# Supplementary material for: What exactly does the PfK13 C580Y mutation in Plasmodium falciparum influence?
Source: Parasit Vectors. 2023 Nov 16;16:421. doi: 10.1186/s13071-023-06024-4 (PMC10652512; doi:10.1186/s13071-023-06024-4)
Supplement: Supplementary file 2 — Additional file 2: Table S1. Primer sequences of key target genes. [file 13071_2023_6024_MOESM2_ESM.xlsx]

## Sheet: Sheet2
Table S1. Primer sequences of key target genes
Targe genes	primer sequences
merozoite-associated tryptophan-rich antigen	Forward primer	TGGGTTACCGCCATATCATCG
	Reverse primer	TCCCATTCATTTCTGATGTGGT
rhoptry protein	Forward primer	ACAGCTCATAGTGTTCAATGGT
	Reverse primer	TGTTCGATTTCTTCTGCTCGT
merozoite TRAP-like protein	Forward primer	GTGCACATGGTCACTTTGAAGA
	Reverse primer	ATCCTTTCCCTTGAGAGCATCA
gamete release protein	Forward primer	CCCACCAAATGAAGATACCCCT
	Reverse primer	GATGGAACCACTCCTCCTAAGT
apical membrane antigen 1	Forward primer	ACTGCTTTGTCCCATCCCAT
	Reverse primer	TCAGGGTCACATGGGCATTTT
merozoite surface protein MSA180	Forward primer	TTGTCCAGTTCGTCACCCAA
	Reverse primer	TGTATTTTCCCCAAAACTATGTTCA
merozoite surface protein 5	Forward primer	ATTCGAGTGAAAGCGCAACA
	Reverse primer	TGTGGCACCTCATCATCTACA
DNA replication licensing factor MCM3	Forward primer	ACGTGTAGTTGAAGGAGGAGC
	Reverse primer	GCTGCCAGAACCGTACATCT
DNA replication licensing factor MCM5	Forward primer	GTCAAGCAAGCGGAAGATGC
	Reverse primer	CGTCTGACTGAACGATCTCCT
DNA replication licensing factor MCM4	Forward primer	AGGAGAAGTACAAGAACCCGTG
	Reverse primer	TTGACTGTGGCGTTTCTCCT
DNA replication licensing factor MCM2	Forward primer	GGAGGTGCTTTGGTTTTAGCTG
	Reverse primer	ACTGCACATCTTGCTCTCAA
proliferating cell nuclear antigen 1	Forward primer	ATGCTGAAGTAGCTCTCAAACCA
	Reverse primer	CCTAAGACAACGACATCTGCT
proliferating cell nuclear antigen 2	Forward primer	GTCATGTTCTCAAGAGCTTCATCA
	Reverse primer	GTCTCCTATTTTTGGTGCAAGGA
serine--tRNA ligase	Forward primer	AGTAGCAGGTCATCGTGGTT
	Reverse primer	AAGTCATCAAGTTCGGCAC
