# Supplementary material for: What exactly does the PfK13 C580Y mutation in Plasmodium falciparum influence?
Source: Parasit Vectors. 2023 Nov 16;16:421. doi: 10.1186/s13071-023-06024-4 (PMC10652512; doi:10.1186/s13071-023-06024-4)
Supplement: Supplementary file 3 — Additional file 3: Table S2. Analysis of differentially expressed genes at different stages of the parasite. [file 13071_2023_6024_MOESM3_ESM.xlsx]

## Sheet: identified 5282 genes
gene_id	gene_Dbxref	gene_symbol	description	GO_id	GO_term	pathway	pathway_description
PF3D7_0100100	GeneID:813139		erythrocyte membrane protein 1, PfEMP1	GO:0005886,GO:0009405,GO:0016021,GO:0046789,GO:0050900	plasma membrane|pathogenesis|integral component of membrane|host cell surface receptor binding|leukocyte migration	pfa05144	Malaria
PF3D7_0100200	GeneID:813140		rifin
PF3D7_0100300	GeneID:813141		erythrocyte membrane protein 1, PfEMP1	GO:0009405,GO:0016021,GO:0046789	pathogenesis|integral component of membrane|host cell surface receptor binding
PF3D7_0100400	GeneID:813142		rifin
PF3D7_0100600	GeneID:813144		rifin
PF3D7_0100700	GeneID:9221846		Plasmodium exported protein, unknown function, fragment
PF3D7_0100800	GeneID:4794164		rifin			pfa05144	Malaria
PF3D7_0100900	GeneID:813146		rifin
PF3D7_0101000	GeneID:9221847		rifin
PF3D7_0101100	GeneID:813148		exported protein family 4
PF3D7_0101200	GeneID:813149		exported protein family 3
PF3D7_0101300	GeneID:9221815		Pfmc-2TM Maurer's cleft two transmembrane protein
PF3D7_0101600	GeneID:813153		rifin
PF3D7_0101800	GeneID:813155		stevor
PF3D7_0101900	GeneID:813156		rifin
PF3D7_0102200	GeneID:813159	RESA	ring-infected erythrocyte surface antigen	GO:0005886	plasma membrane
PF3D7_0102300	GeneID:813160		Plasmodium exported protein, unknown function
PF3D7_0102500	GeneID:813162		erythrocyte binding antigen-181	GO:0005886,GO:0009405,GO:0016021,GO:0046789,GO:0050900	plasma membrane|pathogenesis|integral component of membrane|host cell surface receptor binding|leukocyte migration
PF3D7_0102600	GeneID:9221839		serine/threonine protein kinase, FIKK family
PF3D7_0102700	GeneID:813164		merozoite-associated tryptophan-rich antigen
PF3D7_0102800	GeneID:813165		seipin domain-containing protein, putative
PF3D7_0102900	GeneID:813166	DARS	aspartate--tRNA ligase	GO:0003723,GO:0004046,GO:0004815,GO:0005524,GO:0005737,GO:0005829,GO:0006412,GO:0006418,GO:0006422,GO:0016020,GO:0017101,GO:0045202,GO:0065003,GO:0070062	RNA binding|aminoacylase activity|aspartate-tRNA ligase activity|ATP binding|cytoplasm|cytosol|translation|tRNA aminoacylation for protein translation|aspartyl-tRNA aminoacylation|membrane|aminoacyl-tRNA synthetase multienzyme complex|synapse|protein-containing complex assembly|extracellular exosome	pfa00970	Aminoacyl-tRNA biosynthesis
PF3D7_0103000	GeneID:9221817	VTA1	vacuolar protein sorting-associated protein VTA1, putative	GO:0005654,GO:0005829,GO:0008022,GO:0010008,GO:0015031,GO:0016236,GO:0019058,GO:0036258,GO:0043231,GO:0046755,GO:0070062,GO:0071985,GO:1904903	nucleoplasm|cytosol|protein C-terminus binding|endosome membrane|protein transport|macroautophagy|viral life cycle|multivesicular body assembly|intracellular membrane-bounded organelle|viral budding|extracellular exosome|multivesicular body sorting pathway|ESCRT III complex disassembly	pfa04144	Endocytosis
PF3D7_0103100	GeneID:813168	vps51	vacuolar protein sorting-associated protein 51, putative	GO:0000938,GO:0005802,GO:0005829,GO:0007041,GO:0016020,GO:0032456,GO:0042147,GO:1990745	GARP complex|trans-Golgi network|cytosol|lysosomal transport|membrane|endocytic recycling|retrograde transport, endosome to Golgi|EARP complex
PF3D7_0103200	GeneID:813169		nucleoside transporter 4
PF3D7_0103300	GeneID:9221818		conserved protein, unknown function
PF3D7_0103400	GeneID:813171	PFA0170c	zinc-carboxypeptidase, putative	GO:0004180,GO:0008237,GO:0016021,GO:0046872	carboxypeptidase activity|metallopeptidase activity|integral component of membrane|metal ion binding
PF3D7_0103500	GeneID:9221819		conserved Plasmodium protein, unknown function
PF3D7_0103600	GeneID:813173	tifA	ATP-dependent RNA helicase, putative	GO:0003743,GO:0004386,GO:0005524,GO:0005737	translation initiation factor activity|helicase activity|ATP binding|cytoplasm
PF3D7_0103700	GeneID:813174		L-seryl-tRNA(Sec) kinase, putative
PF3D7_0103800	GeneID:813175	Actr1a	actin-related protein	GO:0002177,GO:0005524,GO:0005737,GO:0005813,GO:0005814,GO:0005869,GO:0007283,GO:0015630,GO:0030137,GO:0043209,GO:0099738	manchette|ATP binding|cytoplasm|centrosome|centriole|dynactin complex|spermatogenesis|microtubule cytoskeleton|COPI-coated vesicle|myelin sheath|cell cortex region
PF3D7_0103900	GeneID:813176		parasite-infected erythrocyte surface protein
PF3D7_0104000	GeneID:813177		thrombospondin-related sporozoite protein
PF3D7_0104100	GeneID:813178		conserved Plasmodium membrane protein, unknown function
PF3D7_0104200	GeneID:813179		StAR-related lipid transfer protein
PF3D7_0104300	GeneID:813181	Usp47	ubiquitin carboxyl-terminal hydrolase 1, putative	GO:0004197,GO:0004843,GO:0005634,GO:0005737,GO:0005829,GO:0006511,GO:0016579,GO:0031647,GO:0031935,GO:0032435,GO:0042675,GO:0050821,GO:0090263	cysteine-type endopeptidase activity|thiol-dependent ubiquitin-specific protease activity|nucleus|cytoplasm|cytosol|ubiquitin-dependent protein catabolic process|protein deubiquitination|regulation of protein stability|regulation of chromatin silencing|negative regulation of proteasomal ubiquitin-dependent protein catabolic process|compound eye cone cell differentiation|protein stabilization|posi…
PF3D7_0104400	GeneID:813182		4-hydroxy-3-methylbut-2-enyl diphosphate reductase			pfa00900	Terpenoid backbone biosynthesis
PF3D7_0104500	GeneID:813183		conserved protein, unknown function
PF3D7_0104600	GeneID:9221820		conserved Plasmodium protein, unknown function
PF3D7_0104700	GeneID:813185		major facilitator superfamily-related transporter, putative
PF3D7_0104800	GeneID:813186		novel putative transporter 1, putative
PF3D7_0105100	GeneID:813187		conserved Apicomplexan protein, unknown function
PF3D7_0105200	GeneID:813188		heptatricopeptide repeat and RAP domain-containing protein, putative
PF3D7_0105300	GeneID:813189	CAP1	cyclase-associated protein	GO:0000902,GO:0001667,GO:0003779,GO:0005576,GO:0005886,GO:0005925,GO:0006898,GO:0007163,GO:0007165,GO:0007190,GO:0008154,GO:0008179,GO:0030864,GO:0035578,GO:0043312,GO:0045761,GO:0070062	cell morphogenesis|ameboidal-type cell migration|actin binding|extracellular region|plasma membrane|focal adhesion|receptor-mediated endocytosis|establishment or maintenance of cell polarity|signal transduction|activation of adenylate cyclase activity|actin polymerization or depolymerization|adenylate cyclase binding|cortical actin cytoskeleton|azurophil granule lumen|neutrophil degranulation|reg…
PF3D7_0105400.1	GeneID:813190		conserved Plasmodium protein, unknown function
PF3D7_0105500	GeneID:813191		conserved protein, unknown function
PF3D7_0105600	GeneID:813192		conserved Plasmodium protein, unknown function
PF3D7_0105700	GeneID:813193		asparagine-rich antigen Pfa35-2
PF3D7_0105800	GeneID:813194		cyclin-dependent kinases regulatory subunit, putative
PF3D7_0105900	GeneID:813195	WRN	3'-5' exonuclease, putative
PF3D7_0106000	GeneID:9221821		conserved protein, unknown function
PF3D7_0106100	GeneID:813197	atp6v1c1	V-type proton ATPase subunit C, putative	GO:0000221,GO:0008553,GO:0015991,GO:0046961	vacuolar proton-transporting V-type ATPase, V1 domain|proton-exporting ATPase activity, phosphorylative mechanism|ATP hydrolysis coupled proton transport|proton-transporting ATPase activity, rotational mechanism	pfa00190,pfa04145	Oxidative phosphorylation|Phagosome
PF3D7_0106200	GeneID:9221822		EF hand domain-containing protein, putative
PF3D7_0106300	GeneID:813199	ATP6	calcium-transporting ATPase	GO:0005388,GO:0005524,GO:0016021	calcium-transporting ATPase activity|ATP binding|integral component of membrane
PF3D7_0106400	GeneID:813200		pre-rRNA-processing protein TSR2, putative
PF3D7_0106500	GeneID:813201		conserved Plasmodium protein, unknown function
PF3D7_0106600	GeneID:813202		conserved Plasmodium protein, unknown function
PF3D7_0106700	GeneID:813203	BMS1	small ribosomal subunit assembling AARP2 protein	GO:0000462,GO:0003723,GO:0003924,GO:0005524,GO:0005525,GO:0005634,GO:0005654,GO:0005730,GO:0006364,GO:0030686,GO:0034511	maturation of SSU-rRNA from tricistronic rRNA transcript (SSU-rRNA, 5.8S rRNA, LSU-rRNA)|RNA binding|GTPase activity|ATP binding|GTP binding|nucleus|nucleoplasm|nucleolus|rRNA processing|90S preribosome|U3 snoRNA binding	pfa03008	Ribosome biogenesis in eukaryotes
PF3D7_0106800	GeneID:813204	RAB5A	ras-related protein Rab-5C	GO:0001726,GO:0003924,GO:0005525,GO:0005768,GO:0005769,GO:0005829,GO:0005886,GO:0006886,GO:0006897,GO:0006909,GO:0008021,GO:0015629,GO:0019003,GO:0030100,GO:0030139,GO:0030424,GO:0030425,GO:0030670,GO:0032482,GO:0036465,GO:0039694,GO:0042470,GO:0043195,GO:0045022,GO:0045056,GO:0045121,GO:0045921,GO:0048169,GO:0051036,GO:0051489,GO:0098559,GO:0098842,GO:0098993,GO:2000286,GO:2000300	ruffle|GTPase activity|GTP binding|endosome|early endosome|cytosol|plasma membrane|intracellular protein transport|endocytosis|phagocytosis|synaptic vesicle|actin cytoskeleton|GDP binding|regulation of endocytosis|endocytic vesicle|axon|dendrite|phagocytic vesicle membrane|Rab protein signal transduction|synaptic vesicle recycling|viral RNA genome replication|melanosome|terminal bouton|early endo…
PF3D7_0106900	GeneID:813205		2-C-methyl-D-erythritol 4-phosphate cytidylyltransferase, putative
PF3D7_0107000.1	GeneID:813206	CTN	centrin-1	GO:0005509,GO:0005737,GO:0005815,GO:0007049,GO:0051301	calcium ion binding|cytoplasm|microtubule organizing center|cell cycle|cell division
PF3D7_0107100	GeneID:813207		conserved protein, unknown function
PF3D7_0107200	GeneID:9221823	cnot6l-b	CCR4 domain-containing protein 3, putative	GO:0004535,GO:0005634,GO:0005737,GO:0006397,GO:0006417,GO:0030014,GO:0031047,GO:0046872	poly(A)-specific ribonuclease activity|nucleus|cytoplasm|mRNA processing|regulation of translation|CCR4-NOT complex|gene silencing by RNA|metal ion binding
PF3D7_0107300	GeneID:813209		conserved Plasmodium protein, unknown function
PF3D7_0107400	GeneID:813211		ATP synthase-associated protein, putative
PF3D7_0107500	GeneID:813212	Ptchd3	Niemann-Pick type C1-related protein	GO:0016021,GO:0097225	integral component of membrane|sperm midpiece
PF3D7_0107600	GeneID:813213	Eif2ak3	eukaryotic translation initiation factor 2-alpha kinase 2, putative	GO:0001503,GO:0001525,GO:0004672,GO:0004674,GO:0004694,GO:0005524,GO:0005789,GO:0006468,GO:0006983,GO:0010575,GO:0016021,GO:0019903,GO:0022626,GO:0030968,GO:0031018,GO:0032055,GO:0034198,GO:0034976,GO:0036492,GO:0042149,GO:0042802,GO:0045943,GO:0046777,GO:0048471,GO:0051260,GO:0051879,GO:0060734,GO:0070417,GO:1902235,GO:1990737	ossification|angiogenesis|protein kinase activity|protein serine/threonine kinase activity|eukaryotic translation initiation factor 2alpha kinase activity|ATP binding|endoplasmic reticulum membrane|protein phosphorylation|ER overload response|positive regulation of vascular endothelial growth factor production|integral component of membrane|protein phosphatase binding|cytosolic ribosome|endoplasm…
PF3D7_0107700	GeneID:9221824		dolichyl-diphosphooligosaccharide--protein glycosyltransferase subunit OST3/OST6, putative
PF3D7_0107800	GeneID:9221825	MRE11	double-strand break repair protein MRE11	GO:0000724,GO:0000781,GO:0004519,GO:0006974,GO:0008408,GO:0008409,GO:0030145,GO:0030870,GO:0051321,GO:0110025	double-strand break repair via homologous recombination|chromosome, telomeric region|endonuclease activity|cellular response to DNA damage stimulus|3'-5' exonuclease activity|5'-3' exonuclease activity|manganese ion binding|Mre11 complex|meiotic cell cycle|DNA strand resection involved in replication fork processing	pfa03440,pfa03450	Homologous recombination|Non-homologous end-joining
PF3D7_0107900	GeneID:813216		conserved Plasmodium protein, unknown function
PF3D7_0108000	GeneID:813217	psmb3	proteasome subunit beta type-3, putative	GO:0004298,GO:0005634,GO:0005737,GO:0005839,GO:0019774,GO:0043161	threonine-type endopeptidase activity|nucleus|cytoplasm|proteasome core complex|proteasome core complex, beta-subunit complex|proteasome-mediated ubiquitin-dependent protein catabolic process	pfa03050	Proteasome
PF3D7_0108100	GeneID:813218		conserved protein, unknown function
PF3D7_0108300	GeneID:813219		conserved Plasmodium protein, unknown function
PF3D7_0108400.1	GeneID:9221826	mcfE	mitochondrial carrier protein, putative	GO:0005743,GO:0016021,GO:0022857	mitochondrial inner membrane|integral component of membrane|transmembrane transporter activity
PF3D7_0108500	GeneID:813221		conserved Plasmodium protein, unknown function
PF3D7_0108600	GeneID:813222		conserved protein, unknown function
PF3D7_0108700	GeneID:813223		secreted ookinete protein, putative
PF3D7_0108800	GeneID:813224		mitochondrial carrier protein, putative
PF3D7_0109000	GeneID:813225		photosensitized INA-labeled protein PHIL1
PF3D7_0109100	GeneID:813226		LCCL domain-containing protein
PF3D7_0109200	GeneID:813227	nudt21	cleavage and polyadenylation specificity factor subunit 5, putative	GO:0003729,GO:0005634,GO:0005737,GO:0005849,GO:0006378,GO:0006397,GO:0010608,GO:0016787,GO:0017091,GO:0030154,GO:0031439,GO:0042382,GO:0042802,GO:0051290,GO:0110104,GO:1900365,GO:1990120,GO:2000738,GO:2000975	mRNA binding|nucleus|cytoplasm|mRNA cleavage factor complex|mRNA polyadenylation|mRNA processing|posttranscriptional regulation of gene expression|hydrolase activity|AU-rich element binding|cell differentiation|positive regulation of mRNA cleavage|paraspeckles|identical protein binding|protein heterotetramerization|mRNA alternative polyadenylation|positive regulation of mRNA polyadenylation|messe…	pfa03015	mRNA surveillance pathway
PF3D7_0109300	GeneID:813228	ELOVL6	fatty acid elongation protein, GNS1/SUR4 family, putative	GO:0005783,GO:0006636,GO:0009922,GO:0019367,GO:0030148,GO:0030176,GO:0034625,GO:0034626,GO:0035338,GO:0042759,GO:0042761,GO:0102336,GO:0102337,GO:0102338,GO:0102756,GO:0120162	endoplasmic reticulum|unsaturated fatty acid biosynthetic process|fatty acid elongase activity|fatty acid elongation, saturated fatty acid|sphingolipid biosynthetic process|integral component of endoplasmic reticulum membrane|fatty acid elongation, monounsaturated fatty acid|fatty acid elongation, polyunsaturated fatty acid|long-chain fatty-acyl-CoA biosynthetic process|long-chain fatty acid bios…
PF3D7_0109400	GeneID:813229		tubulin-specific chaperone a, putative
PF3D7_0109500	GeneID:813230	nat5	N-acetyltransferase, GNAT family, putative	GO:0004596,GO:0005737,GO:0017196,GO:0031416	peptide alpha-N-acetyltransferase activity|cytoplasm|N-terminal peptidyl-methionine acetylation|NatB complex
PF3D7_0109600	GeneID:813231		cold-shock protein, putative
PF3D7_0109700	GeneID:813232	v1g245966	rRNA biogenesis protein RRP36, putative	GO:0000462,GO:0000469,GO:0005730,GO:0030686	maturation of SSU-rRNA from tricistronic rRNA transcript (SSU-rRNA, 5.8S rRNA, LSU-rRNA)|cleavage involved in rRNA processing|nucleolus|90S preribosome
PF3D7_0109800	GeneID:813233	farsa	phenylalanine--tRNA ligase alpha subunit	GO:0000049,GO:0004826,GO:0005524,GO:0005737,GO:0005829,GO:0006432,GO:0009328,GO:0051290	tRNA binding|phenylalanine-tRNA ligase activity|ATP binding|cytoplasm|cytosol|phenylalanyl-tRNA aminoacylation|phenylalanine-tRNA ligase complex|protein heterotetramerization	pfa00970	Aminoacyl-tRNA biosynthesis
PF3D7_0109850	GeneID:9221827	DOLK	phosphatidate cytidylyltransferase, putative	GO:0004168,GO:0005789,GO:0006489,GO:0030176,GO:0043048	dolichol kinase activity|endoplasmic reticulum membrane|dolichyl diphosphate biosynthetic process|integral component of endoplasmic reticulum membrane|dolichyl monophosphate biosynthetic process
PF3D7_0109950	GeneID:36312451		conserved protein, unknown function
PF3D7_0110000	GeneID:813235		conserved Plasmodium protein, unknown function
PF3D7_0110100	GeneID:813236	EEFSEC	selenocysteine-specific elongation factor, putative	GO:0000049,GO:0001514,GO:0003746,GO:0003924,GO:0005525,GO:0005634,GO:0005737,GO:0006414,GO:0035368,GO:0043021,GO:1990904	tRNA binding|selenocysteine incorporation|translation elongation factor activity|GTPase activity|GTP binding|nucleus|cytoplasm|translational elongation|selenocysteine insertion sequence binding|ribonucleoprotein complex binding|ribonucleoprotein complex
PF3D7_0110200	GeneID:813237	GFER	FAD-linked sulfhydryl oxidase ERV1, putative	GO:0005576,GO:0005739,GO:0005758,GO:0005829,GO:0008083,GO:0015035,GO:0016971,GO:0050660	extracellular region|mitochondrion|mitochondrial intermembrane space|cytosol|growth factor activity|protein disulfide oxidoreductase activity|flavin-linked sulfhydryl oxidase activity|flavin adenine dinucleotide binding
PF3D7_0110400	GeneID:813238	RpII15	DNA-directed RNA polymerase II subunit RPB9, putative	GO:0000278,GO:0001193,GO:0003676,GO:0003899,GO:0005634,GO:0005665,GO:0005730,GO:0006283,GO:0006366,GO:0006367,GO:0006379,GO:0008270	mitotic cell cycle|maintenance of transcriptional fidelity during DNA-templated transcription elongation from RNA polymerase II promoter|nucleic acid binding|DNA-directed 5'-3' RNA polymerase activity|nucleus|RNA polymerase II, core complex|nucleolus|transcription-coupled nucleotide-excision repair|transcription by RNA polymerase II|transcription initiation from RNA polymerase II promoter|mRNA cl…	pfa03020	RNA polymerase
PF3D7_0110500	GeneID:813239		bromodomain protein, putative
PF3D7_0110600	GeneID:813240	DDB_G0267588	phosphatidylinositol-4-phosphate 5-kinase	GO:0005524,GO:0016307,GO:0016308,GO:0032147,GO:0043327,GO:0046578,GO:1902635	ATP binding|phosphatidylinositol phosphate kinase activity|1-phosphatidylinositol-4-phosphate 5-kinase activity|activation of protein kinase activity|chemotaxis to cAMP|regulation of Ras protein signal transduction|1-phosphatidyl-1D-myo-inositol 4,5-bisphosphate biosynthetic process	pfa00562,pfa04070,pfa04144	Inositol phosphate metabolism|Phosphatidylinositol signaling system|Endocytosis
PF3D7_0110700	GeneID:813241	rbbD	chromatin assembly factor 1 protein WD40 domain, putative	GO:0005634,GO:0006260,GO:0006325,GO:0046689	nucleus|DNA replication|chromatin organization|response to mercury ion
PF3D7_0110800	GeneID:813242	gtf2b	transcription initiation factor TFIIB, putative	GO:0000979,GO:0000993,GO:0001047,GO:0001139,GO:0001174,GO:0005634,GO:0006366,GO:0006367,GO:0008270,GO:0017025,GO:0032993,GO:0051123,GO:0060261,GO:1990114	RNA polymerase II core promoter sequence-specific DNA binding|RNA polymerase II complex binding|core promoter binding|RNA polymerase II complex recruiting activity|transcriptional start site selection at RNA polymerase II promoter|nucleus|transcription by RNA polymerase II|transcription initiation from RNA polymerase II promoter|zinc ion binding|TBP-class protein binding|protein-DNA complex|RNA p…	pfa03022	Basal transcription factors
PF3D7_0110900	GeneID:813243	PFA_0530c	adenylate kinase-like protein 1	GO:0004017,GO:0005524,GO:0005634,GO:0005737,GO:0005829,GO:0016887	adenylate kinase activity|ATP binding|nucleus|cytoplasm|cytosol|ATPase activity	pfa00230,pfa03008	Purine metabolism|Ribosome biogenesis in eukaryotes
PF3D7_0111000	GeneID:813244	KIF19	kinesin-8, putative	GO:0003777,GO:0005524,GO:0005871,GO:0005874,GO:0005929,GO:0005930,GO:0007018,GO:0008017,GO:0008574,GO:0016887,GO:0060404,GO:0070462	microtubule motor activity|ATP binding|kinesin complex|microtubule|cilium|axoneme|microtubule-based movement|microtubule binding|ATP-dependent microtubule motor activity, plus-end-directed|ATPase activity|axonemal microtubule depolymerization|plus-end specific microtubule depolymerization
PF3D7_0111200	GeneID:813245		conserved protein, unknown function
PF3D7_0111300	GeneID:813246	chtf18	P-loop containing nucleoside triphosphate hydrolase, putative	GO:0003689,GO:0005524,GO:0005634,GO:0005663,GO:0006260,GO:0007049	DNA clamp loader activity|ATP binding|nucleus|DNA replication factor C complex|DNA replication|cell cycle
PF3D7_0111400	GeneID:9221828		conserved Plasmodium protein, unknown function
PF3D7_0111500	GeneID:813248	Cmpk1	UMP-CMP kinase, putative	GO:0004550,GO:0005524,GO:0005634,GO:0005737,GO:0006165,GO:0006207,GO:0006225,GO:0006227,GO:0006240,GO:0009041,GO:0009142,GO:0018963,GO:0022602,GO:0036430,GO:0046705	nucleoside diphosphate kinase activity|ATP binding|nucleus|cytoplasm|nucleoside diphosphate phosphorylation|'de novo' pyrimidine nucleobase biosynthetic process|UDP biosynthetic process|dUDP biosynthetic process|dCDP biosynthetic process|uridylate kinase activity|nucleoside triphosphate biosynthetic process|phthalate metabolic process|ovulation cycle process|CMP kinase activity|CDP biosynthetic p…	pfa00240	Pyrimidine metabolism
PF3D7_0111600	GeneID:813249		conserved Plasmodium protein, unknown function
PF3D7_0111700	GeneID:813250		conserved protein, unknown function
PF3D7_0111800	GeneID:9221829	eIF4E1	eukaryotic translation initiation factor 4E, putative	GO:0000278,GO:0000339,GO:0000340,GO:0000932,GO:0001558,GO:0002191,GO:0003743,GO:0005737,GO:0005829,GO:0005845,GO:0006325,GO:0006412,GO:0006413,GO:0007060,GO:0007076,GO:0007112,GO:0010032,GO:0016070,GO:0016281,GO:0016321,GO:0030307,GO:0031370,GO:0031594,GO:0045182,GO:0045995,GO:0048136,GO:0048137,GO:0048515,GO:0097482,GO:0098794,GO:0099578	mitotic cell cycle|RNA cap binding|RNA 7-methylguanosine cap binding|P-body|regulation of cell growth|cap-dependent translational initiation|translation initiation factor activity|cytoplasm|cytosol|mRNA cap binding complex|chromatin organization|translation|translational initiation|male meiosis chromosome segregation|mitotic chromosome condensation|male meiosis cytokinesis|meiotic chromosome cond…
PF3D7_0111900	GeneID:813252		conserved protein, unknown function
PF3D7_0112000	GeneID:813253	tatdn1	TatD-like deoxyribonuclease	GO:0005634,GO:0016888,GO:0046872	nucleus|endodeoxyribonuclease activity, producing 5'-phosphomonoesters|metal ion binding
PF3D7_0112100	GeneID:813254		conserved Plasmodium protein, unknown function
PF3D7_0112200	GeneID:813255	abcC7	multidrug resistance-associated protein 1	GO:0005524,GO:0016020,GO:0016021,GO:0031288,GO:0042626,GO:0055085	ATP binding|membrane|integral component of membrane|sorocarp morphogenesis|ATPase activity, coupled to transmembrane movement of substances|transmembrane transport
PF3D7_0112800	GeneID:813257		Plasmodium exported protein (hyp11), unknown function
PF3D7_0112900	GeneID:813258		Plasmodium exported protein, unknown function
PF3D7_0113000	GeneID:813259	GARP	glutamic acid-rich protein GARP
PF3D7_0113100	GeneID:813260		surface-associated interspersed protein 1.1 (SURFIN 1.1)
PF3D7_0113200	GeneID:9221841		Plasmodium exported protein, unknown function
PF3D7_0113300	GeneID:813262	PFA0635c	Plasmodium exported protein (hyp1), unknown function	GO:0016021	integral component of membrane
PF3D7_0113400	GeneID:813263		Plasmodium exported protein, unknown function
PF3D7_0113700	GeneID:813268	DNAJB4	heat shock protein 40, type II	GO:0000122,GO:0001671,GO:0005654,GO:0005829,GO:0005886,GO:0006986,GO:0009408,GO:0051082,GO:0051085,GO:0051087	negative regulation of transcription by RNA polymerase II|ATPase activator activity|nucleoplasm|cytosol|plasma membrane|response to unfolded protein|response to heat|unfolded protein binding|chaperone cofactor-dependent protein refolding|chaperone binding
PF3D7_0113800	GeneID:813269		DBL containing protein, unknown function	GO:0005886,GO:0009405,GO:0016021,GO:0046789,GO:0050900	plasma membrane|pathogenesis|integral component of membrane|host cell surface receptor binding|leukocyte migration
PF3D7_0113900	GeneID:813270		CX3CL1-binding protein 1
PF3D7_0114000	GeneID:9221833	PF14_0013	exported protein family 1	GO:0016021	integral component of membrane
PF3D7_0114100	GeneID:9221834		Pfmc-2TM Maurer's cleft two transmembrane protein
PF3D7_0114200	GeneID:813273		exported protein family 3
PF3D7_0114500	GeneID:813276		Plasmodium exported protein (hyp10), unknown function
PF3D7_0114700	GeneID:813278		rifin
PF3D7_0114750	GeneID:54778391		Plasmodium exported protein, unknown function, fragment
PF3D7_0114800	GeneID:813279		Plasmodium exported protein (hyp7), unknown function
PF3D7_0115000	GeneID:813281		surface-associated interspersed protein 1.3 (SURFIN 1.3)
PF3D7_0115100	GeneID:813283		Plasmodium exported protein (PHISTa), unknown function
PF3D7_0115200	GeneID:813284		rifin
PF3D7_0115300	GeneID:4794171		rifin
PF3D7_0115400	GeneID:813285		stevor			pfa05144	Malaria
PF3D7_0115600	GeneID:813287		rifin
PF3D7_0115700	GeneID:813288		erythrocyte membrane protein 1, PfEMP1	GO:0005886,GO:0009405,GO:0016021,GO:0046789,GO:0050900	plasma membrane|pathogenesis|integral component of membrane|host cell surface receptor binding|leukocyte migration	pfa05144	Malaria
PF3D7_0200100	GeneID:812597		erythrocyte membrane protein 1, PfEMP1	GO:0005886,GO:0009405,GO:0016021,GO:0046789,GO:0050900	plasma membrane|pathogenesis|integral component of membrane|host cell surface receptor binding|leukocyte migration	pfa05144	Malaria
PF3D7_0200200	GeneID:812598		rifin			pfa05144	Malaria
PF3D7_0200300	GeneID:812599		erythrocyte membrane protein 1 (PfEMP1), exon 2
PF3D7_0200400	GeneID:812600		stevor			pfa05144	Malaria
PF3D7_0200500	GeneID:812601		rifin			pfa05144	Malaria
PF3D7_0200600	GeneID:812602		rifin			pfa05144	Malaria
PF3D7_0200700	GeneID:812603		rifin			pfa05144	Malaria
PF3D7_0201000	GeneID:812606		rifin			pfa05144	Malaria
PF3D7_0201100	GeneID:812607		Plasmodium exported protein, unknown function, fragment
PF3D7_0201200	GeneID:812608		rifin			pfa05144	Malaria
PF3D7_0201300	GeneID:812609		stevor			pfa05144	Malaria
PF3D7_0201400	GeneID:812610		Plasmodium exported protein (hyp10), unknown function
PF3D7_0201500	GeneID:812611		Plasmodium exported protein (hyp9), unknown function
PF3D7_0201600	GeneID:812612	RESA	PHISTb domain-containing RESA-like protein 1	GO:0005886	plasma membrane
PF3D7_0201700	GeneID:812613	RESA	DnaJ protein, putative	GO:0005886	plasma membrane
PF3D7_0201800	GeneID:812614	DNAJB4	knob associated heat shock protein 40	GO:0001671,GO:0005737,GO:0005886,GO:0006457,GO:0051082	ATPase activator activity|cytoplasm|plasma membrane|protein folding|unfolded protein binding
PF3D7_0201900	GeneID:812615		erythrocyte membrane protein 3
PF3D7_0202000	GeneID:812616		knob-associated histidine-rich protein	GO:0005576	extracellular region
PF3D7_0202100	GeneID:812617		liver stage associated protein 2
PF3D7_0202200	GeneID:812618		EMP1-trafficking protein
PF3D7_0202300	GeneID:812619		Plasmodium exported protein (hyp11), unknown function
PF3D7_0202400	GeneID:812620		translation-enhancing factor
PF3D7_0202500	GeneID:812621		early transcribed membrane protein 2
PF3D7_0202600.1	GeneID:812622		nucleic acid binding protein, putative
PF3D7_0202700	GeneID:812623	Pdss1	octaprenyl pyrophosphate synthase	GO:0000010,GO:0005739,GO:0006744,GO:0008299,GO:0046872,GO:0046982,GO:0051290,GO:1990234	trans-hexaprenyltranstransferase activity|mitochondrion|ubiquinone biosynthetic process|isoprenoid biosynthetic process|metal ion binding|protein heterodimerization activity|protein heterotetramerization|transferase complex
PF3D7_0202800	GeneID:8444950		conserved Plasmodium protein, unknown function
PF3D7_0202900	GeneID:812624		palmitoyltransferase DHHC12, putative
PF3D7_0203000	GeneID:812625	PFB0145c	repetitive organellar protein, putative	GO:0005737,GO:0016020	cytoplasm|membrane
PF3D7_0203100	GeneID:812626	STK24	protein kinase, putative	GO:0000165,GO:0004672,GO:0004674,GO:0005524,GO:0005634,GO:0005654,GO:0005730,GO:0005737,GO:0005794,GO:0005829,GO:0006468,GO:0007165,GO:0008631,GO:0009267,GO:0016020,GO:0023014,GO:0030336,GO:0031098,GO:0032147,GO:0042542,GO:0045296,GO:0046777,GO:0046872,GO:0048679,GO:0048812,GO:0070062,GO:0097194	MAPK cascade|protein kinase activity|protein serine/threonine kinase activity|ATP binding|nucleus|nucleoplasm|nucleolus|cytoplasm|Golgi apparatus|cytosol|protein phosphorylation|signal transduction|intrinsic apoptotic signaling pathway in response to oxidative stress|cellular response to starvation|membrane|signal transduction by protein phosphorylation|negative regulation of cell migration|stres…
PF3D7_0203200	GeneID:8445002		conserved Plasmodium protein, unknown function
PF3D7_0203300	GeneID:812627	ERCC1	ERCC1 nucleotide excision repair protein, putative	GO:0000014,GO:0000109,GO:0000110,GO:0000710,GO:0000720,GO:0000784,GO:0001094,GO:0001302,GO:0003684,GO:0003697,GO:0005669,GO:0005829,GO:0006295,GO:0006296,GO:0006303,GO:0006312,GO:0006949,GO:0006979,GO:0007283,GO:0008022,GO:0008283,GO:0008584,GO:0009650,GO:0010165,GO:0010259,GO:0019904,GO:0032205,GO:0035166,GO:0035264,GO:0036297,GO:0045190,GO:0048477,GO:0061819,GO:0070522,GO:0070914,GO:0090656,GO:…	single-stranded DNA endodeoxyribonuclease activity|nucleotide-excision repair complex|nucleotide-excision repair factor 1 complex|meiotic mismatch repair|pyrimidine dimer repair by nucleotide-excision repair|nuclear chromosome, telomeric region|TFIID-class transcription factor complex binding|replicative cell aging|damaged DNA binding|single-stranded DNA binding|transcription factor TFIID complex…	pfa03420	Nucleotide excision repair
PF3D7_0203400	GeneID:812628		conserved Plasmodium protein, unknown function
PF3D7_0203600	GeneID:812629		conserved Plasmodium protein, unknown function
PF3D7_0203700	GeneID:812630	mak16	protein MAK16, putative	GO:0005730,GO:0030687	nucleolus|preribosome, large subunit precursor
PF3D7_0203800	GeneID:812632		conserved Plasmodium protein, unknown function
PF3D7_0203900	GeneID:812633		5'-3' exonuclease, N-terminal resolvase-like domain, putative
PF3D7_0204000	GeneID:812634		condensin-2 complex subunit H2, putative
PF3D7_0204100	GeneID:812635		Sel1 repeat-containing protein, putative
PF3D7_0204200	GeneID:812636		conserved Plasmodium protein, unknown function
PF3D7_0204300	GeneID:812637		conserved Plasmodium protein, unknown function
PF3D7_0204400	GeneID:8445026	DNAL4	dynein light chain, putative	GO:0003777,GO:0005737,GO:0005874,GO:0005886,GO:0005929,GO:0007018,GO:0030286,GO:0045505,GO:0051959,GO:2000582	microtubule motor activity|cytoplasm|microtubule|plasma membrane|cilium|microtubule-based movement|dynein complex|dynein intermediate chain binding|dynein light intermediate chain binding|positive regulation of ATP-dependent microtubule motor activity, plus-end-directed
PF3D7_0204500	GeneID:812638	aatA	aspartate transaminase	GO:0004069,GO:0005739,GO:0005759,GO:0005886,GO:0006103,GO:0006531,GO:0006532,GO:0006533,GO:0006536,GO:0016212,GO:0030170	L-aspartate:2-oxoglutarate aminotransferase activity|mitochondrion|mitochondrial matrix|plasma membrane|2-oxoglutarate metabolic process|aspartate metabolic process|aspartate biosynthetic process|aspartate catabolic process|glutamate metabolic process|kynurenine-oxoglutarate transaminase activity|pyridoxal phosphate binding	pfa00220,pfa00250,pfa00270,pfa00330,pfa00400	Arginine biosynthesis|Alanine, aspartate and glutamate metabolism|Cysteine and methionine metabolism|Arginine and proline metabolism|Phenylalanine, tyrosine and tryptophan biosynthesis
PF3D7_0204600	GeneID:812639		5'-3' exonuclease, putative
PF3D7_0204700	GeneID:812640	SLC2A3	hexose transporter	GO:0005355,GO:0005536,GO:0005615,GO:0005623,GO:0005886,GO:0005887,GO:0016021,GO:0042995,GO:0043204,GO:1904659	glucose transmembrane transporter activity|glucose binding|extracellular space|cell|plasma membrane|integral component of plasma membrane|integral component of membrane|cell projection|perikaryon|glucose transmembrane transport
PF3D7_0204800	GeneID:812641	egal-1	3'-5' exonuclease, putative	GO:0003676,GO:0005635,GO:0008408	nucleic acid binding|nuclear envelope|3'-5' exonuclease activity
PF3D7_0204900	GeneID:812642	COQ5	2-methoxy-6-polyprenyl-1,4-benzoquinol methylase, mitochondrial, putative	GO:0005739,GO:0005759,GO:0006744,GO:0031314,GO:0032991,GO:0043333	mitochondrion|mitochondrial matrix|ubiquinone biosynthetic process|extrinsic component of mitochondrial inner membrane|protein-containing complex|2-octaprenyl-6-methoxy-1,4-benzoquinone methylase activity	pfa00130	Ubiquinone and other terpenoid-quinone biosynthesis
PF3D7_0205000	GeneID:812643		conserved Plasmodium protein, unknown function
PF3D7_0205100	GeneID:8444953		conserved Plasmodium protein, unknown function
PF3D7_0205200	GeneID:812644		MORN repeat protein, putative
PF3D7_0205300	GeneID:812645		conserved Plasmodium protein, unknown function
PF3D7_0205400	GeneID:812646	pcid2	PCI domain-containing protein, putative	GO:0000973,GO:0003690,GO:0003723,GO:0006368,GO:0016973,GO:0070390,GO:0071033	posttranscriptional tethering of RNA polymerase II gene DNA at nuclear periphery|double-stranded DNA binding|RNA binding|transcription elongation from RNA polymerase II promoter|poly(A)+ mRNA export from nucleus|transcription export complex 2|nuclear retention of pre-mRNA at the site of transcription
PF3D7_0205500	GeneID:812647	Rpb4	DNA-directed RNA polymerase II 16 kDa subunit, putative	GO:0000166,GO:0000288,GO:0000932,GO:0003899,GO:0005665,GO:0005700,GO:0005703,GO:0005705,GO:0006366,GO:0006367,GO:0031369,GO:0031990,GO:0034402,GO:0045948	nucleotide binding|nuclear-transcribed mRNA catabolic process, deadenylation-dependent decay|P-body|DNA-directed 5'-3' RNA polymerase activity|RNA polymerase II, core complex|polytene chromosome|polytene chromosome puff|polytene chromosome interband|transcription by RNA polymerase II|transcription initiation from RNA polymerase II promoter|translation initiation factor binding|mRNA export from nu…	pfa03020	RNA polymerase
PF3D7_0205600	GeneID:812648		conserved Plasmodium protein, unknown function
PF3D7_0205700.1	GeneID:812649		RNA-binding protein, putative
PF3D7_0205800	GeneID:8445016		PH domain-containing protein, putative
PF3D7_0205900	GeneID:812651	PSMD2	26S proteasome regulatory subunit RPN1, putative	GO:0022624,GO:0030234,GO:0042176	proteasome accessory complex|enzyme regulator activity|regulation of protein catabolic process	pfa03050	Proteasome
PF3D7_0206000	GeneID:812652	ERCC5	DNA repair protein RAD2, putative			pfa03420	Nucleotide excision repair
PF3D7_0206100	GeneID:812653		cysteine desulfuration protein SufE
PF3D7_0206200	GeneID:812654	spin	pantothenate transporter	GO:0005765,GO:0006869,GO:0006897,GO:0007040,GO:0007619,GO:0008333,GO:0008347,GO:0008582,GO:0009267,GO:0010001,GO:0012501,GO:0016021,GO:0031902,GO:0031982,GO:0035193,GO:0040011,GO:0043067,GO:0045476,GO:0045477,GO:0045924,GO:0048477,GO:0048488,GO:0051124,GO:0055085,GO:0090099,GO:0098793	lysosomal membrane|lipid transport|endocytosis|lysosome organization|courtship behavior|endosome to lysosome transport|glial cell migration|regulation of synaptic growth at neuromuscular junction|cellular response to starvation|glial cell differentiation|programmed cell death|integral component of membrane|late endosome membrane|vesicle|larval central nervous system remodeling|locomotion|regulati…
PF3D7_0206500	GeneID:812657		conserved Plasmodium protein, unknown function
PF3D7_0206600	GeneID:812658	POLR3K	DNA-directed RNA polymerase III subunit RPC10, putative	GO:0003676,GO:0003899,GO:0005654,GO:0005666,GO:0005730,GO:0005829,GO:0006383,GO:0006386,GO:0008270,GO:0042779,GO:0045087,GO:0051607	nucleic acid binding|DNA-directed 5'-3' RNA polymerase activity|nucleoplasm|RNA polymerase III complex|nucleolus|cytosol|transcription by RNA polymerase III|termination of RNA polymerase III transcription|zinc ion binding|tRNA 3'-trailer cleavage|innate immune response|defense response to virus	pfa03020	RNA polymerase
PF3D7_0206700	GeneID:812659	purB	adenylosuccinate lyase	GO:0004018,GO:0006164,GO:0006189,GO:0044208,GO:0070626	N6-(1,2-dicarboxyethyl)AMP AMP-lyase (fumarate-forming) activity|purine nucleotide biosynthetic process|'de novo' IMP biosynthetic process|'de novo' AMP biosynthetic process|(S)-2-(5-amino-1-(5-phospho-D-ribosyl)imidazole-4-carboxamido)succinate AMP-lyase (fumarate-forming) activity	pfa00230,pfa00250	Purine metabolism|Alanine, aspartate and glutamate metabolism
PF3D7_0206800	GeneID:812660	MSA2	merozoite surface protein 2	GO:0005887,GO:0007155,GO:0016021,GO:0046658	integral component of plasma membrane|cell adhesion|integral component of membrane|anchored component of plasma membrane	pfa05144	Malaria
PF3D7_0206900.1	GeneID:812661		merozoite surface protein 5			pfa05144	Malaria
PF3D7_0207000	GeneID:812662		merozoite surface protein 4			pfa05144	Malaria
PF3D7_0207100	GeneID:812663	PFB0315w	conserved Plasmodium protein, unknown function	GO:0005737,GO:0016020	cytoplasm|membrane
PF3D7_0207200	GeneID:812664	ISCA2	iron-sulfur assembly protein, putative	GO:0005198,GO:0005506,GO:0005739,GO:0005759,GO:0005829,GO:0016226,GO:0044281,GO:0051537,GO:0051539,GO:0051604,GO:0097428	structural molecule activity|iron ion binding|mitochondrion|mitochondrial matrix|cytosol|iron-sulfur cluster assembly|small molecule metabolic process|2 iron, 2 sulfur cluster binding|4 iron, 4 sulfur cluster binding|protein maturation|protein maturation by iron-sulfur cluster transfer
PF3D7_0207300	GeneID:812665	SERA	serine repeat antigen 8	GO:0002377,GO:0004197,GO:0005615,GO:0005764,GO:0006508,GO:0008234,GO:0020003,GO:0050776,GO:0051603	immunoglobulin production|cysteine-type endopeptidase activity|extracellular space|lysosome|proteolysis|cysteine-type peptidase activity|symbiont-containing vacuole|regulation of immune response|proteolysis involved in cellular protein catabolic process
PF3D7_0207400	GeneID:812666	SERA	serine repeat antigen 7	GO:0002377,GO:0004197,GO:0005615,GO:0005764,GO:0006508,GO:0008234,GO:0020003,GO:0050776,GO:0051603	immunoglobulin production|cysteine-type endopeptidase activity|extracellular space|lysosome|proteolysis|cysteine-type peptidase activity|symbiont-containing vacuole|regulation of immune response|proteolysis involved in cellular protein catabolic process
PF3D7_0207500	GeneID:812667	SERA	serine repeat antigen 6	GO:0002377,GO:0004197,GO:0005615,GO:0005764,GO:0006508,GO:0008234,GO:0020003,GO:0050776,GO:0051603	immunoglobulin production|cysteine-type endopeptidase activity|extracellular space|lysosome|proteolysis|cysteine-type peptidase activity|symbiont-containing vacuole|regulation of immune response|proteolysis involved in cellular protein catabolic process
PF3D7_0207600	GeneID:812668	SERA	serine repeat antigen 5	GO:0002377,GO:0004197,GO:0005615,GO:0005764,GO:0006508,GO:0008234,GO:0020003,GO:0050776,GO:0051603	immunoglobulin production|cysteine-type endopeptidase activity|extracellular space|lysosome|proteolysis|cysteine-type peptidase activity|symbiont-containing vacuole|regulation of immune response|proteolysis involved in cellular protein catabolic process
PF3D7_0207700	GeneID:812669	SERA	serine repeat antigen 4	GO:0002377,GO:0004197,GO:0005615,GO:0005764,GO:0006508,GO:0008234,GO:0020003,GO:0050776,GO:0051603	immunoglobulin production|cysteine-type endopeptidase activity|extracellular space|lysosome|proteolysis|cysteine-type peptidase activity|symbiont-containing vacuole|regulation of immune response|proteolysis involved in cellular protein catabolic process
PF3D7_0207800	GeneID:812670	SERA	serine repeat antigen 3	GO:0002377,GO:0004197,GO:0005615,GO:0005764,GO:0006508,GO:0008234,GO:0020003,GO:0050776,GO:0051603	immunoglobulin production|cysteine-type endopeptidase activity|extracellular space|lysosome|proteolysis|cysteine-type peptidase activity|symbiont-containing vacuole|regulation of immune response|proteolysis involved in cellular protein catabolic process
PF3D7_0207900	GeneID:812671	SERA	serine repeat antigen 2	GO:0002377,GO:0004197,GO:0005615,GO:0005764,GO:0006508,GO:0008234,GO:0020003,GO:0050776,GO:0051603	immunoglobulin production|cysteine-type endopeptidase activity|extracellular space|lysosome|proteolysis|cysteine-type peptidase activity|symbiont-containing vacuole|regulation of immune response|proteolysis involved in cellular protein catabolic process
PF3D7_0208000	GeneID:812672	SERA	serine repeat antigen 1	GO:0002377,GO:0004197,GO:0005615,GO:0005764,GO:0006508,GO:0008234,GO:0020003,GO:0050776,GO:0051603	immunoglobulin production|cysteine-type endopeptidase activity|extracellular space|lysosome|proteolysis|cysteine-type peptidase activity|symbiont-containing vacuole|regulation of immune response|proteolysis involved in cellular protein catabolic process
PF3D7_0208100.1	GeneID:812673	c2cd5	conserved Plasmodium protein, unknown function	GO:0005509,GO:0005544,GO:0005886,GO:0005938,GO:0010828,GO:0030659,GO:0031340,GO:0032587,GO:0032869,GO:0038028,GO:0065002,GO:0090314	calcium ion binding|calcium-dependent phospholipid binding|plasma membrane|cell cortex|positive regulation of glucose transmembrane transport|cytoplasmic vesicle membrane|positive regulation of vesicle fusion|ruffle membrane|cellular response to insulin stimulus|insulin receptor signaling pathway via phosphatidylinositol 3-kinase|intracellular protein transmembrane transport|positive regulation o…
PF3D7_0208200	GeneID:812674	dbe	KRR1 small subunit processome component, putative	GO:0003723,GO:0005654,GO:0005730,GO:0006364,GO:0007275,GO:1990904	RNA binding|nucleoplasm|nucleolus|rRNA processing|multicellular organism development|ribonucleoprotein complex
PF3D7_0208300	GeneID:812675		conserved Plasmodium protein, unknown function
PF3D7_0208400	GeneID:812676		conserved Plasmodium protein, unknown function
PF3D7_0208500	GeneID:812677	NDUFAB1	acyl carrier protein	GO:0000035,GO:0000036,GO:0005504,GO:0005509,GO:0005654,GO:0005739,GO:0005743,GO:0005747,GO:0005759,GO:0005829,GO:0006120,GO:0006633,GO:0008137,GO:0009245,GO:0009249,GO:0031177,GO:0031966,GO:0032981	acyl binding|acyl carrier activity|fatty acid binding|calcium ion binding|nucleoplasm|mitochondrion|mitochondrial inner membrane|mitochondrial respiratory chain complex I|mitochondrial matrix|cytosol|mitochondrial electron transport, NADH to ubiquinone|fatty acid biosynthetic process|NADH dehydrogenase (ubiquinone) activity|lipid A biosynthetic process|protein lipoylation|phosphopantetheine bindi…
PF3D7_0208600	GeneID:812678		ribosome-recycling factor
PF3D7_0208700.1	GeneID:812679		conserved Plasmodium protein, unknown function
PF3D7_0208800	GeneID:812680		conserved Plasmodium protein, unknown function
PF3D7_0208900	GeneID:812681	PFS230P	6-cysteine protein P230p	GO:0009986,GO:0030260,GO:0046658	cell surface|entry into host cell|anchored component of plasma membrane
PF3D7_0209000	GeneID:812682	PFS230	6-cysteine protein P230	GO:0009405,GO:0009986,GO:0030260,GO:0046658	pathogenesis|cell surface|entry into host cell|anchored component of plasma membrane
PF3D7_0209100	GeneID:812683	PLA2G6	patatin-like phospholipase, putative
PF3D7_0209200	GeneID:812684	exos-4.1	exosome complex component MTR3, putative	GO:0000176,GO:0000177,GO:0003723,GO:0005730,GO:0006364,GO:0016075,GO:0034427,GO:0034475,GO:0071028,GO:0071051	nuclear exosome (RNase complex)|cytoplasmic exosome (RNase complex)|RNA binding|nucleolus|rRNA processing|rRNA catabolic process|nuclear-transcribed mRNA catabolic process, exonucleolytic, 3'-5'|U4 snRNA 3'-end processing|nuclear mRNA surveillance|polyadenylation-dependent snoRNA 3'-end processing
PF3D7_0209300	GeneID:812685	ISPF	2C-methyl-D-erythritol 2,4-cyclodiphosphate synthase	GO:0008685,GO:0016114,GO:0019288,GO:0020011,GO:0046872	2-C-methyl-D-erythritol 2,4-cyclodiphosphate synthase activity|terpenoid biosynthetic process|isopentenyl diphosphate biosynthetic process, methylerythritol 4-phosphate pathway|apicoplast|metal ion binding	pfa00900	Terpenoid backbone biosynthesis
PF3D7_0209400	GeneID:8444970	armt1	uncharacterized protein	GO:0008757,GO:0032259,GO:0051998,GO:2001020	S-adenosylmethionine-dependent methyltransferase activity|methylation|protein carboxyl O-methyltransferase activity|regulation of response to DNA damage stimulus
PF3D7_0209500	GeneID:812686		conserved Plasmodium protein, unknown function
PF3D7_0209600	GeneID:812687		transporter, putative
PF3D7_0209700	GeneID:812688	TRIM31	RING zinc finger protein, putative	GO:0005739,GO:0005829,GO:0008270,GO:0016567,GO:0016740,GO:0032897,GO:0045087,GO:0046597,GO:0051091,GO:0060333,GO:1902186	mitochondrion|cytosol|zinc ion binding|protein ubiquitination|transferase activity|negative regulation of viral transcription|innate immune response|negative regulation of viral entry into host cell|positive regulation of DNA-binding transcription factor activity|interferon-gamma-mediated signaling pathway|regulation of viral release from host cell
PF3D7_0209800	GeneID:812689	Ddx39b	ATP-dependent RNA helicase UAP56	GO:0000245,GO:0000346,GO:0001889,GO:0004004,GO:0005524,GO:0005681,GO:0005687,GO:0005688,GO:0005737,GO:0006406,GO:0010501,GO:0016363,GO:0016607,GO:0017070,GO:0030621,GO:0032786,GO:0032991,GO:0042802,GO:0043008,GO:0044877,GO:0045727,GO:0046784,GO:0061051,GO:1904707,GO:2000002,GO:2000573	spliceosomal complex assembly|transcription export complex|liver development|ATP-dependent RNA helicase activity|ATP binding|spliceosomal complex|U4 snRNP|U6 snRNP|cytoplasm|mRNA export from nucleus|RNA secondary structure unwinding|nuclear matrix|nuclear speck|U6 snRNA binding|U4 snRNA binding|positive regulation of DNA-templated transcription, elongation|protein-containing complex|identical pro…	pfa03013,pfa03015,pfa03040	RNA transport|mRNA surveillance pathway|Spliceosome
PF3D7_0210000	GeneID:812690	sec61g	secretory complex protein 61 gamma subunit	GO:0005789,GO:0008565,GO:0015450,GO:0016021,GO:0045047	endoplasmic reticulum membrane|protein transporter activity|P-P-bond-hydrolysis-driven protein transmembrane transporter activity|integral component of membrane|protein targeting to ER	pfa03060,pfa04141,pfa04145	Protein export|Protein processing in endoplasmic reticulum|Phagosome
PF3D7_0210100.1	GeneID:812691	RPL37A	60S ribosomal protein L37ae, putative	GO:0003735,GO:0005840,GO:0006412,GO:0046872	structural constituent of ribosome|ribosome|translation|metal ion binding	pfa03010	Ribosome
PF3D7_0210200	GeneID:812692	PFB0460c	conserved Plasmodium protein, unknown function
PF3D7_0210300	GeneID:812693	SLC16A12	monocarboxylate transporter, putative	GO:0005308,GO:0005886,GO:0005887,GO:0008028,GO:0015293,GO:0015718,GO:0015881	creatine transmembrane transporter activity|plasma membrane|integral component of plasma membrane|monocarboxylic acid transmembrane transporter activity|symporter activity|monocarboxylic acid transport|creatine transmembrane transport
PF3D7_0210400	GeneID:8444973		50S ribosomal protein L33, putative
PF3D7_0210500	GeneID:812694		conserved Plasmodium protein, unknown function
PF3D7_0210600	GeneID:812695		conserved protein, unknown function
PF3D7_0210700	GeneID:812696		syntaxin, Qa-SNARE family			pfa04130	SNARE interactions in vesicular transport
PF3D7_0210800	GeneID:812697		conserved Plasmodium protein, unknown function
PF3D7_0210900	GeneID:812698		conserved Plasmodium protein, unknown function
PF3D7_0211100	GeneID:812699		conserved Plasmodium protein, unknown function
PF3D7_0211200	GeneID:812700	RAB5C	ras-related protein Rab-5A	GO:0003924,GO:0005525,GO:0005765,GO:0005768,GO:0005769,GO:0005811,GO:0005886,GO:0006886,GO:0019003,GO:0030100,GO:0030139,GO:0031901,GO:0032482,GO:0035577,GO:0042470,GO:0043312,GO:0048227,GO:0070062	GTPase activity|GTP binding|lysosomal membrane|endosome|early endosome|lipid droplet|plasma membrane|intracellular protein transport|GDP binding|regulation of endocytosis|endocytic vesicle|early endosome membrane|Rab protein signal transduction|azurophil granule membrane|melanosome|neutrophil degranulation|plasma membrane to endosome transport|extracellular exosome
PF3D7_0211300	GeneID:812701		ubiquinol-cytochrome-c reductase complex assembly factor 1, putative
PF3D7_0211400	GeneID:812702		beta-ketoacyl-ACP synthase III			pfa00061	Fatty acid biosynthesis
PF3D7_0211500	GeneID:812703	tmem65	GAF domain-related protein, putative	GO:0003231,GO:0005743,GO:0005886,GO:0007507,GO:0016021,GO:1903779	cardiac ventricle development|mitochondrial inner membrane|plasma membrane|heart development|integral component of membrane|regulation of cardiac conduction
PF3D7_0211600	GeneID:812704	Alg14	UDP-N-acetylglucosamine transferase subunit ALG14, putative	GO:0005789,GO:0006488,GO:0016021,GO:0031965	endoplasmic reticulum membrane|dolichol-linked oligosaccharide biosynthetic process|integral component of membrane|nuclear membrane	pfa00510,pfa00513	N-Glycan biosynthesis|Various types of N-glycan biosynthesis
PF3D7_0211700	GeneID:812705	DDB_G0267514	tyrosine kinase-like protein, putative	GO:0004674,GO:0005524	protein serine/threonine kinase activity|ATP binding
PF3D7_0211800	GeneID:812706	asnS2	asparagine--tRNA ligase	GO:0003676,GO:0004816,GO:0005524,GO:0005739,GO:0005759,GO:0006421	nucleic acid binding|asparagine-tRNA ligase activity|ATP binding|mitochondrion|mitochondrial matrix|asparaginyl-tRNA aminoacylation	pfa00970	Aminoacyl-tRNA biosynthesis
PF3D7_0211900	GeneID:812707		pseudouridine synthase, putative
PF3D7_0212000	GeneID:812708	slc35c1	GDP-fructose:GMP antiporter, putative	GO:0000139,GO:0005457,GO:0008643,GO:0016021,GO:0036066,GO:0036085	Golgi membrane|GDP-fucose transmembrane transporter activity|carbohydrate transport|integral component of membrane|protein O-linked fucosylation|GDP-fucose import into Golgi lumen
PF3D7_0212100	GeneID:812709		conserved Plasmodium protein, unknown function
PF3D7_0212200	GeneID:812710		ribosomal protein L12, mitochondrial, putative
PF3D7_0212300	GeneID:812711	erf1	peptide chain release factor subunit 1, putative	GO:0003747,GO:0005737	translation release factor activity|cytoplasm	pfa03015	mRNA surveillance pathway
PF3D7_0212400	GeneID:812712		conserved Plasmodium membrane protein, unknown function
PF3D7_0212500	GeneID:812713		conserved Plasmodium protein, unknown function
PF3D7_0212600	GeneID:812714		secreted protein with altered thrombospondin repeat domain
PF3D7_0212700	GeneID:812715		SRR1-like protein
PF3D7_0212800	GeneID:812716		multidrug efflux pump, putative
PF3D7_0212900	GeneID:812717		arginyl-tRNA--protein transferase
PF3D7_0213000	GeneID:812718		conserved protein, unknown function
PF3D7_0213100	GeneID:812719	DNAJB4	protein SIS1	GO:0001671,GO:0005737,GO:0005886,GO:0006457,GO:0051082	ATPase activator activity|cytoplasm|plasma membrane|protein folding|unfolded protein binding
PF3D7_0213200	GeneID:812720		conserved protein, unknown function
PF3D7_0213300	GeneID:8444945		conserved protein, unknown function
PF3D7_0213400	GeneID:812721	MAP2K3	protein kinase 7	GO:0000187,GO:0004674,GO:0004708,GO:0004713,GO:0005524,GO:0005654,GO:0005737,GO:0005829,GO:0006954,GO:0007165,GO:0016020,GO:0019901,GO:0023014,GO:0031098,GO:0032147,GO:0035924,GO:0038066,GO:0042035,GO:0043536,GO:0045860,GO:0045893,GO:0060048	activation of MAPK activity|protein serine/threonine kinase activity|MAP kinase kinase activity|protein tyrosine kinase activity|ATP binding|nucleoplasm|cytoplasm|cytosol|inflammatory response|signal transduction|membrane|protein kinase binding|signal transduction by protein phosphorylation|stress-activated protein kinase signaling cascade|activation of protein kinase activity|cellular response t…
PF3D7_0213500	GeneID:812722	Ttc12	tetratricopeptide repeat protein, putative	GO:0005813	centrosome
PF3D7_0213600	GeneID:812723		conserved Plasmodium protein, unknown function
PF3D7_0213700	GeneID:812724		conserved protein, unknown function
PF3D7_0213800	GeneID:812725		conserved protein, unknown function
PF3D7_0213900	GeneID:812726		RTR1 domain-containing protein, putative
PF3D7_0214000	GeneID:812727	cct8	T-complex protein 1 subunit theta	GO:0005524,GO:0005832,GO:0006457,GO:0051082	ATP binding|chaperonin-containing T-complex|protein folding|unfolded protein binding
PF3D7_0214100	GeneID:812728	sec31	protein transport protein SEC31	GO:0000139,GO:0005198,GO:0005789,GO:0006886,GO:0006888,GO:0030127,GO:0070971,GO:0090110,GO:0090114	Golgi membrane|structural molecule activity|endoplasmic reticulum membrane|intracellular protein transport|ER to Golgi vesicle-mediated transport|COPII vesicle coat|endoplasmic reticulum exit site|cargo loading into COPII-coated vesicle|COPII-coated vesicle budding	pfa04141	Protein processing in endoplasmic reticulum
PF3D7_0214200	GeneID:812729		ribosomal protein L13, mitochondrial			pfa03010	Ribosome
PF3D7_0214300	GeneID:812730		conserved Plasmodium protein, unknown function
PF3D7_0214400	GeneID:812731		conserved protein, unknown function
PF3D7_0214500	GeneID:812732		conserved Plasmodium protein, unknown function
PF3D7_0214600	GeneID:812733	DDB_G0279831	serine/threonine protein kinase, putative	GO:0004683,GO:0004687,GO:0005524,GO:0005634,GO:0005737,GO:0009931,GO:0018105,GO:0035556	calmodulin-dependent protein kinase activity|myosin light chain kinase activity|ATP binding|nucleus|cytoplasm|calcium-dependent protein serine/threonine kinase activity|peptidyl-serine phosphorylation|intracellular signal transduction
PF3D7_0214700	GeneID:812734		conserved Plasmodium protein, unknown function
PF3D7_0214800	GeneID:812735		conserved Plasmodium membrane protein, unknown function
PF3D7_0214900	GeneID:812736		rhoptry neck protein 6
PF3D7_0215000	GeneID:812737		acyl-CoA synthetase	GO:0003824,GO:0020003	catalytic activity|symbiont-containing vacuole	pfa00061,pfa00071,pfa04146	Fatty acid biosynthesis|Fatty acid degradation|Peroxisome
PF3D7_0215100	GeneID:812738	RNF157	RING zinc finger protein, putative	GO:0005737,GO:0016740,GO:0046872	cytoplasm|transferase activity|metal ion binding
PF3D7_0215200	GeneID:812739		conserved Plasmodium protein, unknown function
PF3D7_0215300	GeneID:812740		acyl-CoA synthetase	GO:0003824,GO:0020003	catalytic activity|symbiont-containing vacuole	pfa00061,pfa00071,pfa04146	Fatty acid biosynthesis|Fatty acid degradation|Peroxisome
PF3D7_0215400	GeneID:812741		conserved Plasmodium protein, unknown function
PF3D7_0215500	GeneID:812742		conserved Plasmodium protein, unknown function
PF3D7_0215600	GeneID:812743		conserved Plasmodium protein, unknown function
PF3D7_0215700	GeneID:812744	polr2b	DNA-directed RNA polymerase II subunit RPB2, putative	GO:0003677,GO:0003899,GO:0005665,GO:0006366,GO:0032549,GO:0046872	DNA binding|DNA-directed 5'-3' RNA polymerase activity|RNA polymerase II, core complex|transcription by RNA polymerase II|ribonucleoside binding|metal ion binding	pfa03020	RNA polymerase
PF3D7_0215800	GeneID:812745	Orc5	origin recognition complex subunit 5	GO:0003688,GO:0005524,GO:0005664,GO:0006260,GO:0006261,GO:0006270,GO:0007052,GO:0007076	DNA replication origin binding|ATP binding|nuclear origin of replication recognition complex|DNA replication|DNA-dependent DNA replication|DNA replication initiation|mitotic spindle organization|mitotic chromosome condensation
PF3D7_0215900	GeneID:812746	ZDHHC21	palmitoyltransferase DHHC11, putative	GO:0001942,GO:0005783,GO:0005794,GO:0005886,GO:0006612,GO:0016021,GO:0018230,GO:0019706,GO:0048733	hair follicle development|endoplasmic reticulum|Golgi apparatus|plasma membrane|protein targeting to membrane|integral component of membrane|peptidyl-L-cysteine S-palmitoylation|protein-cysteine S-palmitoyltransferase activity|sebaceous gland development
PF3D7_0216000	GeneID:812747	SMARCA4	DEAD/DEAH box helicase, putative	GO:0003682,GO:0003723,GO:0004386,GO:0005524,GO:0005634,GO:0007399,GO:0016514,GO:0016887,GO:0042393,GO:0043044,GO:0045944,GO:0071564,GO:0071565	chromatin binding|RNA binding|helicase activity|ATP binding|nucleus|nervous system development|SWI/SNF complex|ATPase activity|histone binding|ATP-dependent chromatin remodeling|positive regulation of transcription by RNA polymerase II|npBAF complex|nBAF complex
PF3D7_0216100	GeneID:8445038		conserved Plasmodium protein, unknown function
PF3D7_0216200	GeneID:812748		conserved Plasmodium protein, unknown function
PF3D7_0216300	GeneID:812749		conserved Plasmodium protein, unknown function
PF3D7_0216400	GeneID:812750	vps45	vacuolar protein sorting-associated protein 45	GO:0000139,GO:0006896,GO:0006904,GO:0010008,GO:0015031,GO:0045335,GO:0051082	Golgi membrane|Golgi to vacuole transport|vesicle docking involved in exocytosis|endosome membrane|protein transport|phagocytic vesicle|unfolded protein binding	pfa04144	Endocytosis
PF3D7_0216500	GeneID:812751		conserved Plasmodium protein, unknown function
PF3D7_0216600	GeneID:812752	slc50a1	MtN3-like protein	GO:0000139,GO:0005886,GO:0016021,GO:0051119	Golgi membrane|plasma membrane|integral component of membrane|sugar transmembrane transporter activity
PF3D7_0216700.1	GeneID:812753	PFB0765w	autophagy-related protein 11, putative
PF3D7_0216800	GeneID:812754		TMEM121 domain-containing protein, putative
PF3D7_0216900	GeneID:812755		conserved Plasmodium protein, unknown function
PF3D7_0217000	GeneID:812756		conserved Plasmodium membrane protein, unknown function
PF3D7_0217100	GeneID:812757	ATP5F1A	ATP synthase subunit alpha, mitochondrial	GO:0000275,GO:0005524,GO:0005753,GO:0005886,GO:0006754,GO:0006979,GO:0015986,GO:0022900,GO:0043531,GO:0046034,GO:0046933	mitochondrial proton-transporting ATP synthase complex, catalytic core F(1)|ATP binding|mitochondrial proton-transporting ATP synthase complex|plasma membrane|ATP biosynthetic process|response to oxidative stress|ATP synthesis coupled proton transport|electron transport chain|ADP binding|ATP metabolic process|proton-transporting ATP synthase activity, rotational mechanism	pfa00190	Oxidative phosphorylation
PF3D7_0217200	GeneID:812758		conserved Plasmodium protein, unknown function
PF3D7_0217300	GeneID:812759	ap2s1	AP-2 complex subunit sigma, putative	GO:0006897,GO:0008565,GO:0030122,GO:0030132	endocytosis|protein transporter activity|AP-2 adaptor complex|clathrin coat of coated pit	pfa04144	Endocytosis
PF3D7_0217400	GeneID:812760		conserved protein, unknown function
PF3D7_0217500	GeneID:812762	CPK1	calcium-dependent protein kinase 1	GO:0004674,GO:0005509,GO:0005524,GO:0016020	protein serine/threonine kinase activity|calcium ion binding|ATP binding|membrane
PF3D7_0217600	GeneID:812763		conserved Plasmodium protein, unknown function
PF3D7_0217700	GeneID:812764	Eapp	E2F-associated phosphoprotein, putative	GO:0005634,GO:0005737,GO:0008284,GO:0032968,GO:0034244	nucleus|cytoplasm|positive regulation of cell proliferation|positive regulation of transcription elongation from RNA polymerase II promoter|negative regulation of transcription elongation from RNA polymerase II promoter
PF3D7_0217800	GeneID:812765	RpS26	40S ribosomal protein S26	GO:0002181,GO:0003729,GO:0003735,GO:0022627,GO:0042788,GO:0098556	cytoplasmic translation|mRNA binding|structural constituent of ribosome|cytosolic small ribosomal subunit|polysomal ribosome|cytoplasmic side of rough endoplasmic reticulum membrane	pfa03010	Ribosome
PF3D7_0217900	GeneID:812766		conserved Plasmodium protein, unknown function
PF3D7_0218000	GeneID:812767	rfc4	replication factor C subunit 2, putative	GO:0003677,GO:0005524,GO:0005634,GO:0005663,GO:0006261,GO:0006272,GO:0031391	DNA binding|ATP binding|nucleus|DNA replication factor C complex|DNA-dependent DNA replication|leading strand elongation|Elg1 RFC-like complex	pfa03030,pfa03420,pfa03430	DNA replication|Nucleotide excision repair|Mismatch repair
PF3D7_0218100	GeneID:812768		conserved protein, unknown function
PF3D7_0218200	GeneID:8444965		SUZ domain-containing protein, putative
PF3D7_0218300	GeneID:812769		rRNA methyltransferase, putative
PF3D7_0218400	GeneID:812770	DDX47	ATP-dependent RNA helicase DDX47, putative	GO:0003723,GO:0004386,GO:0005524,GO:0005654,GO:0005730,GO:0006364,GO:0006397,GO:0008380,GO:0008625,GO:0016020	RNA binding|helicase activity|ATP binding|nucleoplasm|nucleolus|rRNA processing|mRNA processing|RNA splicing|extrinsic apoptotic signaling pathway via death domain receptors|membrane
PF3D7_0218500	GeneID:812771	Snrpd2	small nuclear ribonucleoprotein Sm D2, putative	GO:0000387,GO:0000398,GO:0005634,GO:0005682,GO:0005685,GO:0005686,GO:0005687,GO:0005689,GO:0005829,GO:0034709,GO:0034715,GO:0034719,GO:0046540,GO:0071005,GO:0071007,GO:0071013,GO:1990446	spliceosomal snRNP assembly|mRNA splicing, via spliceosome|nucleus|U5 snRNP|U1 snRNP|U2 snRNP|U4 snRNP|U12-type spliceosomal complex|cytosol|methylosome|pICln-Sm protein complex|SMN-Sm protein complex|U4/U6 x U5 tri-snRNP complex|U2-type precatalytic spliceosome|U2-type catalytic step 2 spliceosome|catalytic step 2 spliceosome|U1 snRNP binding	pfa03040	Spliceosome
PF3D7_0218600	GeneID:812772		patatin-like phospholipase, putative
PF3D7_0218700	GeneID:812773	SNW1	pre-mRNA-processing protein 45, putative	GO:0000122,GO:0000398,GO:0003713,GO:0003714,GO:0003723,GO:0005112,GO:0005634,GO:0005654,GO:0005681,GO:0006357,GO:0006367,GO:0007219,GO:0007221,GO:0016032,GO:0016363,GO:0016604,GO:0016607,GO:0019899,GO:0030511,GO:0035257,GO:0042771,GO:0042809,GO:0042974,GO:0043923,GO:0045747,GO:0045892,GO:0045944,GO:0046332,GO:0048026,GO:0048384,GO:0048385,GO:0050681,GO:0050769,GO:0051571,GO:0070562,GO:0070564,GO:…	negative regulation of transcription by RNA polymerase II|mRNA splicing, via spliceosome|transcription coactivator activity|transcription corepressor activity|RNA binding|Notch binding|nucleus|nucleoplasm|spliceosomal complex|regulation of transcription by RNA polymerase II|transcription initiation from RNA polymerase II promoter|Notch signaling pathway|positive regulation of transcription of Not…	pfa03040	Spliceosome
PF3D7_0219100	GeneID:812774	Sccpdh	uncharacterized protein	GO:0005739,GO:0005811,GO:0005886,GO:0009247,GO:0016491,GO:0030496	mitochondrion|lipid droplet|plasma membrane|glycolipid biosynthetic process|oxidoreductase activity|midbody
PF3D7_0219200	GeneID:812775	RPS30	40S ribosomal protein S30	GO:0003735,GO:0006412,GO:0022627	structural constituent of ribosome|translation|cytosolic small ribosomal subunit	pfa03010	Ribosome
PF3D7_0219300	GeneID:812776		conserved Plasmodium protein, unknown function
PF3D7_0219400.1	GeneID:812777		ribosome associated membrane protein RAMP4, putative
PF3D7_0219500	GeneID:812778		pseudouridine synthase, putative
PF3D7_0219600	GeneID:812779	RFC1	replication factor C subunit 1, putative			pfa03030,pfa03420,pfa03430	DNA replication|Nucleotide excision repair|Mismatch repair
PF3D7_0219700	GeneID:812780		Plasmodium exported protein (PHISTc), unknown function
PF3D7_0219800	GeneID:812781		Plasmodium exported protein (PHISTc), unknown function
PF3D7_0219900	GeneID:812782		Plasmodium exported protein, unknown function
PF3D7_0220000	GeneID:812783		liver stage antigen 3
PF3D7_0220100	GeneID:812784	PF14_0013	DnaJ protein, putative	GO:0016021	integral component of membrane
PF3D7_0220200	GeneID:812785		Plasmodium exported protein, unknown function
PF3D7_0220300	GeneID:812786		Plasmodium exported protein, unknown function
PF3D7_0220500	GeneID:812788		Plasmodium exported protein (hyp2), unknown function
PF3D7_0220600	GeneID:812789		Plasmodium exported protein (hyp9), unknown function
PF3D7_0220700	GeneID:812790		Plasmodium exported protein (hyp9), unknown function
PF3D7_0220800	GeneID:812791		cytoadherence linked asexual protein 2
PF3D7_0221000	GeneID:812793		Plasmodium exported protein, unknown function
PF3D7_0221200	GeneID:812794		Plasmodium exported protein (hyp15), unknown function
PF3D7_0221400	GeneID:812795		stevor
PF3D7_0221700	GeneID:812798		Plasmodium exported protein, unknown function
PF3D7_0221800	GeneID:812799		uncharacterized protein
PF3D7_0222000	GeneID:812804	PF14_0013	exported protein family 1	GO:0016021	integral component of membrane
PF3D7_0222100	GeneID:812805		Pfmc-2TM Maurer's cleft two transmembrane protein
PF3D7_0222200	GeneID:812806		exported protein family 3
PF3D7_0222500	GeneID:812809		rifin			pfa05144	Malaria
PF3D7_0222600	GeneID:812810		rifin			pfa05144	Malaria
PF3D7_0222700	GeneID:812811		rifin			pfa05144	Malaria
PF3D7_0222800	GeneID:812812		stevor			pfa05144	Malaria
PF3D7_0223100	GeneID:812815		rifin			pfa05144	Malaria
PF3D7_0223200	GeneID:812816		rifin			pfa05144	Malaria
PF3D7_0223300	GeneID:812817		erythrocyte membrane protein 1 (PfEMP1), exon 2
PF3D7_0223400	GeneID:812818		rifin			pfa05144	Malaria
PF3D7_0223500	GeneID:812819		erythrocyte membrane protein 1, PfEMP1	GO:0005886,GO:0009405,GO:0016021,GO:0046789,GO:0050900	plasma membrane|pathogenesis|integral component of membrane|host cell surface receptor binding|leukocyte migration	pfa05144	Malaria
PF3D7_0300100	GeneID:814321		erythrocyte membrane protein 1, PfEMP1	GO:0005886,GO:0009405,GO:0016021,GO:0046789,GO:0050900	plasma membrane|pathogenesis|integral component of membrane|host cell surface receptor binding|leukocyte migration	pfa05144	Malaria
PF3D7_0300200	GeneID:814322		rifin			pfa05144	Malaria
PF3D7_0300400	GeneID:814324		stevor			pfa05144	Malaria
PF3D7_0300500	GeneID:814325		rifin
PF3D7_0300600	GeneID:36312463		Plasmodium exported protein, unknown function, fragment
PF3D7_0300700	GeneID:814326		rifin
PF3D7_0300800	GeneID:4794143		rifin
PF3D7_0300900	GeneID:814327		stevor-like
PF3D7_0301000	GeneID:814328		acyl-CoA synthetase	GO:0003824,GO:0020003	catalytic activity|symbiont-containing vacuole	pfa00061,pfa00071,pfa04146	Fatty acid biosynthesis|Fatty acid degradation|Peroxisome
PF3D7_0301100	GeneID:814329		Plasmodium exported protein (hyp13), unknown function
PF3D7_0301200	GeneID:9221788		serine/threonine protein kinase, FIKK family
PF3D7_0301300	GeneID:814331	ABHD5	epoxide hydrolase 1	GO:0003841,GO:0005811,GO:0005829,GO:0006631,GO:0006654,GO:0010891,GO:0010898,GO:0030154,GO:0042171,GO:0052689,GO:0055088	1-acylglycerol-3-phosphate O-acyltransferase activity|lipid droplet|cytosol|fatty acid metabolic process|phosphatidic acid biosynthetic process|negative regulation of sequestering of triglyceride|positive regulation of triglyceride catabolic process|cell differentiation|lysophosphatidic acid acyltransferase activity|carboxylic ester hydrolase activity|lipid homeostasis
PF3D7_0301400	GeneID:9221787		Plasmodium exported protein, unknown function
PF3D7_0301500	GeneID:814333		Plasmodium exported protein, unknown function
PF3D7_0301600	GeneID:9221772		Plasmodium exported protein (hyp1), unknown function
PF3D7_0301700	GeneID:814335		Plasmodium exported protein, unknown function
PF3D7_0301800	GeneID:814336		Plasmodium exported protein, unknown function
PF3D7_0301900	GeneID:814337		conserved protein, unknown function
PF3D7_0302000	GeneID:814338	Plrg1	pre-mRNA-splicing factor PRP46, putative	GO:0000398,GO:0000974,GO:0001650,GO:0005634,GO:0005662,GO:0016607,GO:0031965,GO:0034504,GO:0071007,GO:0071013,GO:0080008,GO:1900087	mRNA splicing, via spliceosome|Prp19 complex|fibrillar center|nucleus|DNA replication factor A complex|nuclear speck|nuclear membrane|protein localization to nucleus|U2-type catalytic step 2 spliceosome|catalytic step 2 spliceosome|Cul4-RING E3 ubiquitin ligase complex|positive regulation of G1/S transition of mitotic cell cycle	pfa03040	Spliceosome
PF3D7_0302100	GeneID:814339	SRPK1	serine/threonine protein kinase	GO:0000287,GO:0004674,GO:0005524,GO:0005634,GO:0005737,GO:0005783,GO:0006397,GO:0006468,GO:0007059,GO:0008380,GO:0016363,GO:0030154,GO:0035556,GO:0050684	magnesium ion binding|protein serine/threonine kinase activity|ATP binding|nucleus|cytoplasm|endoplasmic reticulum|mRNA processing|protein phosphorylation|chromosome segregation|RNA splicing|nuclear matrix|cell differentiation|intracellular signal transduction|regulation of mRNA processing
PF3D7_0302200	GeneID:814340		cytoadherence linked asexual protein 3.2
PF3D7_0302500	GeneID:814342		cytoadherence linked asexual protein 3.1
PF3D7_0302600	GeneID:814343	Abcb10	ABC transporter B family member 4, putative	GO:0005215,GO:0005524,GO:0005739,GO:0005743,GO:0016021,GO:0032592,GO:0042626,GO:0042803	transporter activity|ATP binding|mitochondrion|mitochondrial inner membrane|integral component of membrane|integral component of mitochondrial membrane|ATPase activity, coupled to transmembrane movement of substances|protein homodimerization activity
PF3D7_0302700	GeneID:814344		CDGSH iron-sulfur domain-containing protein, putative
PF3D7_0302800	GeneID:814345		RNA-binding protein, putative
PF3D7_0302900	GeneID:814346	xpo1	exportin-1, putative	GO:0000055,GO:0000056,GO:0005049,GO:0005634,GO:0005737,GO:0006611,GO:0008536,GO:0008565,GO:0046825,GO:0048471	ribosomal large subunit export from nucleus|ribosomal small subunit export from nucleus|nuclear export signal receptor activity|nucleus|cytoplasm|protein export from nucleus|Ran GTPase binding|protein transporter activity|regulation of protein export from nucleus|perinuclear region of cytoplasm	pfa03008,pfa03013	Ribosome biogenesis in eukaryotes|RNA transport
PF3D7_0303000	GeneID:814347	NSF	N-ethylmaleimide-sensitive fusion protein	GO:0000149,GO:0001921,GO:0005524,GO:0005829,GO:0005886,GO:0006813,GO:0006886,GO:0016887,GO:0017075,GO:0019901,GO:0030165,GO:0030496,GO:0035255,GO:0035494,GO:0042623,GO:0042802,GO:0043209,GO:0044877,GO:0045732,GO:0046872	SNARE binding|positive regulation of receptor recycling|ATP binding|cytosol|plasma membrane|potassium ion transport|intracellular protein transport|ATPase activity|syntaxin-1 binding|protein kinase binding|PDZ domain binding|midbody|ionotropic glutamate receptor binding|SNARE complex disassembly|ATPase activity, coupled|identical protein binding|myelin sheath|protein-containing complex binding|po…
PF3D7_0303100	GeneID:814348	nol9	CLP1 P-loop domain-containing protein, putative	GO:0000448,GO:0000460,GO:0005524,GO:0005730,GO:0006364,GO:0051731	cleavage in ITS2 between 5.8S rRNA and LSU-rRNA of tricistronic rRNA transcript (SSU-rRNA, 5.8S rRNA, LSU-rRNA)|maturation of 5.8S rRNA|ATP binding|nucleolus|rRNA processing|polynucleotide 5'-hydroxyl-kinase activity
PF3D7_0303200	GeneID:814349	LPIN3	HAD superfamily protein, putative	GO:0003713,GO:0005634,GO:0005789,GO:0006646,GO:0006656,GO:0008195,GO:0009062,GO:0019432,GO:0045944	transcription coactivator activity|nucleus|endoplasmic reticulum membrane|phosphatidylethanolamine biosynthetic process|phosphatidylcholine biosynthetic process|phosphatidate phosphatase activity|fatty acid catabolic process|triglyceride biosynthetic process|positive regulation of transcription by RNA polymerase II	pfa00561,pfa00564	Glycerolipid metabolism|Glycerophospholipid metabolism
PF3D7_0303300	GeneID:814350	POLR2F	DNA-directed RNA polymerases I, II, and III subunit RPABC2, putative	GO:0000398,GO:0001650,GO:0003677,GO:0003899,GO:0005634,GO:0005654,GO:0005665,GO:0005666,GO:0005736,GO:0005829,GO:0006283,GO:0006361,GO:0006363,GO:0006366,GO:0006367,GO:0006368,GO:0006370,GO:0006383,GO:0008543,GO:0016070,GO:0042795,GO:0045815,GO:0060964	mRNA splicing, via spliceosome|fibrillar center|DNA binding|DNA-directed 5'-3' RNA polymerase activity|nucleus|nucleoplasm|RNA polymerase II, core complex|RNA polymerase III complex|RNA polymerase I complex|cytosol|transcription-coupled nucleotide-excision repair|transcription initiation from RNA polymerase I promoter|termination of RNA polymerase I transcription|transcription by RNA polymerase I…	pfa03020	RNA polymerase
PF3D7_0303400	GeneID:814351	TRPA1	palmitoyltransferase DHHC1
PF3D7_0303500	GeneID:814352	spc97	spindle pole body protein, putative	GO:0000922,GO:0000923,GO:0000930,GO:0005200,GO:0005813,GO:0005816,GO:0005874,GO:0008275,GO:0031122,GO:0043015,GO:0051321,GO:0051415,GO:0090307	spindle pole|equatorial microtubule organizing center|gamma-tubulin complex|structural constituent of cytoskeleton|centrosome|spindle pole body|microtubule|gamma-tubulin small complex|cytoplasmic microtubule organization|gamma-tubulin binding|meiotic cell cycle|microtubule nucleation by interphase microtubule organizing center|mitotic spindle assembly
PF3D7_0303600	GeneID:814353		plasmoredoxin
PF3D7_0303700	GeneID:814354	dbt-1	lipoamide acyltransferase component of branched-chain alpha-keto acid dehydrogenase complex	GO:0005737,GO:0005739,GO:0005759,GO:0005829,GO:0005929,GO:0006633,GO:0016407,GO:0030425,GO:0031405,GO:0040019,GO:0043005,GO:0043754,GO:0045723,GO:0061063,GO:1901046	cytoplasm|mitochondrion|mitochondrial matrix|cytosol|cilium|fatty acid biosynthetic process|acetyltransferase activity|dendrite|lipoic acid binding|positive regulation of embryonic development|neuron projection|dihydrolipoyllysine-residue (2-methylpropanoyl)transferase activity|positive regulation of fatty acid biosynthetic process|positive regulation of nematode larval development|positive regul…	pfa00280,pfa00640	Valine, leucine and isoleucine degradation|Propanoate metabolism
PF3D7_0303800	GeneID:814355	rbrA	IBR domain protein, putative	GO:0000151,GO:0000209,GO:0005737,GO:0006511,GO:0030435,GO:0031624,GO:0032436,GO:0046872,GO:0061630	ubiquitin ligase complex|protein polyubiquitination|cytoplasm|ubiquitin-dependent protein catabolic process|sporulation resulting in formation of a cellular spore|ubiquitin conjugating enzyme binding|positive regulation of proteasomal ubiquitin-dependent protein catabolic process|metal ion binding|ubiquitin protein ligase activity
PF3D7_0303900	GeneID:814356		phosphatidylethanolamine-binding protein, putative
PF3D7_0304000	GeneID:814357		inner membrane complex protein 1a, putative
PF3D7_0304100	GeneID:814358		inner membrane complex protein 1e, putative
PF3D7_0304200	GeneID:814359	Ehd1	EH domain-containing protein	GO:0005509,GO:0005524,GO:0005525,GO:0005768,GO:0005769,GO:0005811,GO:0005886,GO:0006886,GO:0006897,GO:0010008,GO:0010886,GO:0010976,GO:0016197,GO:0017137,GO:0020018,GO:0030139,GO:0031095,GO:0031175,GO:0031901,GO:0032456,GO:0034383,GO:0042632,GO:0042802,GO:0043209,GO:0048471,GO:0051260,GO:0055038,GO:0060271,GO:0061512,GO:1901741,GO:1990090,GO:2001137	calcium ion binding|ATP binding|GTP binding|endosome|early endosome|lipid droplet|plasma membrane|intracellular protein transport|endocytosis|endosome membrane|positive regulation of cholesterol storage|positive regulation of neuron projection development|endosomal transport|Rab GTPase binding|ciliary pocket membrane|endocytic vesicle|platelet dense tubular network membrane|neuron projection deve…	pfa04144	Endocytosis
PF3D7_0304300	GeneID:814361		conserved Plasmodium protein, unknown function
PF3D7_0304400.1	GeneID:814362	RPL44	60S ribosomal protein L44	GO:0003735,GO:0006412,GO:0022625	structural constituent of ribosome|translation|cytosolic large ribosomal subunit	pfa03010	Ribosome
PF3D7_0304500	GeneID:814363	GLRX5	1-cys-glutaredoxin-like protein-1	GO:0005634,GO:0005739,GO:0005759,GO:0009055,GO:0009249,GO:0015035,GO:0015038,GO:0030097,GO:0030425,GO:0043025,GO:0044281,GO:0045454,GO:0046872,GO:0051537	nucleus|mitochondrion|mitochondrial matrix|electron transfer activity|protein lipoylation|protein disulfide oxidoreductase activity|glutathione disulfide oxidoreductase activity|hemopoiesis|dendrite|neuronal cell body|small molecule metabolic process|cell redox homeostasis|metal ion binding|2 iron, 2 sulfur cluster binding
PF3D7_0304600	GeneID:814364		circumsporozoite (CS) protein	GO:0009986	cell surface	pfa05144	Malaria
PF3D7_0304700	GeneID:814365		conserved Plasmodium protein, unknown function
PF3D7_0304800	GeneID:814366		conserved Plasmodium membrane protein, unknown function
PF3D7_0304900	GeneID:814367		conserved protein, unknown function
PF3D7_0305000	GeneID:814368	PFC0225c	elongation factor Ts	GO:0003746,GO:0005759,GO:0006414,GO:0020011,GO:0070125	translation elongation factor activity|mitochondrial matrix|translational elongation|apicoplast|mitochondrial translational elongation
PF3D7_0305100	GeneID:814369		conserved Plasmodium protein, unknown function
PF3D7_0305200	GeneID:814370	PFC0235w	conserved Plasmodium protein, unknown function
PF3D7_0305300	GeneID:814371		transporter, putative
PF3D7_0305400	GeneID:814372		conserved protein, unknown function
PF3D7_0305500	GeneID:814373	PFC0245c	conserved Plasmodium protein, unknown function	GO:0005768,GO:0005777,GO:0005802,GO:0005829,GO:0006895,GO:0015031,GO:0016020,GO:0016021	endosome|peroxisome|trans-Golgi network|cytosol|Golgi to endosome transport|protein transport|membrane|integral component of membrane
PF3D7_0305600	GeneID:814374	APEX1	DNA-(apurinic or apyrimidinic site) lyase, putative
PF3D7_0305700	GeneID:814375	UBE2V2	ubiquitin-conjugating enzyme E2, putative	GO:0005634,GO:0006301,GO:0061631,GO:0070534	nucleus|postreplication repair|ubiquitin conjugating enzyme activity|protein K63-linked ubiquitination
PF3D7_0305800	GeneID:814376	AK7	P-loop containing nucleoside triphosphate hydrolase, putative	GO:0004017,GO:0004127,GO:0004550,GO:0005524,GO:0005829,GO:0006165,GO:0009142,GO:0015949,GO:0019206,GO:0030030,GO:0031514	adenylate kinase activity|cytidylate kinase activity|nucleoside diphosphate kinase activity|ATP binding|cytosol|nucleoside diphosphate phosphorylation|nucleoside triphosphate biosynthetic process|nucleobase-containing small molecule interconversion|nucleoside kinase activity|cell projection organization|motile cilium
PF3D7_0305900	GeneID:814377		conserved Plasmodium protein, unknown function
PF3D7_0306000	GeneID:814378		conserved protein, unknown function
PF3D7_0306100	GeneID:814379		conserved Plasmodium protein, unknown function
PF3D7_0306200	GeneID:814380	AHSA2	activator of Hsp90 ATPase	GO:0001671,GO:0051087	ATPase activator activity|chaperone binding
PF3D7_0306300	GeneID:814381	GLRX	glutaredoxin 1	GO:0005737,GO:0009055,GO:0015035,GO:0045454,GO:0051117	cytoplasm|electron transfer activity|protein disulfide oxidoreductase activity|cell redox homeostasis|ATPase binding
PF3D7_0306400	GeneID:814382	Gpd2	FAD-dependent glycerol-3-phosphate dehydrogenase, putative	GO:0004367,GO:0004368,GO:0005509,GO:0005739,GO:0005743,GO:0006072,GO:0006094,GO:0006734,GO:0009331,GO:0019563,GO:0035264,GO:0043010,GO:0046168,GO:0052591	glycerol-3-phosphate dehydrogenase [NAD+] activity|glycerol-3-phosphate dehydrogenase (quinone) activity|calcium ion binding|mitochondrion|mitochondrial inner membrane|glycerol-3-phosphate metabolic process|gluconeogenesis|NADH metabolic process|glycerol-3-phosphate dehydrogenase complex|glycerol catabolic process|multicellular organism growth|camera-type eye development|glycerol-3-phosphate cata…	pfa00564	Glycerophospholipid metabolism
PF3D7_0306500	GeneID:814383		cytochrome c oxidase subunit ApiCOX35, putative
PF3D7_0306600	GeneID:814384		ATP synthase-associated protein, putative
PF3D7_0306700	GeneID:814385		ER membrane protein complex subunit 5, putative
PF3D7_0306800	GeneID:814386	cct2	T-complex protein 1 subunit beta	GO:0005524,GO:0005832,GO:0006457,GO:0045335,GO:0051082	ATP binding|chaperonin-containing T-complex|protein folding|phagocytic vesicle|unfolded protein binding
PF3D7_0306900	GeneID:814387	RPS23	40S ribosomal protein S23, putative	GO:0002181,GO:0003735,GO:0005791,GO:0022627,GO:0042788	cytoplasmic translation|structural constituent of ribosome|rough endoplasmic reticulum|cytosolic small ribosomal subunit|polysomal ribosome	pfa03010	Ribosome
PF3D7_0307100	GeneID:814388	RPS12	40S ribosomal protein S12, putative	GO:0003735,GO:0006412,GO:0022627	structural constituent of ribosome|translation|cytosolic small ribosomal subunit	pfa03010	Ribosome
PF3D7_0307200	GeneID:814389	Rpl7-2	60S ribosomal protein L7, putative	GO:0000463,GO:0003723,GO:0003735,GO:0022625	maturation of LSU-rRNA from tricistronic rRNA transcript (SSU-rRNA, 5.8S rRNA, LSU-rRNA)|RNA binding|structural constituent of ribosome|cytosolic large ribosomal subunit	pfa03010	Ribosome
PF3D7_0307300	GeneID:814390	mapre1	microtubule-associated protein RP/EB family, putative	GO:0005815,GO:0005874,GO:0005881,GO:0008017,GO:0030981,GO:0031110,GO:0031115,GO:0035371,GO:0035372,GO:0051010,GO:0051225,GO:0051233,GO:0051301,GO:1904825	microtubule organizing center|microtubule|cytoplasmic microtubule|microtubule binding|cortical microtubule cytoskeleton|regulation of microtubule polymerization or depolymerization|negative regulation of microtubule polymerization|microtubule plus-end|protein localization to microtubule|microtubule plus-end binding|spindle assembly|spindle midzone|cell division|protein localization to microtubule…
PF3D7_0307400	GeneID:814391	Clpp	ATP-dependent Clp protease proteolytic subunit	GO:0004252,GO:0005739,GO:0005759,GO:0006515,GO:0009368,GO:0042802,GO:0051260,GO:0051603	serine-type endopeptidase activity|mitochondrion|mitochondrial matrix|protein quality control for misfolded or incompletely synthesized proteins|endopeptidase Clp complex|identical protein binding|protein homooligomerization|proteolysis involved in cellular protein catabolic process
PF3D7_0307500	GeneID:814392		spindle and kinetochore-associated protein 2, putative
PF3D7_0307600	GeneID:814393		conserved Plasmodium protein, unknown function
PF3D7_0307700	GeneID:814394		conserved Plasmodium protein, unknown function
PF3D7_0307800	GeneID:814395		conserved Plasmodium protein, unknown function
PF3D7_0307900	GeneID:814396		conserved Plasmodium protein, unknown function
PF3D7_0308000	GeneID:814397	POLD2	DNA polymerase delta small subunit, putative	GO:0003677,GO:0003887,GO:0005654,GO:0006260,GO:0006271,GO:0006281,GO:0043625	DNA binding|DNA-directed DNA polymerase activity|nucleoplasm|DNA replication|DNA strand elongation involved in DNA replication|DNA repair|delta DNA polymerase complex	pfa03030,pfa03410,pfa03420,pfa03430,pfa03440	DNA replication|Base excision repair|Nucleotide excision repair|Mismatch repair|Homologous recombination
PF3D7_0308100	GeneID:814398		zinc finger protein, putative
PF3D7_0308200	GeneID:814399	MAL3P3.6	T-complex protein 1 subunit eta	GO:0005524,GO:0005832,GO:0006457,GO:0051082	ATP binding|chaperonin-containing T-complex|protein folding|unfolded protein binding
PF3D7_0308300	GeneID:814400		conserved Plasmodium protein, unknown function
PF3D7_0308500	GeneID:814401	AHSA1	activator of Hsp90 ATPase, putative	GO:0001671,GO:0005783,GO:0005829,GO:0032781,GO:0045296,GO:0051087,GO:0051879,GO:0070062	ATPase activator activity|endoplasmic reticulum|cytosol|positive regulation of ATPase activity|cadherin binding|chaperone binding|Hsp90 protein binding|extracellular exosome
PF3D7_0308600	GeneID:814402	Prpf19	pre-mRNA-processing factor 19, putative	GO:0000244,GO:0000245,GO:0000349,GO:0000398,GO:0000974,GO:0001833,GO:0004842,GO:0005634,GO:0005662,GO:0005737,GO:0005811,GO:0005819,GO:0006303,GO:0008610,GO:0010498,GO:0016607,GO:0034450,GO:0034613,GO:0035861,GO:0042802,GO:0045666,GO:0048026,GO:0048711,GO:0061630,GO:0070534,GO:0071006,GO:0071007,GO:0071013,GO:0072422	spliceosomal tri-snRNP complex assembly|spliceosomal complex assembly|generation of catalytic spliceosome for first transesterification step|mRNA splicing, via spliceosome|Prp19 complex|inner cell mass cell proliferation|ubiquitin-protein transferase activity|nucleus|DNA replication factor A complex|cytoplasm|lipid droplet|spindle|double-strand break repair via nonhomologous end joining|lipid bio…	pfa03040,pfa04120	Spliceosome|Ubiquitin mediated proteolysis
PF3D7_0308700	GeneID:814403		conserved protein, unknown function
PF3D7_0308800	GeneID:814404		conserved protein, unknown function
PF3D7_0308900	GeneID:814405	sf3b1	splicing factor 3B subunit 1, putative	GO:0000245,GO:0003729,GO:0005681	spliceosomal complex assembly|mRNA binding|spliceosomal complex	pfa03040	Spliceosome
PF3D7_0309000	GeneID:814406	Dusp12	dual specificity protein phosphatase	GO:0004721,GO:0004725,GO:0005634,GO:0005737,GO:0005829,GO:0006470,GO:0008138,GO:0008270,GO:0016311,GO:0016791,GO:0019900,GO:0033133	phosphoprotein phosphatase activity|protein tyrosine phosphatase activity|nucleus|cytoplasm|cytosol|protein dephosphorylation|protein tyrosine/serine/threonine phosphatase activity|zinc ion binding|dephosphorylation|phosphatase activity|kinase binding|positive regulation of glucokinase activity
PF3D7_0309100	GeneID:814407		conserved Plasmodium protein, unknown function
PF3D7_0309200	GeneID:814408	aurK	aurora-related kinase 2, putative	GO:0000278,GO:0000780,GO:0000922,GO:0004672,GO:0005524,GO:0005737,GO:0005813,GO:0005876,GO:0007052,GO:0031616,GO:0032133,GO:0032154,GO:0032465,GO:0035174,GO:0051233	mitotic cell cycle|condensed nuclear chromosome, centromeric region|spindle pole|protein kinase activity|ATP binding|cytoplasm|centrosome|spindle microtubule|mitotic spindle organization|spindle pole centrosome|chromosome passenger complex|cleavage furrow|regulation of cytokinesis|histone serine kinase activity|spindle midzone
PF3D7_0309300	GeneID:814409	CARNMT1	N2227-like protein, putative	GO:0005634,GO:0005829,GO:0008757,GO:0030735,GO:0035498	nucleus|cytosol|S-adenosylmethionine-dependent methyltransferase activity|carnosine N-methyltransferase activity|carnosine metabolic process
PF3D7_0309500	GeneID:814410	asns	asparagine synthetase [glutamine-hydrolyzing], putative	GO:0004066,GO:0005524,GO:0005829,GO:0006529,GO:0006541,GO:0042803,GO:0045335,GO:0070981	asparagine synthase (glutamine-hydrolyzing) activity|ATP binding|cytosol|asparagine biosynthetic process|glutamine metabolic process|protein homodimerization activity|phagocytic vesicle|L-asparagine biosynthetic process	pfa00250	Alanine, aspartate and glutamate metabolism
PF3D7_0309600	GeneID:814411	MAL3P3.19	60S acidic ribosomal protein P2	GO:0003735,GO:0005840,GO:0006414	structural constituent of ribosome|ribosome|translational elongation	pfa03010	Ribosome
PF3D7_0309700	GeneID:814412	SECISBP2	SECIS-binding protein 2, putative	GO:0001514,GO:0003723,GO:0003730,GO:0005634,GO:0005739,GO:0021756,GO:0035368,GO:0043021,GO:0048666,GO:1990904,GO:2000623	selenocysteine incorporation|RNA binding|mRNA 3'-UTR binding|nucleus|mitochondrion|striatum development|selenocysteine insertion sequence binding|ribonucleoprotein complex binding|neuron development|ribonucleoprotein complex|negative regulation of nuclear-transcribed mRNA catabolic process, nonsense-mediated decay
PF3D7_0309800	GeneID:814413	YTHDC2	YTH domain-containing protein, putative	GO:0003723,GO:0005524,GO:0005634,GO:0005737,GO:0005783,GO:0007286,GO:0008186,GO:0034458,GO:0034459,GO:0034612,GO:0035770,GO:0044829,GO:0048599,GO:0051321,GO:0051729,GO:0070063,GO:0070555,GO:1990247	RNA binding|ATP binding|nucleus|cytoplasm|endoplasmic reticulum|spermatid development|RNA-dependent ATPase activity|3'-5' RNA helicase activity|ATP-dependent 3'-5' RNA helicase activity|response to tumor necrosis factor|ribonucleoprotein granule|positive regulation by host of viral genome replication|oocyte development|meiotic cell cycle|germline cell cycle switching, mitotic to meiotic cell cycl…
PF3D7_0309900	GeneID:814414		conserved Plasmodium protein, unknown function
PF3D7_0310000	GeneID:814415		50S ribosomal protein L9, apicoplast, putative
PF3D7_0310100	GeneID:814416	CPK3	calcium-dependent protein kinase 3	GO:0004683,GO:0005509,GO:0005524,GO:0005634,GO:0005737,GO:0006468,GO:0007275,GO:0009931,GO:0018105,GO:0030154,GO:0035556	calmodulin-dependent protein kinase activity|calcium ion binding|ATP binding|nucleus|cytoplasm|protein phosphorylation|multicellular organism development|calcium-dependent protein serine/threonine kinase activity|peptidyl-serine phosphorylation|cell differentiation|intracellular signal transduction
PF3D7_0310200	GeneID:814417		phd finger protein, putative
PF3D7_0310300	GeneID:9221775		phosphoglycerate mutase, putative
PF3D7_0310400	GeneID:814419	B3GLCT	TVN-junction protein 1	GO:0005789,GO:0006004,GO:0008375,GO:0016021,GO:0016757,GO:0036066	endoplasmic reticulum membrane|fucose metabolic process|acetylglucosaminyltransferase activity|integral component of membrane|transferase activity, transferring glycosyl groups|protein O-linked fucosylation
PF3D7_0310500	GeneID:814420	TDRD9	ATP-dependent RNA helicase DHX57, putative	GO:0003723,GO:0005524,GO:0005634,GO:0005737,GO:0007140,GO:0007141,GO:0007275,GO:0007283,GO:0009566,GO:0010529,GO:0016887,GO:0030154,GO:0031047,GO:0034459,GO:0034587,GO:0043046,GO:0071547	RNA binding|ATP binding|nucleus|cytoplasm|male meiotic nuclear division|male meiosis I|multicellular organism development|spermatogenesis|fertilization|negative regulation of transposition|ATPase activity|cell differentiation|gene silencing by RNA|ATP-dependent 3'-5' RNA helicase activity|piRNA metabolic process|DNA methylation involved in gamete generation|piP-body
PF3D7_0310600.1	GeneID:814421		eukaryotic translation initiation factor 3 subunit K, putative
PF3D7_0310700	GeneID:814422	trappc4	trafficking protein particle complex subunit 4, putative	GO:0005783,GO:0005794,GO:0006888,GO:0017112,GO:0030008	endoplasmic reticulum|Golgi apparatus|ER to Golgi vesicle-mediated transport|Rab guanyl-nucleotide exchange factor activity|TRAPP complex
PF3D7_0310800	GeneID:814423		conserved Plasmodium protein, unknown function
PF3D7_0310900	GeneID:814424		conserved Plasmodium protein, unknown function
PF3D7_0311000	GeneID:814425		conserved Plasmodium protein, unknown function
PF3D7_0311100	GeneID:814426	SRRM1	pre-mRNA splicing factor, putative	GO:0000375,GO:0000398,GO:0003677,GO:0003723,GO:0005634,GO:0005654,GO:0005829,GO:0006405,GO:0006406,GO:0008380,GO:0016363,GO:0016607,GO:0031124,GO:0071013	RNA splicing, via transesterification reactions|mRNA splicing, via spliceosome|DNA binding|RNA binding|nucleus|nucleoplasm|cytosol|RNA export from nucleus|mRNA export from nucleus|RNA splicing|nuclear matrix|nuclear speck|mRNA 3'-end processing|catalytic step 2 spliceosome
PF3D7_0311200	GeneID:814427	valS2	valine--tRNA ligase, putative	GO:0002161,GO:0004832,GO:0005524,GO:0005739,GO:0005829,GO:0006438	aminoacyl-tRNA editing activity|valine-tRNA ligase activity|ATP binding|mitochondrion|cytosol|valyl-tRNA aminoacylation	pfa00970	Aminoacyl-tRNA biosynthesis
PF3D7_0311300	GeneID:814428	PI4K2B	phosphatidylinositol 3- and 4-kinase, putative	GO:0004430,GO:0005524,GO:0005768,GO:0005802,GO:0005829,GO:0005886,GO:0006661,GO:0007030,GO:0007032,GO:0016020,GO:0046854	1-phosphatidylinositol 4-kinase activity|ATP binding|endosome|trans-Golgi network|cytosol|plasma membrane|phosphatidylinositol biosynthetic process|Golgi organization|endosome organization|membrane|phosphatidylinositol phosphorylation
PF3D7_0311400	GeneID:814429	CPK1	kinase-related protein PKRP, putative	GO:0004674,GO:0005509,GO:0005524,GO:0016020	protein serine/threonine kinase activity|calcium ion binding|ATP binding|membrane
PF3D7_0311500	GeneID:814430		conserved protein, unknown function
PF3D7_0311600	GeneID:814431	ost1	dolichyl-diphosphooligosaccharide--protein glycosyltransferase subunit OST1, putative	GO:0004579,GO:0006487,GO:0008250,GO:0016021,GO:0018279	dolichyl-diphosphooligosaccharide-protein glycotransferase activity|protein N-linked glycosylation|oligosaccharyltransferase complex|integral component of membrane|protein N-linked glycosylation via asparagine
PF3D7_0311700	GeneID:814432	Ctse	plasmepsin VI	GO:0004190,GO:0005768,GO:0006508,GO:0016540,GO:0019886,GO:0030163,GO:0042803	aspartic-type endopeptidase activity|endosome|proteolysis|protein autoprocessing|antigen processing and presentation of exogenous peptide antigen via MHC class II|protein catabolic process|protein homodimerization activity
PF3D7_0311800	GeneID:814433		ATP synthase F0 subunit d-like protein, putative
PF3D7_0311900	GeneID:814434		heptatricopeptide repeat-containing protein, putative
PF3D7_0312000	GeneID:814435		conserved protein, unknown function
PF3D7_0312100	GeneID:814436		E3 ubiquitin-protein ligase
PF3D7_0312200	GeneID:814437	Rpap3	tetratricopeptide repeat protein, putative	GO:0005829,GO:0097255	cytosol|R2TP complex
PF3D7_0312300	GeneID:814438	Psmd8	26S proteasome regulatory subunit RPN12, putative	GO:0000502,GO:0005829,GO:0008541,GO:0022624,GO:0043161	proteasome complex|cytosol|proteasome regulatory particle, lid subcomplex|proteasome accessory complex|proteasome-mediated ubiquitin-dependent protein catabolic process	pfa03050	Proteasome
PF3D7_0312400	GeneID:814439	gsk3b	glycogen synthase kinase 3	GO:0004674,GO:0005524,GO:0005634,GO:0005737,GO:0005886,GO:0007399,GO:0016055,GO:0030154,GO:0045892,GO:0048511,GO:0050321,GO:0090090	protein serine/threonine kinase activity|ATP binding|nucleus|cytoplasm|plasma membrane|nervous system development|Wnt signaling pathway|cell differentiation|negative regulation of transcription, DNA-templated|rhythmic process|tau-protein kinase activity|negative regulation of canonical Wnt signaling pathway
PF3D7_0312500	GeneID:814440		major facilitator superfamily-related transporter, putative
PF3D7_0312800	GeneID:814443	RPL26	60S ribosomal protein L26, putative			pfa03010	Ribosome
PF3D7_0312900	GeneID:814444		uncharacterized protein
PF3D7_0313000	GeneID:814445		conserved Plasmodium protein, unknown function
PF3D7_0313100	GeneID:814446		ubiquitin-protein ligase, putative
PF3D7_0313200	GeneID:814447		conserved protein, unknown function
PF3D7_0313300	GeneID:9221777		YGGT family protein, putative
PF3D7_0313400	GeneID:814448		conserved Plasmodium protein, unknown function
PF3D7_0313500	GeneID:814449		Ras-like G protein
PF3D7_0313600	GeneID:814450		conserved Plasmodium protein, unknown function
PF3D7_0313700.1	GeneID:814451		conserved Plasmodium protein, unknown function
PF3D7_0313800	GeneID:9221778		conserved Plasmodium protein, unknown function
PF3D7_0313900	GeneID:814453		conserved Plasmodium protein, unknown function
PF3D7_0314000	GeneID:814454		HSP20-like chaperone, putative
PF3D7_0314100.1	GeneID:814455		vesicle transport v-SNARE protein, putative
PF3D7_0314200	GeneID:36312467		conserved Plasmodium protein, unknown function
PF3D7_0314300	GeneID:814456		DER1-like protein
PF3D7_0314400	GeneID:814457	ppp6c	serine/threonine protein phosphatase 6, putative	GO:0004721,GO:0046872	phosphoprotein phosphatase activity|metal ion binding
PF3D7_0314500	GeneID:814458		conserved Plasmodium protein, unknown function
PF3D7_0314600	GeneID:814459		conserved protein, unknown function
PF3D7_0314700	GeneID:814460	RNF130	RING finger protein RNF1	GO:0004842,GO:0005737,GO:0006511,GO:0006915,GO:0012501,GO:0016021,GO:0046872,GO:0061630	ubiquitin-protein transferase activity|cytoplasm|ubiquitin-dependent protein catabolic process|apoptotic process|programmed cell death|integral component of membrane|metal ion binding|ubiquitin protein ligase activity
PF3D7_0314800	GeneID:9221779		conserved Plasmodium protein, unknown function
PF3D7_0314900	GeneID:814462		conserved Plasmodium membrane protein, unknown function
PF3D7_0315000	GeneID:814463		zinc finger protein, putative
PF3D7_0315100	GeneID:814464	eif4e1b	eukaryotic translation initiation factor 4E	GO:0003743,GO:0005634,GO:0005845,GO:0006417,GO:0016281	translation initiation factor activity|nucleus|mRNA cap binding complex|regulation of translation|eukaryotic translation initiation factor 4F complex	pfa03013	RNA transport
PF3D7_0315200	GeneID:814465	SSP2	circumsporozoite- and TRAP-related protein	GO:0005886,GO:0016021	plasma membrane|integral component of membrane
PF3D7_0315300	GeneID:9221786		conserved Plasmodium protein, unknown function
PF3D7_0315400	GeneID:814468		conserved Plasmodium protein, unknown function
PF3D7_0315500	GeneID:814469	Mrpl47	mitochondrial ribosomal protein L29/L47 precursor, putative	GO:0003735,GO:0005739,GO:0005762,GO:0032543	structural constituent of ribosome|mitochondrion|mitochondrial large ribosomal subunit|mitochondrial translation
PF3D7_0315600	GeneID:814470		zinc finger protein, putative
PF3D7_0315700	GeneID:814471		conserved Plasmodium membrane protein, unknown function
PF3D7_0315800	GeneID:814472		zinc finger protein, putative
PF3D7_0315900	GeneID:814473		conserved Plasmodium protein, unknown function
PF3D7_0316000	GeneID:814474		microneme associated antigen
PF3D7_0316100	GeneID:814475		mitochondrial ribosomal protein L27 precursor, putative
PF3D7_0316200	GeneID:814476		conserved Plasmodium protein, unknown function
PF3D7_0316300.1	GeneID:9221773	MAL3P6.3	inorganic pyrophosphatase, putative	GO:0000287,GO:0004427,GO:0005737,GO:0006796	magnesium ion binding|inorganic diphosphatase activity|cytoplasm|phosphate-containing compound metabolic process	pfa00190	Oxidative phosphorylation
PF3D7_0316400	GeneID:814478		conserved protein, unknown function
PF3D7_0316500	GeneID:814479		kinetochore protein NUF2, putative
PF3D7_0316600	GeneID:814480		formate-nitrite transporter
PF3D7_0316700	GeneID:814481	Reep6	protein YOP1, putative	GO:0001917,GO:0005783,GO:0005789,GO:0016021,GO:0032386,GO:0044317,GO:0045177,GO:0050908	photoreceptor inner segment|endoplasmic reticulum|endoplasmic reticulum membrane|integral component of membrane|regulation of intracellular transport|rod spherule|apical part of cell|detection of light stimulus involved in visual perception
PF3D7_0316800	GeneID:814482	RpS15Aa	40S ribosomal protein S15A, putative	GO:0002181,GO:0003735,GO:0022626,GO:0022627	cytoplasmic translation|structural constituent of ribosome|cytosolic ribosome|cytosolic small ribosomal subunit	pfa03010	Ribosome
PF3D7_0316900	GeneID:814483	Mgrn1	E3 ubiquitin-protein ligase, putative	GO:0000209,GO:0004842,GO:0005634,GO:0005737,GO:0005769,GO:0005886,GO:0006513,GO:0008333,GO:0043951,GO:0045744,GO:0045879,GO:0046872,GO:0061630	protein polyubiquitination|ubiquitin-protein transferase activity|nucleus|cytoplasm|early endosome|plasma membrane|protein monoubiquitination|endosome to lysosome transport|negative regulation of cAMP-mediated signaling|negative regulation of G protein-coupled receptor signaling pathway|negative regulation of smoothened signaling pathway|metal ion binding|ubiquitin protein ligase activity
PF3D7_0317000	GeneID:814484	Psma3	proteasome subunit alpha type-3, putative	GO:0000502,GO:0004175,GO:0004298,GO:0005634,GO:0005654,GO:0005737,GO:0005829,GO:0005839,GO:0010498,GO:0010499,GO:0019773,GO:0031625,GO:0043161,GO:0045202,GO:0052548	proteasome complex|endopeptidase activity|threonine-type endopeptidase activity|nucleus|nucleoplasm|cytoplasm|cytosol|proteasome core complex|proteasomal protein catabolic process|proteasomal ubiquitin-independent protein catabolic process|proteasome core complex, alpha-subunit complex|ubiquitin protein ligase binding|proteasome-mediated ubiquitin-dependent protein catabolic process|synapse|regul…	pfa03050	Proteasome
PF3D7_0317100	GeneID:9221780		6-cysteine protein
PF3D7_0317200	GeneID:814486	cdk-11.1	cdc2-related protein kinase 4	GO:0004693,GO:0005524,GO:0005634,GO:0006468	cyclin-dependent protein serine/threonine kinase activity|ATP binding|nucleus|protein phosphorylation
PF3D7_0317300	GeneID:814487	PFC0760c	conserved Plasmodium protein, unknown function	GO:0005737,GO:0016020	cytoplasm|membrane
PF3D7_0317400	GeneID:814488		DNA replication complex GINS protein, putative
PF3D7_0317500	GeneID:814489	kif11	kinesin-5	GO:0000922,GO:0003777,GO:0005524,GO:0005634,GO:0005737,GO:0005813,GO:0005871,GO:0005874,GO:0005876,GO:0007018,GO:0008017,GO:0008574,GO:0016887,GO:0019901,GO:0051301,GO:0090307	spindle pole|microtubule motor activity|ATP binding|nucleus|cytoplasm|centrosome|kinesin complex|microtubule|spindle microtubule|microtubule-based movement|microtubule binding|ATP-dependent microtubule motor activity, plus-end-directed|ATPase activity|protein kinase binding|cell division|mitotic spindle assembly
PF3D7_0317600	GeneID:814490	rps11	40S ribosomal protein S11, putative	GO:0003735,GO:0006412,GO:0022627	structural constituent of ribosome|translation|cytosolic small ribosomal subunit	pfa03010	Ribosome
PF3D7_0317700	GeneID:814491	ddb1	CPSF (cleavage and polyadenylation specific factor), subunit A, putative	GO:0003677,GO:0005634,GO:0005737,GO:0006281,GO:0016567,GO:0031464,GO:0031465,GO:0043161,GO:0080008	DNA binding|nucleus|cytoplasm|DNA repair|protein ubiquitination|Cul4A-RING E3 ubiquitin ligase complex|Cul4B-RING E3 ubiquitin ligase complex|proteasome-mediated ubiquitin-dependent protein catabolic process|Cul4-RING E3 ubiquitin ligase complex
PF3D7_0317800	GeneID:814492	PSMD9	26S proteasome non-ATPase regulatory subunit 9, putative	GO:0005634,GO:0005737,GO:0008540,GO:0070682	nucleus|cytoplasm|proteasome regulatory particle, base subcomplex|proteasome regulatory particle assembly	pfa03050	Proteasome
PF3D7_0317900	GeneID:9221781		conserved protein, unknown function
PF3D7_0318000	GeneID:814494		conserved Plasmodium protein, unknown function
PF3D7_0318100	GeneID:814495	Stoml2	stomatin-like protein, putative	GO:0001772,GO:0005739,GO:0005743,GO:0005758,GO:0006851,GO:0006874,GO:0007005,GO:0008180,GO:0010876,GO:0010918,GO:0015629,GO:0019897,GO:0032623,GO:0034982,GO:0035710,GO:0042101,GO:0042776,GO:0045121,GO:0050852,GO:0051020,GO:0051259,GO:0090297,GO:1900210,GO:1901612,GO:1990046	immunological synapse|mitochondrion|mitochondrial inner membrane|mitochondrial intermembrane space|mitochondrial calcium ion transmembrane transport|cellular calcium ion homeostasis|mitochondrion organization|COP9 signalosome|lipid localization|positive regulation of mitochondrial membrane potential|actin cytoskeleton|extrinsic component of plasma membrane|interleukin-2 production|mitochondrial p…
PF3D7_0318200	GeneID:814496	RPII	DNA-directed RNA polymerase II subunit RPB1	GO:0003677,GO:0003899,GO:0005665,GO:0006366,GO:0046872	DNA binding|DNA-directed 5'-3' RNA polymerase activity|RNA polymerase II, core complex|transcription by RNA polymerase II|metal ion binding	pfa03020	RNA polymerase
PF3D7_0318300	GeneID:814497	PFC0810c	conserved Plasmodium protein, unknown function
PF3D7_0318400	GeneID:814498		conserved Plasmodium protein, unknown function
PF3D7_0318500	GeneID:814499		conserved Plasmodium protein, unknown function
PF3D7_0318600	GeneID:814500	cpsf3l	cleavage and polyadenylation specificity factor, putative	GO:0005829,GO:0016180,GO:0016787,GO:0032039,GO:0034472,GO:0043484	cytosol|snRNA processing|hydrolase activity|integrator complex|snRNA 3'-end processing|regulation of RNA splicing
PF3D7_0318700	GeneID:814501		conserved Plasmodium protein, unknown function
PF3D7_0318800	GeneID:814502		triosephosphate isomerase, putative	GO:0004807,GO:0006094,GO:0006096,GO:0020015	triose-phosphate isomerase activity|gluconeogenesis|glycolytic process|glycosome	pfa00010,pfa00051,pfa00562	Glycolysis / Gluconeogenesis|Fructose and mannose metabolism|Inositol phosphate metabolism
PF3D7_0318900	GeneID:814503		conserved protein, unknown function
PF3D7_0319000	GeneID:814504	ATP8A1	P-type ATPase, putative	GO:0000287,GO:0004012,GO:0005524,GO:0005783,GO:0005794,GO:0005802,GO:0005886,GO:0007612,GO:0016020,GO:0016021,GO:0019829,GO:0030335,GO:0034220,GO:0035577,GO:0035579,GO:0042584,GO:0043231,GO:0043312,GO:0045332,GO:0061092,GO:0070062	magnesium ion binding|phospholipid-translocating ATPase activity|ATP binding|endoplasmic reticulum|Golgi apparatus|trans-Golgi network|plasma membrane|learning|membrane|integral component of membrane|cation-transporting ATPase activity|positive regulation of cell migration|ion transmembrane transport|azurophil granule membrane|specific granule membrane|chromaffin granule membrane|intracellular me…
PF3D7_0319100	GeneID:814505	rbx-1	E3 ubiquitin-protein ligase RBX1, putative	GO:0005634,GO:0005737,GO:0006511,GO:0008270,GO:0008595,GO:0019788,GO:0031146,GO:0031461,GO:0031462,GO:0031463,GO:0031467,GO:0043224,GO:0043518,GO:0045116,GO:0051301,GO:0051759,GO:0061630,GO:0080008,GO:0097602,GO:1902104,GO:1902230	nucleus|cytoplasm|ubiquitin-dependent protein catabolic process|zinc ion binding|anterior/posterior axis specification, embryo|NEDD8 transferase activity|SCF-dependent proteasomal ubiquitin-dependent protein catabolic process|cullin-RING ubiquitin ligase complex|Cul2-RING ubiquitin ligase complex|Cul3-RING ubiquitin ligase complex|Cul7-RING ubiquitin ligase complex|nuclear SCF ubiquitin ligase co…	pfa03420,pfa04120,pfa04141	Nucleotide excision repair|Ubiquitin mediated proteolysis|Protein processing in endoplasmic reticulum
PF3D7_0319200	GeneID:814506	PDE12	CCR4 domain-containing protein 4, putative	GO:0000175,GO:0000288,GO:0000958,GO:0004527,GO:0004535,GO:0005759,GO:0006397,GO:0035457,GO:0044528,GO:0045070,GO:0046872,GO:0060548,GO:0071346,GO:0071359,GO:0090305,GO:0090324,GO:0090503	3'-5'-exoribonuclease activity|nuclear-transcribed mRNA catabolic process, deadenylation-dependent decay|mitochondrial mRNA catabolic process|exonuclease activity|poly(A)-specific ribonuclease activity|mitochondrial matrix|mRNA processing|cellular response to interferon-alpha|regulation of mitochondrial mRNA stability|positive regulation of viral genome replication|metal ion binding|negative regu…
PF3D7_0319300	GeneID:814507	ubc2	ubiquitin-conjugating enzyme E2, putative	GO:0000209,GO:0000790,GO:0005524,GO:0006281,GO:0033503,GO:0043161,GO:0061631	protein polyubiquitination|nuclear chromatin|ATP binding|DNA repair|HULC complex|proteasome-mediated ubiquitin-dependent protein catabolic process|ubiquitin conjugating enzyme activity	pfa04120	Ubiquitin mediated proteolysis
PF3D7_0319400	GeneID:814508	kif10	kinesin-8, putative	GO:0000070,GO:0003777,GO:0005524,GO:0005634,GO:0005871,GO:0005874,GO:0007018,GO:0007019,GO:0008017,GO:0008574,GO:0016887,GO:0031122,GO:0051301,GO:0061673,GO:1990023	mitotic sister chromatid segregation|microtubule motor activity|ATP binding|nucleus|kinesin complex|microtubule|microtubule-based movement|microtubule depolymerization|microtubule binding|ATP-dependent microtubule motor activity, plus-end-directed|ATPase activity|cytoplasmic microtubule organization|cell division|mitotic spindle astral microtubule|mitotic spindle midzone
PF3D7_0319500	GeneID:814509	RBMX2	RNA-binding protein, putative	GO:0000398,GO:0003723,GO:0005686,GO:0006406,GO:0070274	mRNA splicing, via spliceosome|RNA binding|U2 snRNP|mRNA export from nucleus|RES complex
PF3D7_0319600	GeneID:814510		elongation factor 1-delta, putative	GO:0003746,GO:0005853	translation elongation factor activity|eukaryotic translation elongation factor 1 complex
PF3D7_0319700	GeneID:814511	abcA11	ABC transporter I family member 1, putative	GO:0005524,GO:0006869,GO:0042626,GO:0043190,GO:0043231	ATP binding|lipid transport|ATPase activity, coupled to transmembrane movement of substances|ATP-binding cassette (ABC) transporter complex|intracellular membrane-bounded organelle
PF3D7_0319800	GeneID:814512		conserved Plasmodium protein, unknown function
PF3D7_0319900	GeneID:814513		conserved protein, unknown function
PF3D7_0320000	GeneID:814514		protein phosphatase inhibitor 2
PF3D7_0320100	GeneID:814515	sec22b	protein transport protein SEC22	GO:0000139,GO:0005484,GO:0005783,GO:0005789,GO:0005793,GO:0006888,GO:0006890,GO:0012507,GO:0015031,GO:0016021,GO:0031201,GO:0033116,GO:0042470,GO:0048280	Golgi membrane|SNAP receptor activity|endoplasmic reticulum|endoplasmic reticulum membrane|endoplasmic reticulum-Golgi intermediate compartment|ER to Golgi vesicle-mediated transport|retrograde vesicle-mediated transport, Golgi to ER|ER to Golgi transport vesicle membrane|protein transport|integral component of membrane|SNARE complex|endoplasmic reticulum-Golgi intermediate compartment membrane|m…	pfa04130,pfa04145	SNARE interactions in vesicular transport|Phagosome
PF3D7_0320200	GeneID:9221790		CPW-WPC family protein
PF3D7_0320300	GeneID:814517	Cct5	T-complex protein 1 subunit epsilon	GO:0003730,GO:0005524,GO:0005730,GO:0005813,GO:0005832,GO:0005874,GO:0006457,GO:0007339,GO:0009615,GO:0031681,GO:0032212,GO:0043209,GO:0044297,GO:0048027,GO:0048487,GO:0050821,GO:0051082,GO:1901998,GO:1904851	mRNA 3'-UTR binding|ATP binding|nucleolus|centrosome|chaperonin-containing T-complex|microtubule|protein folding|binding of sperm to zona pellucida|response to virus|G-protein beta-subunit binding|positive regulation of telomere maintenance via telomerase|myelin sheath|cell body|mRNA 5'-UTR binding|beta-tubulin binding|protein stabilization|unfolded protein binding|toxin transport|positive regula…
PF3D7_0320400	GeneID:814518		oocyst capsule protein Cap380
PF3D7_0320500	GeneID:814519		nicotinamidase, putative
PF3D7_0320600	GeneID:814520		conserved protein, unknown function
PF3D7_0320700	GeneID:814521		signal peptidase complex subunit 2
PF3D7_0320800	GeneID:814522	ddx6	ATP-dependent RNA helicase DDX6	GO:0000932,GO:0003723,GO:0004386,GO:0005524,GO:0005634,GO:0006397	P-body|RNA binding|helicase activity|ATP binding|nucleus|mRNA processing	pfa03018	RNA degradation
PF3D7_0320900	GeneID:814523	htz-1	histone H2A.Z	GO:0000785,GO:0000786,GO:0000790,GO:0000793,GO:0003677,GO:0005634,GO:0006325,GO:0009996,GO:0045892,GO:0046982	chromatin|nucleosome|nuclear chromatin|condensed chromosome|DNA binding|nucleus|chromatin organization|negative regulation of cell fate specification|negative regulation of transcription, DNA-templated|protein heterodimerization activity
PF3D7_0321000	GeneID:814524		conserved protein, unknown function
PF3D7_0321100	GeneID:814525		conserved Plasmodium protein, unknown function
PF3D7_0321200	GeneID:814526	alg7	UDP-N-acetylglucosamine--dolichyl-phosphate N-acetylglucosaminephosphotransferase, putative	GO:0003975,GO:0005789,GO:0006487,GO:0006489,GO:0008963,GO:0016021,GO:0016757	UDP-N-acetylglucosamine-dolichyl-phosphate N-acetylglucosaminephosphotransferase activity|endoplasmic reticulum membrane|protein N-linked glycosylation|dolichyl diphosphate biosynthetic process|phospho-N-acetylmuramoyl-pentapeptide-transferase activity|integral component of membrane|transferase activity, transferring glycosyl groups	pfa00510	N-Glycan biosynthesis
PF3D7_0321300	GeneID:814527		conserved Plasmodium protein, unknown function
PF3D7_0321400	GeneID:9221782	CPK1	protein kinase, putative	GO:0004674,GO:0004683,GO:0005509,GO:0005524,GO:0005634,GO:0005737,GO:0005886,GO:0006468,GO:0009931,GO:0018105,GO:0035556,GO:0042493	protein serine/threonine kinase activity|calmodulin-dependent protein kinase activity|calcium ion binding|ATP binding|nucleus|cytoplasm|plasma membrane|protein phosphorylation|calcium-dependent protein serine/threonine kinase activity|peptidyl-serine phosphorylation|intracellular signal transduction|response to drug
PF3D7_0321500	GeneID:814529	Apeh	peptidase, putative	GO:0004252,GO:0005737	serine-type endopeptidase activity|cytoplasm
PF3D7_0321600	GeneID:814530	ddx42	ATP-dependent RNA helicase DDX42, putative	GO:0003723,GO:0004386,GO:0005524,GO:0005634	RNA binding|helicase activity|ATP binding|nucleus
PF3D7_0321700	GeneID:814531		conserved Plasmodium protein, unknown function
PF3D7_0321800	GeneID:814532		WD repeat-containing protein, putative
PF3D7_0321900	GeneID:9221783	F26F2.7	cyclic amine resistance locus protein	GO:0005783,GO:0030176,GO:0035437,GO:0036064,GO:0045724	endoplasmic reticulum|integral component of endoplasmic reticulum membrane|maintenance of protein localization in endoplasmic reticulum|ciliary basal body|positive regulation of cilium assembly
PF3D7_0322000	GeneID:814534	cyn-1	peptidyl-prolyl cis-trans isomerase	GO:0003755,GO:0005739,GO:0006457,GO:0016018,GO:0051082	peptidyl-prolyl cis-trans isomerase activity|mitochondrion|protein folding|cyclosporin A binding|unfolded protein binding
PF3D7_0322100	GeneID:9221789		mRNA-capping enzyme subunit beta
PF3D7_0322200	GeneID:814536		conserved Plasmodium protein, unknown function
PF3D7_0322300	GeneID:814537	dgat1	diacylglycerol O-acyltransferase	GO:0004144,GO:0005789,GO:0006071,GO:0008611,GO:0016021,GO:0019432,GO:0140042	diacylglycerol O-acyltransferase activity|endoplasmic reticulum membrane|glycerol metabolic process|ether lipid biosynthetic process|integral component of membrane|triglyceride biosynthetic process|lipid droplet formation	pfa00561	Glycerolipid metabolism
PF3D7_0322400	GeneID:9221784		regulator of initiation factor 2 (eIF2)
PF3D7_0322500	GeneID:814539	isca1	iron-sulfur assembly protein, putative	GO:0005198,GO:0005739,GO:0016226,GO:0046872,GO:0051537,GO:0097428	structural molecule activity|mitochondrion|iron-sulfur cluster assembly|metal ion binding|2 iron, 2 sulfur cluster binding|protein maturation by iron-sulfur cluster transfer
PF3D7_0322600	GeneID:814540		conserved Plasmodium protein, unknown function
PF3D7_0322700	GeneID:814541		conserved Plasmodium protein, unknown function
PF3D7_0322800	GeneID:814543		conserved Plasmodium protein, unknown function
PF3D7_0322900	GeneID:814544	MAL3P7.35	40S ribosomal protein S3A, putative	GO:0003735,GO:0005829,GO:0006412,GO:0022627	structural constituent of ribosome|cytosol|translation|cytosolic small ribosomal subunit	pfa03010	Ribosome
PF3D7_0323000	GeneID:814545		translation machinery-associated protein 7, putative
PF3D7_0323100	GeneID:814546		conserved Plasmodium protein, unknown function
PF3D7_0323200	GeneID:814547		conserved Plasmodium protein, unknown function
PF3D7_0323300	GeneID:814548		conserved protein, unknown function
PF3D7_0323400	GeneID:814549		Rh5 interacting protein
PF3D7_0323500	GeneID:814550		survival motor neuron-like protein
PF3D7_0323600	GeneID:814551		conserved Plasmodium protein, unknown function
PF3D7_0323700	GeneID:814552	Sart1	U4/U6.U5 tri-snRNP-associated protein 1, putative	GO:0000398,GO:0000481,GO:0005634,GO:0005654,GO:0005794,GO:0015030,GO:0016607,GO:0045292,GO:0045585,GO:0046540,GO:0071005,GO:0071013	mRNA splicing, via spliceosome|maturation of 5S rRNA|nucleus|nucleoplasm|Golgi apparatus|Cajal body|nuclear speck|mRNA cis splicing, via spliceosome|positive regulation of cytotoxic T cell differentiation|U4/U6 x U5 tri-snRNP complex|U2-type precatalytic spliceosome|catalytic step 2 spliceosome	pfa03040	Spliceosome
PF3D7_0323800	GeneID:814553		conserved Plasmodium protein, unknown function
PF3D7_0324000	GeneID:814555	PF14_0013	exported protein family 1	GO:0016021	integral component of membrane
PF3D7_0324100	GeneID:814556		Pfmc-2TM Maurer's cleft two transmembrane protein
PF3D7_0324200	GeneID:814557		exported protein family 3
PF3D7_0324300	GeneID:814558		exported protein family 4
PF3D7_0324400	GeneID:814559		rifin
PF3D7_0324500	GeneID:814560		rifin
PF3D7_0324600	GeneID:814561		stevor			pfa05144	Malaria
PF3D7_0324800	GeneID:814563		rifin
PF3D7_0324900	GeneID:814564		erythrocyte membrane protein 1, PfEMP1	GO:0005886,GO:0009405,GO:0016021,GO:0046789,GO:0050900	plasma membrane|pathogenesis|integral component of membrane|host cell surface receptor binding|leukocyte migration
PF3D7_0400100	GeneID:812552		erythrocyte membrane protein 1, PfEMP1	GO:0005886,GO:0009405,GO:0016021,GO:0046789,GO:0050900	plasma membrane|pathogenesis|integral component of membrane|host cell surface receptor binding|leukocyte migration	pfa05144	Malaria
PF3D7_0400300	GeneID:812550		rifin			pfa05144	Malaria
PF3D7_0400400	GeneID:812551		erythrocyte membrane protein 1, PfEMP1	GO:0005886,GO:0009405,GO:0016021,GO:0046789,GO:0050900	plasma membrane|pathogenesis|integral component of membrane|host cell surface receptor binding|leukocyte migration	pfa05144	Malaria
PF3D7_0400500	GeneID:812548		rifin			pfa05144	Malaria
PF3D7_0400700	GeneID:812549		rifin			pfa05144	Malaria
PF3D7_0400800	GeneID:812539		stevor			pfa05144	Malaria
PF3D7_0400900	GeneID:812536		rifin			pfa05144	Malaria
PF3D7_0401000	GeneID:4794146		rifin			pfa05144	Malaria
PF3D7_0401100	GeneID:36312469		Plasmodium exported protein, unknown function, fragment
PF3D7_0401200	GeneID:4794149		rifin
PF3D7_0401300	GeneID:4794150		rifin			pfa05144	Malaria
PF3D7_0401400	GeneID:4794147		rifin			pfa05144	Malaria
PF3D7_0401600.1	GeneID:812534		rifin
PF3D7_0401800	GeneID:812531		Plasmodium exported protein (PHISTb), unknown function
PF3D7_0401900	GeneID:812532		acyl-CoA synthetase	GO:0003824,GO:0020003	catalytic activity|symbiont-containing vacuole	pfa00061,pfa00071,pfa04146	Fatty acid biosynthesis|Fatty acid degradation|Peroxisome
PF3D7_0402000	GeneID:812529		Plasmodium exported protein (PHISTa), unknown function
PF3D7_0402100	GeneID:812530	RESA	Plasmodium exported protein (PHISTb), unknown function	GO:0005886	plasma membrane
PF3D7_0402300	GeneID:9221810	PFD0110w	reticulocyte binding protein homologue 1	GO:0005739,GO:0008201,GO:0016020,GO:0016021,GO:0020007,GO:0020008,GO:0046789,GO:0098609	mitochondrion|heparin binding|membrane|integral component of membrane|apical complex|rhoptry|host cell surface receptor binding|cell-cell adhesion	pfa05144	Malaria
PF3D7_0402400	GeneID:812508		Plasmodium exported protein, unknown function
PF3D7_0402600	GeneID:812506		stevor			pfa05144	Malaria
PF3D7_0402900	GeneID:812498		probable protein, unknown function
PF3D7_0403100	GeneID:812589		regulator of chromosome condensation, putative
PF3D7_0403200	GeneID:812590		pre-mRNA splicing factor, putative
PF3D7_0403300	GeneID:812496		conserved Plasmodium protein, unknown function
PF3D7_0403400	GeneID:812491		conserved Plasmodium protein, unknown function
PF3D7_0403500	GeneID:812487	USP2	ubiquitin specific protease, putative	GO:0000122,GO:0004843,GO:0005737,GO:0006511,GO:0007049,GO:0007517,GO:0016579,GO:0030332,GO:0031625,GO:0032922,GO:0042802,GO:0043153,GO:0045475,GO:0045931,GO:0046872,GO:0048471,GO:0048512,GO:0050821	negative regulation of transcription by RNA polymerase II|thiol-dependent ubiquitin-specific protease activity|cytoplasm|ubiquitin-dependent protein catabolic process|cell cycle|muscle organ development|protein deubiquitination|cyclin binding|ubiquitin protein ligase binding|circadian regulation of gene expression|identical protein binding|entrainment of circadian clock by photoperiod|locomotor r…
PF3D7_0403600	GeneID:812481		conserved Plasmodium protein, unknown function
PF3D7_0403700	GeneID:812468	crn	pre-mRNA-splicing factor CLF1, putative	GO:0000245,GO:0000381,GO:0000398,GO:0000974,GO:0003723,GO:0005634,GO:0005737,GO:0007438,GO:0007443,GO:0008347,GO:0008366,GO:0016607,GO:0071011,GO:0071013,GO:0071014	spliceosomal complex assembly|regulation of alternative mRNA splicing, via spliceosome|mRNA splicing, via spliceosome|Prp19 complex|RNA binding|nucleus|cytoplasm|oenocyte development|Malpighian tubule morphogenesis|glial cell migration|axon ensheathment|nuclear speck|precatalytic spliceosome|catalytic step 2 spliceosome|post-mRNA release spliceosomal complex	pfa03040	Spliceosome
PF3D7_0403800	GeneID:812465	aho-3	alpha/beta hydrolase, putative	GO:0005737,GO:0005886,GO:0008306,GO:0008474,GO:0030659,GO:0031410,GO:0042595,GO:0071683	cytoplasm|plasma membrane|associative learning|palmitoyl-(protein) hydrolase activity|cytoplasmic vesicle membrane|cytoplasmic vesicle|behavioral response to starvation|sensory dendrite
PF3D7_0403900	GeneID:812463	kmt5aa	SET domain protein, putative	GO:0005634,GO:0005694,GO:0007049,GO:0009953,GO:0010628,GO:0018024,GO:0051301	nucleus|chromosome|cell cycle|dorsal/ventral pattern formation|positive regulation of gene expression|histone-lysine N-methyltransferase activity|cell division	pfa00310	Lysine degradation
PF3D7_0404000	GeneID:812461		conserved Plasmodium protein, unknown function
PF3D7_0404100	GeneID:812462		AP2 domain transcription factor AP2-SP2, putative
PF3D7_0404200	GeneID:812455		conserved Plasmodium protein, unknown function
PF3D7_0404300	GeneID:812454		conserved Plasmodium protein, unknown function
PF3D7_0404400	GeneID:812450	PF36	6-cysteine protein P36	GO:0009986,GO:0030260,GO:0046658	cell surface|entry into host cell|anchored component of plasma membrane
PF3D7_0404500	GeneID:9221796	PF52	6-cysteine protein P52	GO:0009986,GO:0030260,GO:0046658	cell surface|entry into host cell|anchored component of plasma membrane
PF3D7_0404600	GeneID:812451		conserved Plasmodium membrane protein, unknown function
PF3D7_0404700	GeneID:812449		dipeptidyl aminopeptidase 3
PF3D7_0404800	GeneID:812444		conserved Plasmodium protein, unknown function
PF3D7_0404900	GeneID:812447	PF41	6-cysteine protein P41	GO:0009986,GO:0020004,GO:0030260,GO:0046658	cell surface|symbiont-containing vacuolar space|entry into host cell|anchored component of plasma membrane
PF3D7_0405000	GeneID:812448	Ddx51	ATP-dependent RNA helicase DDX51, putative	GO:0003723,GO:0004386,GO:0005524,GO:0005730,GO:0006364	RNA binding|helicase activity|ATP binding|nucleolus|rRNA processing
PF3D7_0405100	GeneID:812443	SEC24D	protein transport protein Sec24B, putative	GO:0000139,GO:0000149,GO:0001701,GO:0002474,GO:0005789,GO:0005829,GO:0006886,GO:0006888,GO:0008270,GO:0012507,GO:0019886,GO:0030127,GO:0048208,GO:0090110	Golgi membrane|SNARE binding|in utero embryonic development|antigen processing and presentation of peptide antigen via MHC class I|endoplasmic reticulum membrane|cytosol|intracellular protein transport|ER to Golgi vesicle-mediated transport|zinc ion binding|ER to Golgi transport vesicle membrane|antigen processing and presentation of exogenous peptide antigen via MHC class II|COPII vesicle coat|C…
PF3D7_0405200	GeneID:812431		ag-1 blood stage membrane protein homologue
PF3D7_0405300	GeneID:812430		liver specific protein 2, putative
PF3D7_0405400	GeneID:812426	Prpf8	pre-mRNA-processing-splicing factor 8, putative	GO:0000244,GO:0000386,GO:0000398,GO:0005634,GO:0005682,GO:0016607,GO:0017070,GO:0030532,GO:0030619,GO:0030620,GO:0030623,GO:0046540,GO:0070530,GO:0071005,GO:0071007,GO:0071013,GO:0071222,GO:0071356,GO:0097157	spliceosomal tri-snRNP complex assembly|second spliceosomal transesterification activity|mRNA splicing, via spliceosome|nucleus|U5 snRNP|nuclear speck|U6 snRNA binding|small nuclear ribonucleoprotein complex|U1 snRNA binding|U2 snRNA binding|U5 snRNA binding|U4/U6 x U5 tri-snRNP complex|K63-linked polyubiquitin modification-dependent protein binding|U2-type precatalytic spliceosome|U2-type cataly…	pfa03040	Spliceosome
PF3D7_0405500	GeneID:812423		conserved Plasmodium protein, unknown function
PF3D7_0405600	GeneID:812422		TMEM33 domain-containing protein, putative
PF3D7_0405700	GeneID:812417		lysine decarboxylase, putative
PF3D7_0405800	GeneID:812413		conserved protein, unknown function
PF3D7_0405900	GeneID:812414		apical sushi protein
PF3D7_0406000	GeneID:812408		conserved protein, unknown function
PF3D7_0406100	GeneID:812397	VAPB	V-type proton ATPase subunit B	GO:0005524,GO:0015991,GO:0016787,GO:0033180,GO:0046034	ATP binding|ATP hydrolysis coupled proton transport|hydrolase activity|proton-transporting V-type ATPase, V1 domain|ATP metabolic process	pfa00190,pfa04145	Oxidative phosphorylation|Phagosome
PF3D7_0406200	GeneID:812396		sexual stage-specific protein precursor	GO:0016021	integral component of membrane
PF3D7_0406400	GeneID:812395	hagh	cytosolic glyoxalase II	GO:0004416,GO:0005759,GO:0019243,GO:0046872	hydroxyacylglutathione hydrolase activity|mitochondrial matrix|methylglyoxal catabolic process to D-lactate via S-lactoyl-glutathione|metal ion binding	pfa00620	Pyruvate metabolism
PF3D7_0406500	GeneID:812391		NYN domain-containing protein, putative
PF3D7_0406600	GeneID:812386		conserved protein, unknown function
PF3D7_0406700	GeneID:812384		conserved Plasmodium protein, unknown function
PF3D7_0406800	GeneID:812373		ribosomal protein L25, putative
PF3D7_0406900	GeneID:9221797		conserved Plasmodium protein, unknown function
PF3D7_0407000	GeneID:812371		conserved Plasmodium protein, unknown function
PF3D7_0407100	GeneID:812372		methyltransferase, putative
PF3D7_0407200	GeneID:812370	pth2	peptidyl-tRNA hydrolase 2, putative	GO:0004045,GO:0005829	aminoacyl-tRNA hydrolase activity|cytosol
PF3D7_0407300	GeneID:812367		transcription factor, putative
PF3D7_0407400	GeneID:812368		conserved Plasmodium protein, unknown function
PF3D7_0407500	GeneID:9221793	mcfH	mitochondrial carrier protein, putative	GO:0005743,GO:0016021,GO:0022857	mitochondrial inner membrane|integral component of membrane|transmembrane transporter activity
PF3D7_0407600	GeneID:812366		conserved Plasmodium protein, unknown function
PF3D7_0407700	GeneID:812365		conserved Plasmodium protein, unknown function
PF3D7_0407800	GeneID:812363		protein CINCH
PF3D7_0407900	GeneID:812364	DDB_G0287165	AAA family ATPase, putative	GO:0005524,GO:0005737,GO:0005813,GO:0005819,GO:0005874,GO:0008017,GO:0008568,GO:0016021,GO:0016887,GO:0031117,GO:0031122,GO:0034214	ATP binding|cytoplasm|centrosome|spindle|microtubule|microtubule binding|microtubule-severing ATPase activity|integral component of membrane|ATPase activity|positive regulation of microtubule depolymerization|cytoplasmic microtubule organization|protein hexamerization
PF3D7_0408000	GeneID:812361		conserved Plasmodium protein, unknown function
PF3D7_0408100	GeneID:812362		conserved Plasmodium protein, unknown function
PF3D7_0408200	GeneID:812360		conserved Plasmodium protein, unknown function
PF3D7_0408300	GeneID:812358	ZRANB2	zinc finger Ran-binding domain-containing protein 2, putative	GO:0003700,GO:0003723,GO:0005634,GO:0005654,GO:0006397,GO:0008380,GO:0046872	DNA-binding transcription factor activity|RNA binding|nucleus|nucleoplasm|mRNA processing|RNA splicing|metal ion binding
PF3D7_0408400	GeneID:812355	FEN1	conserved protein, unknown function	GO:0000287,GO:0003677,GO:0005654,GO:0005730,GO:0005739,GO:0006284,GO:0008409,GO:0017108,GO:0043137	magnesium ion binding|DNA binding|nucleoplasm|nucleolus|mitochondrion|base-excision repair|5'-3' exonuclease activity|5'-flap endonuclease activity|DNA replication, removal of RNA primer
PF3D7_0408500	GeneID:812356	FEN1	flap endonuclease 1	GO:0000287,GO:0003677,GO:0004520,GO:0005654,GO:0005730,GO:0005739,GO:0006284,GO:0017108,GO:0043137,GO:0045145,GO:0048256,GO:0051908	magnesium ion binding|DNA binding|endodeoxyribonuclease activity|nucleoplasm|nucleolus|mitochondrion|base-excision repair|5'-flap endonuclease activity|DNA replication, removal of RNA primer|single-stranded DNA 5'-3' exodeoxyribonuclease activity|flap endonuclease activity|double-stranded DNA 5'-3' exodeoxyribonuclease activity	pfa03030,pfa03410,pfa03450	DNA replication|Base excision repair|Non-homologous end-joining
PF3D7_0408600	GeneID:812415		sporozoite invasion-associated protein 1
PF3D7_0408700	GeneID:812416		perforin-like protein 1			pfa05144	Malaria
PF3D7_0408800	GeneID:812543		conserved Plasmodium protein, unknown function
PF3D7_0408900.1	GeneID:812544		tRNA N6-adenosine threonylcarbamoyltransferase
PF3D7_0409000	GeneID:812410		conserved Plasmodium protein, unknown function
PF3D7_0409100	GeneID:812409	Prpf31	U4/U6 small nuclear ribonucleoprotein PRP31, putative	GO:0000244,GO:0000398,GO:0005634,GO:0005687,GO:0005690,GO:0015030,GO:0016607,GO:0030621,GO:0030622,GO:0043021,GO:0046540,GO:0070990,GO:0071005,GO:0071166,GO:0071339	spliceosomal tri-snRNP complex assembly|mRNA splicing, via spliceosome|nucleus|U4 snRNP|U4atac snRNP|Cajal body|nuclear speck|U4 snRNA binding|U4atac snRNA binding|ribonucleoprotein complex binding|U4/U6 x U5 tri-snRNP complex|snRNP binding|U2-type precatalytic spliceosome|ribonucleoprotein complex localization|MLL1 complex	pfa03040	Spliceosome
PF3D7_0409200	GeneID:812403	dcaf13	protein SOF1, putative	GO:0005730,GO:0006364,GO:0016567,GO:0080008	nucleolus|rRNA processing|protein ubiquitination|Cul4-RING E3 ubiquitin ligase complex
PF3D7_0409300	GeneID:812404	METTL13	methyltransferase, putative	GO:0008168	methyltransferase activity
PF3D7_0409400	GeneID:812401	DNAJA3	chaperone protein DnaJ
PF3D7_0409500	GeneID:812389	KDSR	NAD(P)-binding protein, putative	GO:0005615,GO:0005783,GO:0005789,GO:0006666,GO:0016020,GO:0016021,GO:0030148,GO:0047560	extracellular space|endoplasmic reticulum|endoplasmic reticulum membrane|3-keto-sphinganine metabolic process|membrane|integral component of membrane|sphingolipid biosynthetic process|3-dehydrosphinganine reductase activity
PF3D7_0409600	GeneID:812392	RPA1	replication protein A1, large subunit	GO:0000723,GO:0000724,GO:0000784,GO:0003684,GO:0003697,GO:0005634,GO:0005654,GO:0005662,GO:0006260,GO:0006261,GO:0006268,GO:0006281,GO:0006284,GO:0006289,GO:0006298,GO:0007004,GO:0016605,GO:0034502,GO:0043047,GO:0043565,GO:0046872,GO:0051321,GO:0090734,GO:0098505	telomere maintenance|double-strand break repair via homologous recombination|nuclear chromosome, telomeric region|damaged DNA binding|single-stranded DNA binding|nucleus|nucleoplasm|DNA replication factor A complex|DNA replication|DNA-dependent DNA replication|DNA unwinding involved in DNA replication|DNA repair|base-excision repair|nucleotide-excision repair|mismatch repair|telomere maintenance …	pfa03030,pfa03420,pfa03430,pfa03440	DNA replication|Nucleotide excision repair|Mismatch repair|Homologous recombination
PF3D7_0409700	GeneID:812393		peptide chain release factor 2	GO:0003747,GO:0005762	translation release factor activity|mitochondrial large ribosomal subunit
PF3D7_0409800	GeneID:812387	ZNF622	zinc finger protein, putative	GO:0000981,GO:0003723,GO:0005634,GO:0005730,GO:0005794,GO:0005829,GO:0008270,GO:0008631,GO:0022625,GO:0030687,GO:0033674,GO:0042273,GO:0043065,GO:0043410,GO:0046330	DNA-binding transcription factor activity, RNA polymerase II-specific|RNA binding|nucleus|nucleolus|Golgi apparatus|cytosol|zinc ion binding|intrinsic apoptotic signaling pathway in response to oxidative stress|cytosolic large ribosomal subunit|preribosome, large subunit precursor|positive regulation of kinase activity|ribosomal large subunit biogenesis|positive regulation of apoptotic process|po…
PF3D7_0409900	GeneID:812388	act17	actin-like protein, putative	GO:0005200,GO:0005524,GO:0005737,GO:0006909,GO:0015629,GO:0017022	structural constituent of cytoskeleton|ATP binding|cytoplasm|phagocytosis|actin cytoskeleton|myosin binding
PF3D7_0410000	GeneID:812383		erythrocyte vesicle protein 1
PF3D7_0410300	GeneID:7857789	PPM1B	protein phosphatase PPM1, putative	GO:0000287,GO:0004722,GO:0005730,GO:0005829,GO:0006470,GO:0006499,GO:0016020,GO:0030145,GO:0032688,GO:0035970,GO:0043124,GO:0050687,GO:1901223	magnesium ion binding|protein serine/threonine phosphatase activity|nucleolus|cytosol|protein dephosphorylation|N-terminal protein myristoylation|membrane|manganese ion binding|negative regulation of interferon-beta production|peptidyl-threonine dephosphorylation|negative regulation of I-kappaB kinase/NF-kappaB signaling|negative regulation of defense response to virus|negative regulation of NIK/…
PF3D7_0410400	GeneID:812382	Exosc2	exosome complex component RRP4	GO:0000176,GO:0000177,GO:0000178,GO:0000467,GO:0003723,GO:0005634,GO:0005730,GO:0005737,GO:0030307,GO:0034427,GO:0034475,GO:0043928,GO:0071034,GO:0071035,GO:0071038,GO:0071049,GO:0071051	nuclear exosome (RNase complex)|cytoplasmic exosome (RNase complex)|exosome (RNase complex)|exonucleolytic trimming to generate mature 3'-end of 5.8S rRNA from tricistronic rRNA transcript (SSU-rRNA, 5.8S rRNA, LSU-rRNA)|RNA binding|nucleus|nucleolus|cytoplasm|positive regulation of cell growth|nuclear-transcribed mRNA catabolic process, exonucleolytic, 3'-5'|U4 snRNA 3'-end processing|exonucleol…	pfa03018	RNA degradation
PF3D7_0410500	GeneID:812380		conserved Plasmodium protein, unknown function
PF3D7_0410600	GeneID:812381		conserved protein, unknown function
PF3D7_0410700	GeneID:812379	mtg1	ribosome biogenesis GTPase A, putative	GO:0003924,GO:0005525,GO:0005739,GO:0005743,GO:0005759,GO:0005761,GO:0006417	GTPase activity|GTP binding|mitochondrion|mitochondrial inner membrane|mitochondrial matrix|mitochondrial ribosome|regulation of translation
PF3D7_0410800	GeneID:812377		conserved Plasmodium protein, unknown function
PF3D7_0410900	GeneID:812378		conserved Plasmodium protein, unknown function
PF3D7_0411000	GeneID:812375		conserved Plasmodium protein, unknown function
PF3D7_0411100	GeneID:812376		mediator of RNA polymerase II transcription subunit 8, putative
PF3D7_0411200	GeneID:812374		PP-loop family protein, putative
PF3D7_0411300	GeneID:9221799		conserved Plasmodium protein, unknown function
PF3D7_0411400	GeneID:812359	Ddx55	DEAD box ATP-dependent RNA helicase, putative	GO:0003723,GO:0004386,GO:0005524,GO:0005634,GO:0005730,GO:0005829	RNA binding|helicase activity|ATP binding|nucleus|nucleolus|cytosol
PF3D7_0411700	GeneID:812357		conserved Plasmodium protein, unknown function
PF3D7_0411800	GeneID:812587		conserved Plasmodium protein, unknown function
PF3D7_0411900	GeneID:812588		DNA polymerase alpha catalytic subunit A	GO:0000166,GO:0001882,GO:0003677,GO:0003887,GO:0005634,GO:0006260,GO:0046872,GO:0051539	nucleotide binding|nucleoside binding|DNA binding|DNA-directed DNA polymerase activity|nucleus|DNA replication|metal ion binding|4 iron, 4 sulfur cluster binding	pfa03030	DNA replication
PF3D7_0412000	GeneID:812584		LITAF-like zinc finger protein, putative
PF3D7_0412100	GeneID:812585	rps12	30S ribosomal protein S12, mitochondrial, putative	GO:0000049,GO:0003735,GO:0006412,GO:0015935,GO:0019843,GO:0020011	tRNA binding|structural constituent of ribosome|translation|small ribosomal subunit|rRNA binding|apicoplast
PF3D7_0412200	GeneID:812586		conserved Plasmodium protein, unknown function
PF3D7_0412300	GeneID:812582	Ppcs	phosphopantothenoylcysteine synthetase, putative	GO:0004632,GO:0015937	phosphopantothenate--cysteine ligase activity|coenzyme A biosynthetic process
PF3D7_0412400	GeneID:812583		erythrocyte membrane protein 1, PfEMP1	GO:0005886,GO:0009405,GO:0016021,GO:0046789,GO:0050900	plasma membrane|pathogenesis|integral component of membrane|host cell surface receptor binding|leukocyte migration	pfa05144	Malaria
PF3D7_0412700	GeneID:812580		erythrocyte membrane protein 1, PfEMP1	GO:0005886,GO:0009405,GO:0016021,GO:0046789,GO:0050900	plasma membrane|pathogenesis|integral component of membrane|host cell surface receptor binding|leukocyte migration	pfa05144	Malaria
PF3D7_0412900	GeneID:812579		erythrocyte membrane protein 1, PfEMP1	GO:0005886,GO:0009405,GO:0016021,GO:0046789,GO:0050900	plasma membrane|pathogenesis|integral component of membrane|host cell surface receptor binding|leukocyte migration	pfa05144	Malaria
PF3D7_0413100	GeneID:4794155		erythrocyte membrane protein 1, PfEMP1	GO:0005886,GO:0009405,GO:0016021,GO:0046789,GO:0050900	plasma membrane|pathogenesis|integral component of membrane|host cell surface receptor binding|leukocyte migration	pfa05144	Malaria
PF3D7_0413200	GeneID:812578		rifin			pfa05144	Malaria
PF3D7_0413300	GeneID:812577		rifin			pfa05144	Malaria
PF3D7_0413500	GeneID:812576	pgam5	phosphoglucomutase-2	GO:0004721,GO:0005741,GO:0012501,GO:0016021	phosphoprotein phosphatase activity|mitochondrial outer membrane|programmed cell death|integral component of membrane
PF3D7_0413600	GeneID:812570		26S protease regulatory subunit 6B, putative	GO:0000502,GO:0005524,GO:0005634,GO:0005737,GO:0030163,GO:0036402	proteasome complex|ATP binding|nucleus|cytoplasm|protein catabolic process|proteasome-activating ATPase activity	pfa03050	Proteasome
PF3D7_0413700	GeneID:812571		lysine decarboxylase-like protein, putative
PF3D7_0413800	GeneID:812574		50S ribosomal protein L10, putative
PF3D7_0413900	GeneID:812575	ubpA	ubiquitin carboxyl-terminal hydrolase 13, putative	GO:0004197,GO:0004843,GO:0006511,GO:0008270,GO:0016579	cysteine-type endopeptidase activity|thiol-dependent ubiquitin-specific protease activity|ubiquitin-dependent protein catabolic process|zinc ion binding|protein deubiquitination
PF3D7_0414000	GeneID:812569	PFD0685c	structural maintenance of chromosomes protein 3, putative	GO:0000070,GO:0000228,GO:0000785,GO:0003680,GO:0005524,GO:0006275,GO:0034990,GO:0051276,GO:0051301	mitotic sister chromatid segregation|nuclear chromosome|chromatin|AT DNA binding|ATP binding|regulation of DNA replication|nuclear mitotic cohesin complex|chromosome organization|cell division
PF3D7_0414100	GeneID:812567		conserved Plasmodium membrane protein, unknown function
PF3D7_0414200.1	GeneID:9221801		calmodulin-like protein
PF3D7_0414300	GeneID:812568		Rab5-interacting protein, putative
PF3D7_0414400	GeneID:812566		conserved Plasmodium protein, unknown function
PF3D7_0414500	GeneID:812564	Rbp6	RNA-binding protein, putative	GO:0003723,GO:0003727,GO:0005737,GO:0005844,GO:0008266,GO:0048864,GO:1990904	RNA binding|single-stranded RNA binding|cytoplasm|polysome|poly(U) RNA binding|stem cell development|ribonucleoprotein complex	pfa03015	mRNA surveillance pathway
PF3D7_0414600	GeneID:812565		acylated pleckstrin-homology domain-containing protein, putative
PF3D7_0414700	GeneID:812563	nog1	GTP-binding protein, putative	GO:0005525,GO:0005730,GO:0006364	GTP binding|nucleolus|rRNA processing
PF3D7_0414800	GeneID:812561		conserved Plasmodium protein, unknown function
PF3D7_0414900	GeneID:812562		armadillo-domain containing rhoptry protein
PF3D7_0415000	GeneID:812559	PFD0725c	arsenical pump-driving ATPase, putative	GO:0005524,GO:0006620,GO:0006811,GO:0015446,GO:0016020,GO:0016887,GO:0043529,GO:0071816	ATP binding|posttranslational protein targeting to endoplasmic reticulum membrane|ion transport|ATPase-coupled arsenite transmembrane transporter activity|membrane|ATPase activity|GET complex|tail-anchored membrane protein insertion into ER membrane
PF3D7_0415100	GeneID:812560		conserved protein, unknown function
PF3D7_0415200	GeneID:812556		conserved Plasmodium protein, unknown function
PF3D7_0415300	GeneID:812558	cdk-12	CDK-related kinase 3	GO:0000307,GO:0000790,GO:0002119,GO:0004693,GO:0005524,GO:0005634,GO:0005694,GO:0006368,GO:0006468,GO:0008024,GO:0008134,GO:0008353,GO:0030332,GO:0032968,GO:0044212,GO:0045944,GO:0070816,GO:2001253	cyclin-dependent protein kinase holoenzyme complex|nuclear chromatin|nematode larval development|cyclin-dependent protein serine/threonine kinase activity|ATP binding|nucleus|chromosome|transcription elongation from RNA polymerase II promoter|protein phosphorylation|cyclin/CDK positive transcription elongation factor complex|transcription factor binding|RNA polymerase II CTD heptapeptide repeat k…
PF3D7_0415400	GeneID:812554	copZa	coatomer subunit zeta, putative	GO:0000139,GO:0006886,GO:0006890,GO:0006891,GO:0030126	Golgi membrane|intracellular protein transport|retrograde vesicle-mediated transport, Golgi to ER|intra-Golgi vesicle-mediated transport|COPI vesicle coat
PF3D7_0415500	GeneID:812555	Cbp20	nuclear cap-binding protein subunit 2, putative	GO:0000339,GO:0000398,GO:0005634,GO:0005846,GO:0031047,GO:0045292	RNA cap binding|mRNA splicing, via spliceosome|nucleus|nuclear cap binding complex|gene silencing by RNA|mRNA cis splicing, via spliceosome	pfa03013,pfa03015,pfa03040	RNA transport|mRNA surveillance pathway|Spliceosome
PF3D7_0415600	GeneID:812591	Adk2	GTP:AMP phosphotransferase	GO:0004017,GO:0005524,GO:0005758,GO:0005829,GO:0006172,GO:0046033,GO:0046034	adenylate kinase activity|ATP binding|mitochondrial intermembrane space|cytosol|ADP biosynthetic process|AMP metabolic process|ATP metabolic process	pfa00230,pfa00730	Purine metabolism|Thiamine metabolism
PF3D7_0415700	GeneID:812547		conserved Plasmodium protein, unknown function
PF3D7_0415800	GeneID:812545	LONRF1	RING zinc finger protein, putative	GO:0000209,GO:0004842,GO:0005829,GO:0046872	protein polyubiquitination|ubiquitin-protein transferase activity|cytosol|metal ion binding
PF3D7_0415900	GeneID:9221802	RPL15	60S ribosomal protein L15, putative	GO:0003735,GO:0005840,GO:0006412	structural constituent of ribosome|ribosome|translation	pfa03010	Ribosome
PF3D7_0416000	GeneID:812542		RNA-binding protein, putative
PF3D7_0416100	GeneID:812540	gatA	glutamyl-tRNA(Gln) amidotransferase subunit A	GO:0004040,GO:0005524,GO:0005739,GO:0030956,GO:0032543,GO:0050567,GO:0070681	amidase activity|ATP binding|mitochondrion|glutamyl-tRNA(Gln) amidotransferase complex|mitochondrial translation|glutaminyl-tRNA synthase (glutamine-hydrolyzing) activity|glutaminyl-tRNAGln biosynthesis via transamidation
PF3D7_0416200	GeneID:812541		conserved protein, unknown function
PF3D7_0416300	GeneID:812537	Mcm9	DNA helicase MCM9, putative	GO:0000724,GO:0003677,GO:0004386,GO:0005524,GO:0005634,GO:0005694,GO:0006974,GO:0007276,GO:0007292,GO:0097362	double-strand break repair via homologous recombination|DNA binding|helicase activity|ATP binding|nucleus|chromosome|cellular response to DNA damage stimulus|gamete generation|female gamete generation|MCM8-MCM9 complex
PF3D7_0416400	GeneID:812538	Hat1	histone acetyltransferase, putative	GO:0000781,GO:0000790,GO:0005654,GO:0006335,GO:0006336,GO:0006348,GO:0007584,GO:0010485,GO:0016363,GO:0032991,GO:0042393,GO:0043967	chromosome, telomeric region|nuclear chromatin|nucleoplasm|DNA replication-dependent nucleosome assembly|DNA replication-independent nucleosome assembly|chromatin silencing at telomere|response to nutrient|H4 histone acetyltransferase activity|nuclear matrix|protein-containing complex|histone binding|histone H4 acetylation
PF3D7_0416500	GeneID:812526	maf1	repressor of RNA polymerase III transcription MAF1	GO:0000994,GO:0001030,GO:0001031,GO:0001032,GO:0005634,GO:0005737,GO:0016480	RNA polymerase III core binding|RNA polymerase III type 1 promoter DNA binding|RNA polymerase III type 2 promoter DNA binding|RNA polymerase III type 3 promoter DNA binding|nucleus|cytoplasm|negative regulation of transcription by RNA polymerase III
PF3D7_0416600	GeneID:812524		prohibitin-like protein PHBL, putative
PF3D7_0416700	GeneID:9221803		CDGSH iron-sulfur domain-containing protein, putative
PF3D7_0416800	GeneID:812525	ZK180.4	small GTP-binding protein sar1	GO:0003400,GO:0003924,GO:0005525,GO:0005783,GO:0005794,GO:0006886,GO:0006888,GO:0009792,GO:0016050,GO:0030127,GO:0061024,GO:0070863,GO:0070971	regulation of COPII vesicle coating|GTPase activity|GTP binding|endoplasmic reticulum|Golgi apparatus|intracellular protein transport|ER to Golgi vesicle-mediated transport|embryo development ending in birth or egg hatching|vesicle organization|COPII vesicle coat|membrane organization|positive regulation of protein exit from endoplasmic reticulum|endoplasmic reticulum exit site	pfa04141	Protein processing in endoplasmic reticulum
PF3D7_0416900	GeneID:812523		conserved Plasmodium protein, unknown function
PF3D7_0417000	GeneID:812522		conserved Plasmodium protein, unknown function
PF3D7_0417100	GeneID:812518		mRNA-binding protein PUF2
PF3D7_0417200	GeneID:9221804		bifunctional dihydrofolate reductase-thymidylate synthase	GO:0004146,GO:0004799,GO:0006231,GO:0006730,GO:0046654	dihydrofolate reductase activity|thymidylate synthase activity|dTMP biosynthetic process|one-carbon metabolic process|tetrahydrofolate biosynthetic process	pfa00240,pfa00670,pfa00790	Pyrimidine metabolism|One carbon pool by folate|Folate biosynthesis
PF3D7_0417300	GeneID:812521	Letm1	LETM1-like protein, putative	GO:0005432,GO:0005509,GO:0005739,GO:0005743,GO:0006851,GO:0007269,GO:0015386,GO:0016021,GO:0031966,GO:0043022,GO:0070584,GO:0071456,GO:0071805,GO:0098793,GO:1902600	calcium:sodium antiporter activity|calcium ion binding|mitochondrion|mitochondrial inner membrane|mitochondrial calcium ion transmembrane transport|neurotransmitter secretion|potassium:proton antiporter activity|integral component of membrane|mitochondrial membrane|ribosome binding|mitochondrion morphogenesis|cellular response to hypoxia|potassium ion transmembrane transport|presynapse|proton tra…
PF3D7_0417400	GeneID:812519		conserved Plasmodium protein, unknown function
PF3D7_0417500.1	GeneID:9221809	memo1	memo-like protein
PF3D7_0417600	GeneID:812516		conserved Plasmodium protein, unknown function
PF3D7_0417700	GeneID:812515		conserved Plasmodium protein, unknown function
PF3D7_0417800	GeneID:812509	cdk11	cdc2-related protein kinase 1	GO:0004674,GO:0004693,GO:0005524,GO:0005634,GO:0006468	protein serine/threonine kinase activity|cyclin-dependent protein serine/threonine kinase activity|ATP binding|nucleus|protein phosphorylation
PF3D7_0417900	GeneID:812517		conserved Plasmodium protein, unknown function
PF3D7_0418000	GeneID:9221805		conserved Plasmodium protein, unknown function
PF3D7_0418100	GeneID:812513	Ppp6r3	protein SOC1, putative	GO:0005654,GO:0005829,GO:0005886,GO:0019903,GO:0043666	nucleoplasm|cytosol|plasma membrane|protein phosphatase binding|regulation of phosphoprotein phosphatase activity
PF3D7_0418200	GeneID:812514	eif3m	eukaryotic translation initiation factor 3 subunit M, putative	GO:0001732,GO:0002183,GO:0003743,GO:0005852,GO:0016282,GO:0033290,GO:0071541	formation of cytoplasmic translation initiation complex|cytoplasmic translational initiation|translation initiation factor activity|eukaryotic translation initiation factor 3 complex|eukaryotic 43S preinitiation complex|eukaryotic 48S preinitiation complex|eukaryotic translation initiation factor 3 complex, eIF3m
PF3D7_0418300	GeneID:812511		conserved Plasmodium protein, unknown function
PF3D7_0418400	GeneID:812512		conserved Plasmodium protein, unknown function
PF3D7_0418500	GeneID:812505	trappc3	trafficking protein particle complex subunit 3, putative	GO:0005783,GO:0005794,GO:0005829,GO:0006888,GO:0006891,GO:0030008,GO:0033106	endoplasmic reticulum|Golgi apparatus|cytosol|ER to Golgi vesicle-mediated transport|intra-Golgi vesicle-mediated transport|TRAPP complex|cis-Golgi network membrane
PF3D7_0418600	GeneID:812503	NEK9	regulator of chromosome condensation, putative	GO:0004674,GO:0005524,GO:0005634,GO:0005829,GO:0007077,GO:0019901,GO:0046872,GO:0051301	protein serine/threonine kinase activity|ATP binding|nucleus|cytosol|mitotic nuclear envelope disassembly|protein kinase binding|metal ion binding|cell division
PF3D7_0418700	GeneID:812504	NOB1	RNA-binding protein NOB1, putative	GO:0000469,GO:0004521,GO:0005634,GO:0042274,GO:0046872	cleavage involved in rRNA processing|endoribonuclease activity|nucleus|ribosomal small subunit biogenesis|metal ion binding	pfa03008	Ribosome biogenesis in eukaryotes
PF3D7_0418800	GeneID:812501		MOLO1 domain-containing protein, putative
PF3D7_0418900	GeneID:812502		conserved protein, unknown function
PF3D7_0419000	GeneID:812497	Ccdc65	conserved Plasmodium protein, unknown function	GO:0003352,GO:0005930,GO:0031514,GO:0060271,GO:0060285,GO:0070286	regulation of cilium movement|axoneme|motile cilium|cilium assembly|cilium-dependent cell motility|axonemal dynein complex assembly
PF3D7_0419100	GeneID:812494		conserved Plasmodium protein, unknown function
PF3D7_0419200	GeneID:812492	golt1	protein transport protein GOT1, putative	GO:0000139,GO:0005783,GO:0015031,GO:0016021,GO:0016192	Golgi membrane|endoplasmic reticulum|protein transport|integral component of membrane|vesicle-mediated transport
PF3D7_0419300	GeneID:812493		conserved Plasmodium protein, unknown function
PF3D7_0419400	GeneID:812490		conserved Plasmodium protein, unknown function
PF3D7_0419500	GeneID:812488		conserved Plasmodium membrane protein, unknown function
PF3D7_0419600	GeneID:812489	RANBP2	ran-specific GTPase-activating protein 1, putative	GO:0003723,GO:0003755,GO:0005634,GO:0005635,GO:0005642,GO:0005643,GO:0005737,GO:0005813,GO:0006457,GO:0006607,GO:0008536,GO:0016740,GO:0016925,GO:0031965,GO:0043547,GO:0046872,GO:0051028	RNA binding|peptidyl-prolyl cis-trans isomerase activity|nucleus|nuclear envelope|annulate lamellae|nuclear pore|cytoplasm|centrosome|protein folding|NLS-bearing protein import into nucleus|Ran GTPase binding|transferase activity|protein sumoylation|nuclear membrane|positive regulation of GTPase activity|metal ion binding|mRNA transport
PF3D7_0419700	GeneID:812485		apical merozoite protein
PF3D7_0419800	GeneID:812486		60S ribosomal protein L7ae/L30e, putative	GO:0003723,GO:0005697,GO:0005730,GO:0005732,GO:0007004,GO:0031118	RNA binding|telomerase holoenzyme complex|nucleolus|small nucleolar ribonucleoprotein complex|telomere maintenance via telomerase|rRNA pseudouridine synthesis
PF3D7_0419900	GeneID:9221806	pikD	phosphatidylinositol 4-kinase, putative	GO:0004430,GO:0005524,GO:0005737,GO:0016020,GO:0031152,GO:0043327,GO:0046854,GO:0048015	1-phosphatidylinositol 4-kinase activity|ATP binding|cytoplasm|membrane|aggregation involved in sorocarp development|chemotaxis to cAMP|phosphatidylinositol phosphorylation|phosphatidylinositol-mediated signaling
PF3D7_0420000	GeneID:812483	MORC3	zinc finger protein, putative	GO:0003723,GO:0005654,GO:0006468,GO:0007569,GO:0008270,GO:0009791,GO:0016032,GO:0016363,GO:0016605,GO:0018105,GO:0048147,GO:0050821,GO:0051457	RNA binding|nucleoplasm|protein phosphorylation|cell aging|zinc ion binding|post-embryonic development|viral process|nuclear matrix|PML body|peptidyl-serine phosphorylation|negative regulation of fibroblast proliferation|protein stabilization|maintenance of protein location in nucleus
PF3D7_0420100	GeneID:812477	rio2	serine/threonine protein kinase RIO2	GO:0004672,GO:0004674,GO:0005524,GO:0005634,GO:0005829,GO:0006468,GO:0030490,GO:0030688,GO:0046872	protein kinase activity|protein serine/threonine kinase activity|ATP binding|nucleus|cytosol|protein phosphorylation|maturation of SSU-rRNA|preribosome, small subunit precursor|metal ion binding	pfa03008	Ribosome biogenesis in eukaryotes
PF3D7_0420200	GeneID:812478		holo-[acyl-carrier-protein] synthase, putative			pfa00770	Pantothenate and CoA biosynthesis
PF3D7_0420300	GeneID:812480	PFD0985w	AP2 domain transcription factor, putative	GO:0003677,GO:0003700,GO:0005634	DNA binding|DNA-binding transcription factor activity|nucleus
PF3D7_0420400	GeneID:812475		ribosome-recycling factor
PF3D7_0420500	GeneID:9221807		conserved Plasmodium protein, unknown function
PF3D7_0420600	GeneID:36312473		conserved Plasmodium protein, unknown function
PF3D7_0420700	GeneID:812476		erythrocyte membrane protein 1, PfEMP1	GO:0005886,GO:0009405,GO:0016021,GO:0046789,GO:0050900	plasma membrane|pathogenesis|integral component of membrane|host cell surface receptor binding|leukocyte migration	pfa05144	Malaria
PF3D7_0420900	GeneID:4794161		erythrocyte membrane protein 1, PfEMP1	GO:0005886,GO:0009405,GO:0016021,GO:0046789,GO:0050900	plasma membrane|pathogenesis|integral component of membrane|host cell surface receptor binding|leukocyte migration	pfa05144	Malaria
PF3D7_0421100	GeneID:4794162		erythrocyte membrane protein 1, PfEMP1			pfa05144	Malaria
PF3D7_0421200	GeneID:812474		rifin			pfa05144	Malaria
PF3D7_0421300	GeneID:4794163		erythrocyte membrane protein 1, PfEMP1	GO:0005886,GO:0009405,GO:0016021,GO:0046789,GO:0050900	plasma membrane|pathogenesis|integral component of membrane|host cell surface receptor binding|leukocyte migration	pfa05144	Malaria
PF3D7_0421700	GeneID:812469		conserved Plasmodium protein, unknown function
PF3D7_0421800	GeneID:812594		conserved Plasmodium protein, unknown function
PF3D7_0421900	GeneID:812470		conserved Plasmodium protein, unknown function
PF3D7_0422000	GeneID:812464	HSD17B12	steroid dehydrogenase, putative	GO:0004303,GO:0005789,GO:0006633,GO:0006703,GO:0016021,GO:0102339,GO:0102340,GO:0102341,GO:0102342	estradiol 17-beta-dehydrogenase activity|endoplasmic reticulum membrane|fatty acid biosynthetic process|estrogen biosynthetic process|integral component of membrane|3-oxo-arachidoyl-CoA reductase activity|3-oxo-behenoyl-CoA reductase activity|3-oxo-lignoceroyl-CoA reductase activity|3-oxo-cerotoyl-CoA reductase activity	pfa00062,pfa01040	Fatty acid elongation|Biosynthesis of unsaturated fatty acids
PF3D7_0422100	GeneID:812466	empA	transmembrane emp24 domain-containing protein, putative	GO:0005783,GO:0005793,GO:0005794,GO:0006886,GO:0006888,GO:0007030,GO:0016021,GO:0030134,GO:0030659	endoplasmic reticulum|endoplasmic reticulum-Golgi intermediate compartment|Golgi apparatus|intracellular protein transport|ER to Golgi vesicle-mediated transport|Golgi organization|integral component of membrane|COPII-coated ER to Golgi transport vesicle|cytoplasmic vesicle membrane
PF3D7_0422200	GeneID:812467		erythrocyte membrane-associated antigen
PF3D7_0422300	GeneID:812459	PY01155	alpha tubulin 2	GO:0003924,GO:0005200,GO:0005525,GO:0005737,GO:0005874,GO:0007017	GTPase activity|structural constituent of cytoskeleton|GTP binding|cytoplasm|microtubule|microtubule-based process	pfa04145	Phagosome
PF3D7_0422400	GeneID:812460	RPS19S	40S ribosomal protein S19	GO:0003735,GO:0005840,GO:0006412	structural constituent of ribosome|ribosome|translation	pfa03010	Ribosome
PF3D7_0422500	GeneID:812456	l(3)72Ab	pre-mRNA-splicing helicase BRR2, putative	GO:0000278,GO:0000381,GO:0000388,GO:0000398,GO:0003676,GO:0003724,GO:0004004,GO:0005524,GO:0005634,GO:0005681,GO:0005682,GO:0007283,GO:0007419,GO:0008026,GO:0008380,GO:0030532,GO:0046540,GO:0071011,GO:0071013,GO:0071014	mitotic cell cycle|regulation of alternative mRNA splicing, via spliceosome|spliceosome conformational change to release U4 (or U4atac) and U1 (or U11)|mRNA splicing, via spliceosome|nucleic acid binding|RNA helicase activity|ATP-dependent RNA helicase activity|ATP binding|nucleus|spliceosomal complex|U5 snRNP|spermatogenesis|ventral cord development|ATP-dependent helicase activity|RNA splicing|s…	pfa03040	Spliceosome
PF3D7_0422600	GeneID:812457		conserved Plasmodium protein, unknown function
PF3D7_0422700	GeneID:812458	eif4a3	eukaryotic initiation factor 4A-III, putative	GO:0000184,GO:0000381,GO:0003723,GO:0004386,GO:0005524,GO:0005681,GO:0005737,GO:0006397,GO:0006417,GO:0008380,GO:0016607,GO:0051028	nuclear-transcribed mRNA catabolic process, nonsense-mediated decay|regulation of alternative mRNA splicing, via spliceosome|RNA binding|helicase activity|ATP binding|spliceosomal complex|cytoplasm|mRNA processing|regulation of translation|RNA splicing|nuclear speck|mRNA transport	pfa03013,pfa03015,pfa03040	RNA transport|mRNA surveillance pathway|Spliceosome
PF3D7_0422800	GeneID:9221808		serpentine receptor, putative
PF3D7_0422900	GeneID:812452		methyltransferase, putative
PF3D7_0423000	GeneID:812440		conserved Plasmodium protein, unknown function
PF3D7_0423100	GeneID:812595	AP4S1	AP-4 complex subunit sigma, putative	GO:0006605,GO:0008104,GO:0030124,GO:0031904,GO:0032588,GO:0043231	protein targeting|protein localization|AP-4 adaptor complex|endosome lumen|trans-Golgi network membrane|intracellular membrane-bounded organelle
PF3D7_0423200	GeneID:812445		BSD-domain protein, putative
PF3D7_0423300	GeneID:812446		conserved Plasmodium protein, unknown function
PF3D7_0423400	GeneID:812441		apical asparagine-rich protein AARP
PF3D7_0423500	GeneID:812442		glideosome associated protein with multiple membrane spans 2
PF3D7_0423600	GeneID:812438	PFD1115c	conserved Plasmodium protein, unknown function	GO:0016021	integral component of membrane
PF3D7_0423700	GeneID:812439		early transcribed membrane protein 4
PF3D7_0423800	GeneID:812432		cysteine-rich protective antigen
PF3D7_0423900	GeneID:812433		probable protein, unknown function
PF3D7_0424000	GeneID:812434		Plasmodium exported protein (PHISTc), unknown function
PF3D7_0424100	GeneID:812437	PF13_0198	reticulocyte binding protein homologue 5	GO:0005886,GO:0008201,GO:0016020,GO:0016021,GO:0098609	plasma membrane|heparin binding|membrane|integral component of membrane|cell-cell adhesion
PF3D7_0424200	GeneID:812435		reticulocyte binding protein homologue 4			pfa05144	Malaria
PF3D7_0424400	GeneID:812428		surface-associated interspersed protein 4.2 (SURFIN 4.2)
PF3D7_0424500	GeneID:812596	cdk14	serine/threonine protein kinase, FIKK family	GO:0000086,GO:0000308,GO:0004693,GO:0005524,GO:0005634,GO:0005737,GO:0005829,GO:0005886,GO:0006468,GO:0016055,GO:0030332,GO:0051301,GO:0060828	G2/M transition of mitotic cell cycle|cytoplasmic cyclin-dependent protein kinase holoenzyme complex|cyclin-dependent protein serine/threonine kinase activity|ATP binding|nucleus|cytoplasm|cytosol|plasma membrane|protein phosphorylation|Wnt signaling pathway|cyclin binding|cell division|regulation of canonical Wnt signaling pathway
PF3D7_0424600	GeneID:812429	RESA	Plasmodium exported protein (PHISTb), unknown function	GO:0005886	plasma membrane
PF3D7_0424700	GeneID:812427	Melk	serine/threonine protein kinase, FIKK family	GO:0004672,GO:0004674,GO:0004715,GO:0005509,GO:0005524,GO:0005634,GO:0005737,GO:0005886,GO:0005938,GO:0006468,GO:0006915,GO:0007049,GO:0008283,GO:0008289,GO:0008631,GO:0030097,GO:0035556,GO:0043065,GO:0046777,GO:0061351	protein kinase activity|protein serine/threonine kinase activity|non-membrane spanning protein tyrosine kinase activity|calcium ion binding|ATP binding|nucleus|cytoplasm|plasma membrane|cell cortex|protein phosphorylation|apoptotic process|cell cycle|cell proliferation|lipid binding|intrinsic apoptotic signaling pathway in response to oxidative stress|hemopoiesis|intracellular signal transduction…
PF3D7_0424800	GeneID:812424		Plasmodium exported protein (PHISTb), unknown function
PF3D7_0424900	GeneID:812425		Plasmodium exported protein (PHISTa), unknown function
PF3D7_0425100	GeneID:812418		Plasmodium exported protein (hyp6), unknown function
PF3D7_0425200	GeneID:812411		Plasmodium exported protein (hyp15), unknown function
PF3D7_0425400	GeneID:812407		Plasmodium exported protein (PHISTa), unknown function
PF3D7_0425500	GeneID:812405		stevor			pfa05144	Malaria
PF3D7_0425700	GeneID:812402		rifin			pfa05144	Malaria
PF3D7_0425800	GeneID:9221939		erythrocyte membrane protein 1, PfEMP1	GO:0005886,GO:0009405,GO:0016021,GO:0046789,GO:0050900	plasma membrane|pathogenesis|integral component of membrane|host cell surface receptor binding|leukocyte migration
PF3D7_0425900	GeneID:812399		rifin			pfa05144	Malaria
PF3D7_0426000	GeneID:812398		erythrocyte membrane protein 1, PfEMP1	GO:0005886,GO:0009405,GO:0016021,GO:0046789,GO:0050900	plasma membrane|pathogenesis|integral component of membrane|host cell surface receptor binding|leukocyte migration	pfa05144	Malaria
PF3D7_0500100	GeneID:812899		erythrocyte membrane protein 1, PfEMP1	GO:0005886,GO:0009405,GO:0016021,GO:0046789,GO:0050900	plasma membrane|pathogenesis|integral component of membrane|host cell surface receptor binding|leukocyte migration	pfa05144	Malaria
PF3D7_0500400	GeneID:812896		rifin			pfa05144	Malaria
PF3D7_0500500	GeneID:4794172		rifin
PF3D7_0500800	GeneID:812891	PF14_0013	mature parasite-infected erythrocyte surface antigen	GO:0016021	integral component of membrane
PF3D7_0500900	GeneID:812888		serine/threonine protein kinase, FIKK family
PF3D7_0501000	GeneID:812887		Plasmodium exported protein, unknown function
PF3D7_0501100.1	GeneID:812878	DNAJB4	heat shock protein 40, type II	GO:0001671,GO:0005737,GO:0005886,GO:0006457,GO:0051082	ATPase activator activity|cytoplasm|plasma membrane|protein folding|unfolded protein binding
PF3D7_0501200	GeneID:812877		parasite-infected erythrocyte surface protein
PF3D7_0501300	GeneID:812874		skeleton-binding protein 1
PF3D7_0501400	GeneID:812870		interspersed repeat antigen
PF3D7_0501500	GeneID:812871		rhoptry-associated protein 3
PF3D7_0501600	GeneID:812869		rhoptry-associated protein 2
PF3D7_0501700	GeneID:812865		anaphase-promoting complex subunit 3, putative
PF3D7_0501800	GeneID:812866	Chaf1b	chromatin assembly factor 1 subunit A	GO:0000790,GO:0005634,GO:0005654,GO:0006260,GO:0006281,GO:0006335,GO:0007049,GO:0031497,GO:0032991,GO:0033186,GO:0042393	nuclear chromatin|nucleus|nucleoplasm|DNA replication|DNA repair|DNA replication-dependent nucleosome assembly|cell cycle|chromatin assembly|protein-containing complex|CAF-1 complex|histone binding
PF3D7_0501900	GeneID:812862		conserved protein, unknown function
PF3D7_0502000	GeneID:812859	PFE0100w	vacuolar protein sorting-associated protein 11, putative	GO:0005768,GO:0006886,GO:0006904,GO:0007032,GO:0007040,GO:0008270,GO:0016020,GO:0016021,GO:0016192,GO:0030674,GO:0030897,GO:0035542	endosome|intracellular protein transport|vesicle docking involved in exocytosis|endosome organization|lysosome organization|zinc ion binding|membrane|integral component of membrane|vesicle-mediated transport|protein binding, bridging|HOPS complex|regulation of SNARE complex assembly
PF3D7_0502100	GeneID:812849		HCNGP-like protein
PF3D7_0502200	GeneID:812850	DDB_G0290631	protein Mpv17, putative	GO:0005737,GO:0016021	cytoplasm|integral component of membrane	pfa04146	Peroxisome
PF3D7_0502300	GeneID:812848		conserved Plasmodium protein, unknown function
PF3D7_0502400	GeneID:812846	MSP-1	merozoite surface protein 8	GO:0005886,GO:0009405,GO:0031225	plasma membrane|pathogenesis|anchored component of membrane	pfa05144	Malaria
PF3D7_0502500	GeneID:812843		conserved Plasmodium protein, unknown function
PF3D7_0502600	GeneID:9221851		conserved Plasmodium protein, unknown function
PF3D7_0502700	GeneID:812844		conserved protein, unknown function
PF3D7_0502800	GeneID:812842	dph4	DnaJ protein, putative	GO:0002098,GO:0005634,GO:0005829,GO:0017183,GO:0046872	tRNA wobble uridine modification|nucleus|cytosol|peptidyl-diphthamide biosynthetic process from peptidyl-histidine|metal ion binding
PF3D7_0502900	GeneID:812827		Tim10/DDP family zinc finger protein, putative
PF3D7_0503000	GeneID:812824		50S ribosomal protein L28, apicoplast, putative
PF3D7_0503100	GeneID:812925		4-diphosphocytidyl-2-C-methyl-D-erythritol kinase, putative			pfa00900	Terpenoid backbone biosynthesis
PF3D7_0503200	GeneID:812928	orc1	conserved Plasmodium protein, unknown function	GO:0000278,GO:0000784,GO:0003688,GO:0005524,GO:0005634,GO:0005664,GO:0005737,GO:0006270,GO:0033314,GO:0046872	mitotic cell cycle|nuclear chromosome, telomeric region|DNA replication origin binding|ATP binding|nucleus|nuclear origin of replication recognition complex|cytoplasm|DNA replication initiation|mitotic DNA replication checkpoint|metal ion binding
PF3D7_0503300	GeneID:812926	SRSF12	serine/arginine-rich splicing factor 12	GO:0000244,GO:0000381,GO:0000395,GO:0003723,GO:0005654,GO:0045292,GO:0048025,GO:0050733,GO:0051082	spliceosomal tri-snRNP complex assembly|regulation of alternative mRNA splicing, via spliceosome|mRNA 5'-splice site recognition|RNA binding|nucleoplasm|mRNA cis splicing, via spliceosome|negative regulation of mRNA splicing, via spliceosome|RS domain binding|unfolded protein binding	pfa03040	Spliceosome
PF3D7_0503400	GeneID:812927		actin-depolymerizing factor 1	GO:0003785,GO:0005737,GO:0015629,GO:0030036,GO:0030042,GO:0060327	actin monomer binding|cytoplasm|actin cytoskeleton|actin cytoskeleton organization|actin filament depolymerization|cytoplasmic actin-based contraction involved in cell motility
PF3D7_0503500	GeneID:812924	scy1	protein kinase, putative	GO:0004672,GO:0005524,GO:0005813	protein kinase activity|ATP binding|centrosome
PF3D7_0503600	GeneID:812923	PF13_0233	myosin B	GO:0003774,GO:0003779,GO:0005524,GO:0005886,GO:0016459,GO:0020039,GO:0070258	motor activity|actin binding|ATP binding|plasma membrane|myosin complex|pellicle|inner membrane pellicle complex
PF3D7_0503800	GeneID:812922	RpL31	60S ribosomal protein L31	GO:0003735,GO:0005840,GO:0006412	structural constituent of ribosome|ribosome|translation	pfa03010	Ribosome
PF3D7_0503900	GeneID:812920		conserved Plasmodium protein, unknown function
PF3D7_0504000	GeneID:812921	Atp13a4	cation transporting P-ATPase	GO:0005388,GO:0005524,GO:0005789,GO:0006874,GO:0016021,GO:0046872	calcium-transporting ATPase activity|ATP binding|endoplasmic reticulum membrane|cellular calcium ion homeostasis|integral component of membrane|metal ion binding
PF3D7_0504100	GeneID:812919	ZFAND2A	AN1-type zinc finger protein, putative	GO:0000502,GO:0005634,GO:0005737,GO:0008270,GO:0032436,GO:0071243	proteasome complex|nucleus|cytoplasm|zinc ion binding|positive regulation of proteasomal ubiquitin-dependent protein catabolic process|cellular response to arsenic-containing substance
PF3D7_0504200	GeneID:812918	Ddx47	ATP-dependent RNA helicase DDX27, putative	GO:0003723,GO:0004386,GO:0005524,GO:0005730,GO:0006364,GO:0006397,GO:0008380,GO:0008625	RNA binding|helicase activity|ATP binding|nucleolus|rRNA processing|mRNA processing|RNA splicing|extrinsic apoptotic signaling pathway via death domain receptors
PF3D7_0504300	GeneID:812917		conserved Plasmodium protein, unknown function
PF3D7_0504400	GeneID:812915	DDX21	ATP-dependent helicase, putative	GO:0001649,GO:0002735,GO:0003723,GO:0003725,GO:0004004,GO:0005524,GO:0005634,GO:0005654,GO:0005730,GO:0005739,GO:0005829,GO:0006364,GO:0006366,GO:0016020,GO:0019843,GO:0030515,GO:0035198,GO:0042802,GO:0043123,GO:0043330,GO:0045087,GO:0045815,GO:0051607,GO:0097322	osteoblast differentiation|positive regulation of myeloid dendritic cell cytokine production|RNA binding|double-stranded RNA binding|ATP-dependent RNA helicase activity|ATP binding|nucleus|nucleoplasm|nucleolus|mitochondrion|cytosol|rRNA processing|transcription by RNA polymerase II|membrane|rRNA binding|snoRNA binding|miRNA binding|identical protein binding|positive regulation of I-kappaB kinase…
PF3D7_0504500	GeneID:812916		MOLO1 domain-containing protein, putative
PF3D7_0504600	GeneID:812914	BCKDHB	2-oxoisovalerate dehydrogenase subunit beta, mitochondrial, putative	GO:0003826,GO:0003863,GO:0005739,GO:0005947,GO:0007584,GO:0009083	alpha-ketoacid dehydrogenase activity|3-methyl-2-oxobutanoate dehydrogenase (2-methylpropanoyl-transferring) activity|mitochondrion|mitochondrial alpha-ketoglutarate dehydrogenase complex|response to nutrient|branched-chain amino acid catabolic process	pfa00280,pfa00640	Valine, leucine and isoleucine degradation|Propanoate metabolism
PF3D7_0504700	GeneID:812929		centrosomal protein CEP120, putative
PF3D7_0504800	GeneID:9221852		conserved Plasmodium protein, unknown function
PF3D7_0504900	GeneID:812913	TMEM222	conserved protein, unknown function	GO:0016021	integral component of membrane
PF3D7_0505000	GeneID:812909		MMS19-like protein, putative
PF3D7_0505100	GeneID:812908		trafficking protein particle complex subunit 8, putative
PF3D7_0505200	GeneID:812910	Arp53D	actin-like protein, putative	GO:0005200,GO:0005524,GO:0005737,GO:0005884,GO:0007010	structural constituent of cytoskeleton|ATP binding|cytoplasm|actin filament|cytoskeleton organization
PF3D7_0505300	GeneID:812911		UDP-N-acetylglucosamine transporter, putative
PF3D7_0505400	GeneID:812906		conserved protein, unknown function
PF3D7_0505500	GeneID:812907	MSH6	DNA mismatch repair protein MSH6, putative			pfa03430	Mismatch repair
PF3D7_0505600	GeneID:812905		conserved protein, unknown function
PF3D7_0505700	GeneID:812903		conserved Plasmodium membrane protein, unknown function
PF3D7_0505800	GeneID:812904	Sumo3	small ubiquitin-related modifier	GO:0005634,GO:0005654,GO:0005737,GO:0016604,GO:0016605,GO:0016925,GO:0019789,GO:0019899,GO:0031386,GO:0034504,GO:0043392,GO:2000060	nucleus|nucleoplasm|cytoplasm|nuclear body|PML body|protein sumoylation|SUMO transferase activity|enzyme binding|protein tag|protein localization to nucleus|negative regulation of DNA binding|positive regulation of ubiquitin-dependent protein catabolic process	pfa03013	RNA transport
PF3D7_0505900	GeneID:812902		mediator of RNA polymerase II transcription subunit 11, putative
PF3D7_0506000	GeneID:813070		conserved Plasmodium protein, unknown function
PF3D7_0506100	GeneID:812901	RSL24D1	60S ribosomal subunit protein L24, putative	GO:0000027,GO:0003723,GO:0003735,GO:0005634,GO:0005730,GO:0006412,GO:0022625,GO:1902626	ribosomal large subunit assembly|RNA binding|structural constituent of ribosome|nucleus|nucleolus|translation|cytosolic large ribosomal subunit|assembly of large subunit precursor of preribosome	pfa03010	Ribosome
PF3D7_0506200	GeneID:812892	TBP	TATA-box-binding protein	GO:0003677,GO:0005634,GO:0006352	DNA binding|nucleus|DNA-templated transcription, initiation	pfa03022	Basal transcription factors
PF3D7_0506300	GeneID:812893		conserved protein, unknown function
PF3D7_0506400	GeneID:812894		conserved Plasmodium protein, unknown function
PF3D7_0506500	GeneID:812889		conserved Plasmodium protein, unknown function
PF3D7_0506700	GeneID:812886	RABGAP1	GTPase-activating protein, putative	GO:0005096,GO:0005815,GO:0005829,GO:0007049	GTPase activator activity|microtubule organizing center|cytosol|cell cycle
PF3D7_0506800	GeneID:812884	tcf25	transcription factor 25, putative	GO:0000122,GO:0003677,GO:0003700,GO:0005634	negative regulation of transcription by RNA polymerase II|DNA binding|DNA-binding transcription factor activity|nucleus
PF3D7_0506900	GeneID:812885	ROM4	rhomboid protease ROM4	GO:0004252,GO:0016021,GO:0030260,GO:0060352	serine-type endopeptidase activity|integral component of membrane|entry into host cell|cell adhesion molecule production
PF3D7_0507000	GeneID:812883		conserved protein, unknown function
PF3D7_0507100	GeneID:812881	rpl4-b	60S ribosomal protein L4	GO:0003735,GO:0005840,GO:0006412	structural constituent of ribosome|ribosome|translation	pfa03010	Ribosome
PF3D7_0507200	GeneID:812882	Mbtps1	subtilisin-like protease 3	GO:0000139,GO:0004175,GO:0004252,GO:0005788,GO:0005789,GO:0005794,GO:0005795,GO:0006508,GO:0006606,GO:0006629,GO:0007040,GO:0008203,GO:0016021	Golgi membrane|endopeptidase activity|serine-type endopeptidase activity|endoplasmic reticulum lumen|endoplasmic reticulum membrane|Golgi apparatus|Golgi stack|proteolysis|protein import into nucleus|lipid metabolic process|lysosome organization|cholesterol metabolic process|integral component of membrane
PF3D7_0507300	GeneID:812879		subtilisin-like ookinete protein SOPT
PF3D7_0507400	GeneID:812880		conserved Plasmodium protein, unknown function
PF3D7_0507500	GeneID:812875		subtilisin-like protease 1
PF3D7_0507600	GeneID:812876	CNOT9	protein CAF40, putative	GO:0000289,GO:0000932,GO:0005154,GO:0005634,GO:0005829,GO:0006977,GO:0007548,GO:0016020,GO:0017148,GO:0019221,GO:0019900,GO:0019904,GO:0030014,GO:0030015,GO:0031047,GO:0032991,GO:0033138,GO:0033147,GO:0042803,GO:0045742,GO:2000327	nuclear-transcribed mRNA poly(A) tail shortening|P-body|epidermal growth factor receptor binding|nucleus|cytosol|DNA damage response, signal transduction by p53 class mediator resulting in cell cycle arrest|sex differentiation|membrane|negative regulation of translation|cytokine-mediated signaling pathway|kinase binding|protein domain specific binding|CCR4-NOT complex|CCR4-NOT core complex|gene s…	pfa03018	RNA degradation
PF3D7_0507700	GeneID:812872	Npl4	nuclear protein localization protein 4, putative	GO:0005634,GO:0005654,GO:0005829,GO:0006511,GO:0031625,GO:0043130,GO:0043161,GO:0046872,GO:0098586	nucleus|nucleoplasm|cytosol|ubiquitin-dependent protein catabolic process|ubiquitin protein ligase binding|ubiquitin binding|proteasome-mediated ubiquitin-dependent protein catabolic process|metal ion binding|cellular response to virus	pfa04141	Protein processing in endoplasmic reticulum
PF3D7_0507800	GeneID:812873		conserved protein, unknown function
PF3D7_0507900	GeneID:812867		conserved Plasmodium protein, unknown function
PF3D7_0508000	GeneID:812868	PFS38	6-cysteine protein	GO:0009986,GO:0030260,GO:0046658	cell surface|entry into host cell|anchored component of plasma membrane
PF3D7_0508100	GeneID:812863	SmydA-8	SET domain protein, putative	GO:0000790,GO:0008757,GO:0010629,GO:0034968,GO:0042826	nuclear chromatin|S-adenosylmethionine-dependent methyltransferase activity|negative regulation of gene expression|histone lysine methylation|histone deacetylase binding
PF3D7_0508200	GeneID:812864	CERS4	longevity-assurance (LAG1) protein, putative	GO:0003677,GO:0005783,GO:0005789,GO:0016021,GO:0031965,GO:0046513,GO:0050291	DNA binding|endoplasmic reticulum|endoplasmic reticulum membrane|integral component of membrane|nuclear membrane|ceramide biosynthetic process|sphingosine N-acyltransferase activity
PF3D7_0508300	GeneID:812861	CG14621	triose phosphate transporter	GO:0016021	integral component of membrane
PF3D7_0508400	GeneID:812860	CFAP20	conserved protein, unknown function	GO:0005737,GO:0005874,GO:0005929,GO:0036064,GO:0060271,GO:0060296,GO:2000147,GO:2000253	cytoplasm|microtubule|cilium|ciliary basal body|cilium assembly|regulation of cilium beat frequency involved in ciliary motility|positive regulation of cell motility|positive regulation of feeding behavior
PF3D7_0508500	GeneID:812857	Herc2	guanidine nucleotide exchange factor	GO:0004842,GO:0005634,GO:0005737,GO:0005743,GO:0005814,GO:0006281,GO:0006974,GO:0007283,GO:0008270,GO:0016567,GO:0031625,GO:0032183,GO:0043161	ubiquitin-protein transferase activity|nucleus|cytoplasm|mitochondrial inner membrane|centriole|DNA repair|cellular response to DNA damage stimulus|spermatogenesis|zinc ion binding|protein ubiquitination|ubiquitin protein ligase binding|SUMO binding|proteasome-mediated ubiquitin-dependent protein catabolic process
PF3D7_0508600	GeneID:812858		conserved protein, unknown function
PF3D7_0508700	GeneID:812854	DDX46	pre-mRNA-processing ATP-dependent RNA helicase PRP5, putative	GO:0000398,GO:0001650,GO:0003723,GO:0004386,GO:0005524,GO:0005634,GO:0005654,GO:0015030,GO:0016020,GO:0016607	mRNA splicing, via spliceosome|fibrillar center|RNA binding|helicase activity|ATP binding|nucleus|nucleoplasm|Cajal body|membrane|nuclear speck	pfa03040	Spliceosome
PF3D7_0508800	GeneID:812855	SSBP1	single-stranded DNA-binding protein	GO:0003682,GO:0003697,GO:0006260,GO:0042645,GO:0051096,GO:0070584	chromatin binding|single-stranded DNA binding|DNA replication|mitochondrial nucleoid|positive regulation of helicase activity|mitochondrion morphogenesis	pfa03030,pfa03430,pfa03440	DNA replication|Mismatch repair|Homologous recombination
PF3D7_0508900	GeneID:812856		conserved Plasmodium protein, unknown function
PF3D7_0509000	GeneID:812853	Napa	alpha-soluble NSF attachment protein, putative	GO:0000149,GO:0005483,GO:0005774,GO:0005886,GO:0006886,GO:0007420,GO:0010807,GO:0016082,GO:0019905,GO:0030182,GO:0031201,GO:0032781,GO:0032984,GO:0035249,GO:0035494,GO:0043209,GO:0044877,GO:0045176,GO:0070044,GO:0098793,GO:0098794,GO:0098978	SNARE binding|soluble NSF attachment protein activity|vacuolar membrane|plasma membrane|intracellular protein transport|brain development|regulation of synaptic vesicle priming|synaptic vesicle priming|syntaxin binding|neuron differentiation|SNARE complex|positive regulation of ATPase activity|protein-containing complex disassembly|synaptic transmission, glutamatergic|SNARE complex disassembly|my…
PF3D7_0509100	GeneID:812851	smc4	structural maintenance of chromosomes protein 4, putative	GO:0000070,GO:0000796,GO:0005524,GO:0005634,GO:0005737,GO:0007059,GO:0007076,GO:0046982,GO:0051301	mitotic sister chromatid segregation|condensin complex|ATP binding|nucleus|cytoplasm|chromosome segregation|mitotic chromosome condensation|protein heterodimerization activity|cell division
PF3D7_0509200	GeneID:812852		leucine-rich repeat protein
PF3D7_0509300	GeneID:812847		conserved Plasmodium protein, unknown function
PF3D7_0509400	GeneID:812845	polr1a	RNA polymerase I	GO:0003677,GO:0003899,GO:0005736,GO:0006360,GO:0008270	DNA binding|DNA-directed 5'-3' RNA polymerase activity|RNA polymerase I complex|transcription by RNA polymerase I|zinc ion binding	pfa03020	RNA polymerase
PF3D7_0509500	GeneID:812840		ERCC4 domain-containing protein, putative
PF3D7_0509600	GeneID:812841	NARS2	asparagine--tRNA ligase	GO:0003676,GO:0004816,GO:0005524,GO:0005654,GO:0005739,GO:0005759,GO:0005829,GO:0006421	nucleic acid binding|asparagine-tRNA ligase activity|ATP binding|nucleoplasm|mitochondrion|mitochondrial matrix|cytosol|asparaginyl-tRNA aminoacylation	pfa00970	Aminoacyl-tRNA biosynthesis
PF3D7_0509700	GeneID:812839		conserved Plasmodium protein, unknown function
PF3D7_0509800	GeneID:812838	pikD	phosphatidylinositol 4-kinase	GO:0004430,GO:0005524,GO:0005737,GO:0016020,GO:0031152,GO:0043327,GO:0046854,GO:0048015	1-phosphatidylinositol 4-kinase activity|ATP binding|cytoplasm|membrane|aggregation involved in sorocarp development|chemotaxis to cAMP|phosphatidylinositol phosphorylation|phosphatidylinositol-mediated signaling	pfa00562,pfa04070	Inositol phosphate metabolism|Phosphatidylinositol signaling system
PF3D7_0509900	GeneID:813138		conserved protein, unknown function
PF3D7_0510000	GeneID:812837		conserved Plasmodium protein, unknown function
PF3D7_0510100	GeneID:812835		conserved protein, unknown function
PF3D7_0510200	GeneID:812836	PPWD1	peptidyl-prolyl cis-trans isomerase	GO:0000413,GO:0003755,GO:0006397,GO:0008380,GO:0016018,GO:0016604,GO:0071013	protein peptidyl-prolyl isomerization|peptidyl-prolyl cis-trans isomerase activity|mRNA processing|RNA splicing|cyclosporin A binding|nuclear body|catalytic step 2 spliceosome
PF3D7_0510300	GeneID:812834		stripes inner membrane complex protein, putative
PF3D7_0510400	GeneID:812832		PDCD2 domain-containing protein, putative
PF3D7_0510500	GeneID:812833	TOP1	topoisomerase I
PF3D7_0510700	GeneID:812829		conserved Plasmodium protein, unknown function
PF3D7_0510800	GeneID:812828		WD repeat-containing protein, putative
PF3D7_0511000	GeneID:812831	TCTP	translationally-controlled tumor protein homolog	GO:0005509,GO:0005737,GO:0020020	calcium ion binding|cytoplasm|food vacuole
PF3D7_0511100	GeneID:812823		conserved Plasmodium protein, unknown function
PF3D7_0511200	GeneID:812825	fat-6	stearoyl-CoA desaturase	GO:0004768,GO:0005506,GO:0005789,GO:0007275,GO:0030176,GO:0042759,GO:0045087	stearoyl-CoA 9-desaturase activity|iron ion binding|endoplasmic reticulum membrane|multicellular organism development|integral component of endoplasmic reticulum membrane|long-chain fatty acid biosynthetic process|innate immune response	pfa01040	Biosynthesis of unsaturated fatty acids
PF3D7_0511300	GeneID:812826		MORN repeat protein, putative
PF3D7_0511400	GeneID:812938		conserved Plasmodium protein, unknown function
PF3D7_0511500	GeneID:812939	PFE0570w	RNA pseudouridylate synthase, putative	GO:0001522,GO:0003723,GO:0009982,GO:0016021	pseudouridine synthesis|RNA binding|pseudouridine synthase activity|integral component of membrane
PF3D7_0511600	GeneID:812936		apical rhoptry neck protein
PF3D7_0511700	GeneID:812937	Tprkb	EKC/KEOPS complex subunit CGI121	GO:0000408,GO:0002949,GO:0005634,GO:0005737,GO:0005829,GO:0019901	EKC/KEOPS complex|tRNA threonylcarbamoyladenosine modification|nucleus|cytoplasm|cytosol|protein kinase binding
PF3D7_0511800	GeneID:812935	ino1	inositol-3-phosphate synthase	GO:0000281,GO:0004512,GO:0005737,GO:0005829,GO:0006021,GO:0006914,GO:0008654,GO:0031589,GO:1903725	mitotic cytokinesis|inositol-3-phosphate synthase activity|cytoplasm|cytosol|inositol biosynthetic process|autophagy|phospholipid biosynthetic process|cell-substrate adhesion|regulation of phospholipid metabolic process	pfa00562	Inositol phosphate metabolism
PF3D7_0511900	GeneID:812933		conserved Plasmodium protein, unknown function
PF3D7_0512000	GeneID:812934	PFE0595w	prefoldin subunit 6, putative	GO:0005737,GO:0006457,GO:0016272,GO:0051082,GO:0051087,GO:0051131	cytoplasm|protein folding|prefoldin complex|unfolded protein binding|chaperone binding|chaperone-mediated protein complex assembly
PF3D7_0512100	GeneID:812932		conserved protein, unknown function
PF3D7_0512200	GeneID:812930	gshB	glutathione synthetase	GO:0000287,GO:0004363,GO:0005524,GO:0005829,GO:0006750,GO:0042803,GO:0043295	magnesium ion binding|glutathione synthase activity|ATP binding|cytosol|glutathione biosynthetic process|protein homodimerization activity|glutathione binding	pfa00270,pfa00480	Cysteine and methionine metabolism|Glutathione metabolism
PF3D7_0512300	GeneID:812931	Mnat1	CDK-activating kinase assembly factor MAT1	GO:0000079,GO:0000082,GO:0005654,GO:0005675,GO:0005829,GO:0006289,GO:0006355,GO:0006357,GO:0006366,GO:0007512,GO:0008094,GO:0008353,GO:0019907,GO:0021591,GO:0043066,GO:0045944,GO:0046872,GO:0047485,GO:0048661,GO:0051592,GO:0061575,GO:1905775	regulation of cyclin-dependent protein serine/threonine kinase activity|G1/S transition of mitotic cell cycle|nucleoplasm|transcription factor TFIIH holo complex|cytosol|nucleotide-excision repair|regulation of transcription, DNA-templated|regulation of transcription by RNA polymerase II|transcription by RNA polymerase II|adult heart development|DNA-dependent ATPase activity|RNA polymerase II CTD…	pfa03022,pfa03420	Basal transcription factors|Nucleotide excision repair
PF3D7_0512400	GeneID:812820		conserved Plasmodium protein, unknown function
PF3D7_0512500	GeneID:812821		conserved Plasmodium protein, unknown function
PF3D7_0512600	GeneID:812940		ras-related protein Rab-1B	GO:0003924,GO:0005525,GO:0005886,GO:0015031	GTPase activity|GTP binding|plasma membrane|protein transport
PF3D7_0512700	GeneID:812941		orotate phosphoribosyltransferase			pfa00240	Pyrimidine metabolism
PF3D7_0512800	GeneID:812942		conserved Plasmodium protein, unknown function
PF3D7_0512900	GeneID:812943		AKAP-like protein
PF3D7_0513000	GeneID:812944		conserved protein, unknown function
PF3D7_0513100	GeneID:812945		conserved protein, unknown function
PF3D7_0513200	GeneID:812946		conserved Plasmodium protein, unknown function
PF3D7_0513300	GeneID:812947		purine nucleoside phosphorylase			pfa00240	Pyrimidine metabolism
PF3D7_0513400	GeneID:812948	GTPBP8	GTP-binding protein, putative	GO:0005525,GO:0005739,GO:0046872	GTP binding|mitochondrion|metal ion binding
PF3D7_0513500	GeneID:812949		mitochondrial import inner membrane translocase subunit TIM16, putative
PF3D7_0513600	GeneID:812950	PHR	deoxyribodipyrimidine photo-lyase, putative	GO:0003677,GO:0003904,GO:0006281,GO:0018298	DNA binding|deoxyribodipyrimidine photo-lyase activity|DNA repair|protein-chromophore linkage
PF3D7_0513700	GeneID:812951		secreted ookinete protein, putative
PF3D7_0513800	GeneID:812953	RAB1B	ras-related protein Rab-1A	GO:0003924,GO:0005525,GO:0006914,GO:0015031,GO:0034045	GTPase activity|GTP binding|autophagy|protein transport|phagophore assembly site membrane
PF3D7_0513900	GeneID:812954		conserved protein, unknown function
PF3D7_0514000	GeneID:812955	Ttll9	tubulin--tyrosine ligase, putative	GO:0005524,GO:0005737,GO:0005874,GO:0005929,GO:0006464,GO:0016874	ATP binding|cytoplasm|microtubule|cilium|cellular protein modification process|ligase activity
PF3D7_0514100	GeneID:812956		ATP-dependent DNA helicase UvrD			pfa03420,pfa03430	Nucleotide excision repair|Mismatch repair
PF3D7_0514200	GeneID:812957		conserved Plasmodium protein, unknown function
PF3D7_0514300	GeneID:812958	DARS	aspartate--tRNA ligase, putative	GO:0003676,GO:0004815,GO:0005524,GO:0005737,GO:0006422,GO:0017101	nucleic acid binding|aspartate-tRNA ligase activity|ATP binding|cytoplasm|aspartyl-tRNA aminoacylation|aminoacyl-tRNA synthetase multienzyme complex	pfa00970	Aminoacyl-tRNA biosynthesis
PF3D7_0514500	GeneID:812959		conserved Plasmodium membrane protein, unknown function
PF3D7_0514600	GeneID:812960	PF3D7_0514600	ribose-5-phosphate isomerase, putative	GO:0004751,GO:0009052	ribose-5-phosphate isomerase activity|pentose-phosphate shunt, non-oxidative branch	pfa00030	Pentose phosphate pathway
PF3D7_0514700	GeneID:812961		MORN repeat protein, putative
PF3D7_0514800	GeneID:812962		inositol polyphosphate multikinase, putative
PF3D7_0514900	GeneID:812963		conserved Plasmodium protein, unknown function
PF3D7_0515000	GeneID:812964	cwc2	pre-mRNA-splicing factor CWC2, putative	GO:0000387,GO:0000974,GO:0005634,GO:0005681,GO:0017070,GO:0033120,GO:0036002,GO:0045292,GO:0045787,GO:0046872,GO:0071006,GO:0071007	spliceosomal snRNP assembly|Prp19 complex|nucleus|spliceosomal complex|U6 snRNA binding|positive regulation of RNA splicing|pre-mRNA binding|mRNA cis splicing, via spliceosome|positive regulation of cell cycle|metal ion binding|U2-type catalytic step 1 spliceosome|U2-type catalytic step 2 spliceosome
PF3D7_0515100	GeneID:812965		rhomboid protease ROM9
PF3D7_0515200	GeneID:812966		conserved Plasmodium protein, unknown function
PF3D7_0515300	GeneID:812967	pikE	phosphatidylinositol 3-kinase	GO:0000045,GO:0000407,GO:0005524,GO:0005737,GO:0005768,GO:0005777,GO:0006468,GO:0006897,GO:0016020,GO:0016303,GO:0030242,GO:0034271,GO:0034272,GO:0036092,GO:0046854,GO:0048015	autophagosome assembly|phagophore assembly site|ATP binding|cytoplasm|endosome|peroxisome|protein phosphorylation|endocytosis|membrane|1-phosphatidylinositol-3-kinase activity|autophagy of peroxisome|phosphatidylinositol 3-kinase complex, class III, type I|phosphatidylinositol 3-kinase complex, class III, type II|phosphatidylinositol-3-phosphate biosynthetic process|phosphatidylinositol phosphory…	pfa00562,pfa04070,pfa04136,pfa04145	Inositol phosphate metabolism|Phosphatidylinositol signaling system|Autophagy - other|Phagosome
PF3D7_0515400	GeneID:812968		conserved protein, unknown function
PF3D7_0515500	GeneID:812969		amino acid transporter, putative
PF3D7_0515600	GeneID:812970		conserved Plasmodium protein, unknown function
PF3D7_0515700	GeneID:812971		glideosome-associated protein 40, putative
PF3D7_0515800	GeneID:812972	Bola2	BolA-like protein, putative	GO:0005634,GO:0005737,GO:0044571,GO:0097428	nucleus|cytoplasm|[2Fe-2S] cluster assembly|protein maturation by iron-sulfur cluster transfer
PF3D7_0515900	GeneID:812973	fcpA	NLI interacting factor-like phosphatase, putative	GO:0004721,GO:0005634,GO:0006972,GO:0046872	phosphoprotein phosphatase activity|nucleus|hyperosmotic response|metal ion binding
PF3D7_0516000	GeneID:812974		RAP protein, putative
PF3D7_0516100	GeneID:812976		cation-transporting ATPase 1	GO:0005524,GO:0016021,GO:0016787,GO:0046872	ATP binding|integral component of membrane|hydrolase activity|metal ion binding
PF3D7_0516200	GeneID:812977	RPS14	40S ribosomal protein S11	GO:0003735,GO:0005840,GO:0006412	structural constituent of ribosome|ribosome|translation	pfa03010	Ribosome
PF3D7_0516300	GeneID:812978		tRNA pseudouridine synthase, putative
PF3D7_0516400	GeneID:812979	phlp2	phosducin-like protein 1, putative	GO:0019954	asexual reproduction
PF3D7_0516500	GeneID:812980	Slc22a18	major facilitator superfamily domain-containing protein, putative	GO:0005635,GO:0005737,GO:0005887,GO:0006820,GO:0008514,GO:0015238,GO:0015293,GO:0015893,GO:0016324,GO:0031625	nuclear envelope|cytoplasm|integral component of plasma membrane|anion transport|organic anion transmembrane transporter activity|drug transmembrane transporter activity|symporter activity|drug transport|apical plasma membrane|ubiquitin protein ligase binding
PF3D7_0516600	GeneID:812981	Mtif2	sporozoite surface antigen MB2	GO:0003743,GO:0003924,GO:0005525,GO:0005654,GO:0005739,GO:0008135,GO:0032790,GO:0043024,GO:0070124	translation initiation factor activity|GTPase activity|GTP binding|nucleoplasm|mitochondrion|translation factor activity, RNA binding|ribosome disassembly|ribosomal small subunit binding|mitochondrial translational initiation
PF3D7_0516700	GeneID:812982	USP4	ubiquitin carboxyl-terminal hydrolase 2, putative	GO:0000244,GO:0004843,GO:0005634,GO:0005737,GO:0006511,GO:0016579,GO:0031397,GO:0031647,GO:0034394,GO:0046872	spliceosomal tri-snRNP complex assembly|thiol-dependent ubiquitin-specific protease activity|nucleus|cytoplasm|ubiquitin-dependent protein catabolic process|protein deubiquitination|negative regulation of protein ubiquitination|regulation of protein stability|protein localization to cell surface|metal ion binding
PF3D7_0516800	GeneID:812983		AP2 domain transcription factor AP2-O2, putative
PF3D7_0516900	GeneID:812984	rpl8	60S ribosomal protein L2	GO:0002181,GO:0003735,GO:0019843,GO:0022625	cytoplasmic translation|structural constituent of ribosome|rRNA binding|cytosolic large ribosomal subunit	pfa03010	Ribosome
PF3D7_0517000	GeneID:812985	rpl-12	60S ribosomal protein L12, putative	GO:0000027,GO:0000381,GO:0003735,GO:0006412,GO:0019843,GO:0022625	ribosomal large subunit assembly|regulation of alternative mRNA splicing, via spliceosome|structural constituent of ribosome|translation|rRNA binding|cytosolic large ribosomal subunit	pfa03010	Ribosome
PF3D7_0517100	GeneID:812986		conserved protein, unknown function
PF3D7_0517200	GeneID:812987		conserved Plasmodium protein, unknown function
PF3D7_0517300	GeneID:812988	srsf1b	serine/arginine-rich splicing factor 1	GO:0000381,GO:0003723,GO:0005737,GO:0016607,GO:0045292	regulation of alternative mRNA splicing, via spliceosome|RNA binding|cytoplasm|nuclear speck|mRNA cis splicing, via spliceosome	pfa03040	Spliceosome
PF3D7_0517400	GeneID:812989	SUPT16H	FACT complex subunit SPT16, putative	GO:0003723,GO:0005634,GO:0005654,GO:0005694,GO:0006260,GO:0006281,GO:0006337,GO:0006366,GO:0006368,GO:0031491,GO:0032786,GO:0032968,GO:0034724,GO:0035101,GO:0042393,GO:1901796	RNA binding|nucleus|nucleoplasm|chromosome|DNA replication|DNA repair|nucleosome disassembly|transcription by RNA polymerase II|transcription elongation from RNA polymerase II promoter|nucleosome binding|positive regulation of DNA-templated transcription, elongation|positive regulation of transcription elongation from RNA polymerase II promoter|DNA replication-independent nucleosome organization|…
PF3D7_0517500	GeneID:812990	uap1	UTP--glucose-1-phosphate uridylyltransferase, putative	GO:0003977,GO:0005737,GO:0006048	UDP-N-acetylglucosamine diphosphorylase activity|cytoplasm|UDP-N-acetylglucosamine biosynthetic process	pfa00040,pfa00052,pfa00520	Pentose and glucuronate interconversions|Galactose metabolism|Amino sugar and nucleotide sugar metabolism
PF3D7_0517600	GeneID:812991	cpb	F-actin-capping protein subunit beta, putative	GO:0000902,GO:0003779,GO:0005829,GO:0005869,GO:0005884,GO:0007015,GO:0007018,GO:0007298,GO:0007303,GO:0008290,GO:0010591,GO:0030036,GO:0030832,GO:0035220,GO:0045887,GO:0046329,GO:0046982,GO:0051015,GO:0051016,GO:0051490,GO:0071203	cell morphogenesis|actin binding|cytosol|dynactin complex|actin filament|actin filament organization|microtubule-based movement|border follicle cell migration|cytoplasmic transport, nurse cell to oocyte|F-actin capping protein complex|regulation of lamellipodium assembly|actin cytoskeleton organization|regulation of actin filament length|wing disc development|positive regulation of synaptic growt…	pfa04144	Endocytosis
PF3D7_0517700	GeneID:812992	eif3B	eukaryotic translation initiation factor 3 subunit B, putative	GO:0001732,GO:0003743,GO:0005852,GO:0006413,GO:0006446,GO:0016282,GO:0031369,GO:0033290	formation of cytoplasmic translation initiation complex|translation initiation factor activity|eukaryotic translation initiation factor 3 complex|translational initiation|regulation of translational initiation|eukaryotic 43S preinitiation complex|translation initiation factor binding|eukaryotic 48S preinitiation complex	pfa03013	RNA transport
PF3D7_0517800	GeneID:812993		apicortin, putative
PF3D7_0517900	GeneID:812994		zinc finger protein, putative
PF3D7_0518000	GeneID:812995	R05G6.4	NOSIP domain-containing protein, putative	GO:0005634,GO:0005737,GO:0061630	nucleus|cytoplasm|ubiquitin protein ligase activity
PF3D7_0518100	GeneID:812996		protein AMR2
PF3D7_0518200	GeneID:812997		SWIB/MDM2 domain-containing protein
PF3D7_0518300	GeneID:812998	psmB1	proteasome subunit beta type-1, putative	GO:0004175,GO:0004298,GO:0005634,GO:0005737,GO:0005839,GO:0006508,GO:0010498,GO:0010499,GO:0019774,GO:0043161	endopeptidase activity|threonine-type endopeptidase activity|nucleus|cytoplasm|proteasome core complex|proteolysis|proteasomal protein catabolic process|proteasomal ubiquitin-independent protein catabolic process|proteasome core complex, beta-subunit complex|proteasome-mediated ubiquitin-dependent protein catabolic process	pfa03050	Proteasome
PF3D7_0518400	GeneID:812999		cyclin, putative
PF3D7_0518500	GeneID:813000	DDX23	ATP-dependent RNA helicase DDX23, putative	GO:0000354,GO:0000375,GO:0000398,GO:0003723,GO:0004004,GO:0005524,GO:0005634,GO:0005654,GO:0005682,GO:0005730,GO:0008380,GO:0070062,GO:0071013	cis assembly of pre-catalytic spliceosome|RNA splicing, via transesterification reactions|mRNA splicing, via spliceosome|RNA binding|ATP-dependent RNA helicase activity|ATP binding|nucleus|nucleoplasm|U5 snRNP|nucleolus|RNA splicing|extracellular exosome|catalytic step 2 spliceosome	pfa03040	Spliceosome
PF3D7_0518600	GeneID:813001	Wdr26	WD repeat-containing protein 26, putative	GO:0000151,GO:0005634,GO:0005654,GO:0005737,GO:0005739,GO:0005829	ubiquitin ligase complex|nucleus|nucleoplasm|cytoplasm|mitochondrion|cytosol
PF3D7_0518700	GeneID:813002		mRNA-binding protein PUF1
PF3D7_0518800	GeneID:813003		secreted ookinete protein, putative
PF3D7_0518900	GeneID:813005		conserved protein, unknown function
PF3D7_0519000	GeneID:813006		histone RNA hairpin-binding protein, putative
PF3D7_0519100	GeneID:813007	RPL14	50S ribosomal protein L14, mitochondrial, putative	GO:0003735,GO:0005739,GO:0006412,GO:0015934	structural constituent of ribosome|mitochondrion|translation|large ribosomal subunit
PF3D7_0519200	GeneID:813008	vha-2	V-type proton ATPase 16 kDa proteolipid subunit	GO:0005774,GO:0007042,GO:0012501,GO:0015991,GO:0016021,GO:0033179,GO:0046961	vacuolar membrane|lysosomal lumen acidification|programmed cell death|ATP hydrolysis coupled proton transport|integral component of membrane|proton-transporting V-type ATPase, V0 domain|proton-transporting ATPase activity, rotational mechanism	pfa00190,pfa04145	Oxidative phosphorylation|Phagosome
PF3D7_0519300	GeneID:813009	Cox10	protoheme IX farnesyltransferase, putative	GO:0000266,GO:0004129,GO:0004311,GO:0005730,GO:0005739,GO:0005829,GO:0006784,GO:0007005,GO:0008495,GO:0008535,GO:0009060,GO:0016021,GO:0017004,GO:0018343,GO:0031966,GO:0045333,GO:0048034,GO:0070069	mitochondrial fission|cytochrome-c oxidase activity|farnesyltranstransferase activity|nucleolus|mitochondrion|cytosol|heme a biosynthetic process|mitochondrion organization|protoheme IX farnesyltransferase activity|respiratory chain complex IV assembly|aerobic respiration|integral component of membrane|cytochrome complex assembly|protein farnesylation|mitochondrial membrane|cellular respiration|h…	pfa00190,pfa00860	Oxidative phosphorylation|Porphyrin and chlorophyll metabolism
PF3D7_0519400	GeneID:813010	rps24	40S ribosomal protein S24	GO:0003735,GO:0005840,GO:0006412	structural constituent of ribosome|ribosome|translation	pfa03010	Ribosome
PF3D7_0519500	GeneID:813011	cnot6	CCR4 domain-containing protein 1, putative	GO:0000289,GO:0003723,GO:0004532,GO:0004535,GO:0005634,GO:0005737,GO:0006417,GO:0030014,GO:0031047,GO:0043928,GO:0046872,GO:0070966,GO:2000327	nuclear-transcribed mRNA poly(A) tail shortening|RNA binding|exoribonuclease activity|poly(A)-specific ribonuclease activity|nucleus|cytoplasm|regulation of translation|CCR4-NOT complex|gene silencing by RNA|exonucleolytic nuclear-transcribed mRNA catabolic process involved in deadenylation-dependent decay|metal ion binding|nuclear-transcribed mRNA catabolic process, no-go decay|positive regulati…	pfa03018	RNA degradation
PF3D7_0519600	GeneID:813012		zinc finger protein, putative
PF3D7_0519700	GeneID:813013		FoP domain-containing protein, putative
PF3D7_0519800	GeneID:813014		EELM2 domain-containing protein, putative
PF3D7_0519900	GeneID:813015		conserved protein, unknown function
PF3D7_0520000	GeneID:813016	RpS9	40S ribosomal protein S9, putative	GO:0002181,GO:0003735,GO:0005730,GO:0005737,GO:0005829,GO:0019843,GO:0022626,GO:0022627,GO:0045903	cytoplasmic translation|structural constituent of ribosome|nucleolus|cytoplasm|cytosol|rRNA binding|cytosolic ribosome|cytosolic small ribosomal subunit|positive regulation of translational fidelity	pfa03010	Ribosome
PF3D7_0520100	GeneID:813017	PPM1A	protein phosphatase PPM9, putative	GO:0000122,GO:0000287,GO:0004722,GO:0005634,GO:0005654,GO:0005829,GO:0005886,GO:0006470,GO:0006499,GO:0007050,GO:0010991,GO:0016020,GO:0016311,GO:0030145,GO:0030512,GO:0030514,GO:0033192,GO:0035970,GO:0043123,GO:0043124,GO:0045893,GO:0046827,GO:0070412,GO:0071560,GO:0090263,GO:1901223	negative regulation of transcription by RNA polymerase II|magnesium ion binding|protein serine/threonine phosphatase activity|nucleus|nucleoplasm|cytosol|plasma membrane|protein dephosphorylation|N-terminal protein myristoylation|cell cycle arrest|negative regulation of SMAD protein complex assembly|membrane|dephosphorylation|manganese ion binding|negative regulation of transforming growth factor…
PF3D7_0520200	GeneID:813018		mediator of RNA polymerase II transcription subunit 17, putative
PF3D7_0520300	GeneID:813019	LSM2	U6 snRNA-associated Sm-like protein LSm2, putative	GO:0000398,GO:0000932,GO:0003723,GO:0005634,GO:0005654,GO:0005688,GO:0005829,GO:0017070,GO:0017160,GO:0043928,GO:0046540,GO:0071005,GO:0071013,GO:0120115,GO:1990726	mRNA splicing, via spliceosome|P-body|RNA binding|nucleus|nucleoplasm|U6 snRNP|cytosol|U6 snRNA binding|Ral GTPase binding|exonucleolytic nuclear-transcribed mRNA catabolic process involved in deadenylation-dependent decay|U4/U6 x U5 tri-snRNP complex|U2-type precatalytic spliceosome|catalytic step 2 spliceosome|Lsm2-8 complex|Lsm1-7-Pat1 complex	pfa03018,pfa03040	RNA degradation|Spliceosome
PF3D7_0520400	GeneID:813020		single-stranded DNA-binding protein, putative
PF3D7_0520500	GeneID:813021		phosphomethylpyrimidine kinase, putative
PF3D7_0520600	GeneID:813022	NUDT2	bis(5'-nucleosyl)-tetraphosphatase [asymmetrical]	GO:0004081,GO:0005525,GO:0006915	bis(5'-nucleosyl)-tetraphosphatase (asymmetrical) activity|GTP binding|apoptotic process	pfa00230,pfa00240	Purine metabolism|Pyrimidine metabolism
PF3D7_0520700	GeneID:813023		CDC73 domain-containing protein, putative
PF3D7_0520800	GeneID:813024		conserved protein, unknown function
PF3D7_0520900	GeneID:813025	PFE1050w	adenosylhomocysteinase	GO:0004013,GO:0005829,GO:0006730,GO:0019510,GO:0051287	adenosylhomocysteinase activity|cytosol|one-carbon metabolic process|S-adenosylhomocysteine catabolic process|NAD binding	pfa00270	Cysteine and methionine metabolism
PF3D7_0521000	GeneID:813026		conserved Plasmodium protein, unknown function
PF3D7_0521100	GeneID:813027		conserved Plasmodium protein, unknown function
PF3D7_0521200	GeneID:813028		conserved protein, unknown function
PF3D7_0521300	GeneID:813029	brap-2	zinc finger protein, putative	GO:0008270	zinc ion binding
PF3D7_0521400	GeneID:813030		conserved protein, unknown function
PF3D7_0521500	GeneID:813031	RPUSD1	ribosomal large subunit pseudouridylate synthase, putative	GO:0001522,GO:0003723,GO:0009982	pseudouridine synthesis|RNA binding|pseudouridine synthase activity
PF3D7_0521600	GeneID:9221856		conserved Plasmodium protein, unknown function
PF3D7_0521700	GeneID:813032	DDX1	ATP-dependent RNA helicase DDX1, putative	GO:0003677,GO:0003682,GO:0003712,GO:0004518,GO:0004527,GO:0005524,GO:0005634,GO:0005737,GO:0005739,GO:0005829,GO:0006302,GO:0006388,GO:0006397,GO:0008026,GO:0008143,GO:0032508,GO:0033677,GO:0072669	DNA binding|chromatin binding|transcription coregulator activity|nuclease activity|exonuclease activity|ATP binding|nucleus|cytoplasm|mitochondrion|cytosol|double-strand break repair|tRNA splicing, via endonucleolytic cleavage and ligation|mRNA processing|ATP-dependent helicase activity|poly(A) binding|DNA duplex unwinding|DNA/RNA helicase activity|tRNA-splicing ligase complex
PF3D7_0521800	GeneID:813033	Afg1l	AFG1-like ATPase, putative	GO:0005524,GO:0005737,GO:0005739,GO:0016887,GO:0031966	ATP binding|cytoplasm|mitochondrion|ATPase activity|mitochondrial membrane
PF3D7_0521900	GeneID:813034		conserved Plasmodium protein, unknown function
PF3D7_0522000	GeneID:813035		conserved Plasmodium protein, unknown function
PF3D7_0522100	GeneID:813036		conserved Plasmodium protein, unknown function
PF3D7_0522200	GeneID:813037		transcription initiation factor TFIID subunit 10, putative
PF3D7_0522300	GeneID:813038	Bud23	18S rRNA (guanine-N(7))-methyltransferase, putative	GO:0005634,GO:0005654,GO:0005730,GO:0006325,GO:0016435,GO:0046982,GO:0048471,GO:0070476,GO:2000234	nucleus|nucleoplasm|nucleolus|chromatin organization|rRNA (guanine) methyltransferase activity|protein heterodimerization activity|perinuclear region of cytoplasm|rRNA (guanine-N7)-methylation|positive regulation of rRNA processing
PF3D7_0522400	GeneID:813039		conserved Plasmodium protein, unknown function
PF3D7_0522500	GeneID:813040	mrpl17	50S ribosomal protein L17, apicoplast, putative	GO:0003735,GO:0005762,GO:0006412	structural constituent of ribosome|mitochondrial large ribosomal subunit|translation	pfa03010	Ribosome
PF3D7_0522600	GeneID:813041	NIPAL4	inner membrane complex protein	GO:0015095,GO:0015693,GO:0016021	magnesium ion transmembrane transporter activity|magnesium ion transport|integral component of membrane
PF3D7_0522700	GeneID:813042	isca1	iron-sulfur assembly protein	GO:0005198,GO:0005739,GO:0016226,GO:0046872,GO:0051537,GO:0097428	structural molecule activity|mitochondrion|iron-sulfur cluster assembly|metal ion binding|2 iron, 2 sulfur cluster binding|protein maturation by iron-sulfur cluster transfer
PF3D7_0522800	GeneID:813043	BUD31	pre-mRNA-splicing factor BUD31, putative	GO:0000398,GO:0003700,GO:0005634,GO:0005654,GO:0005681,GO:0006357,GO:0030374,GO:0035257,GO:0071007,GO:2000825	mRNA splicing, via spliceosome|DNA-binding transcription factor activity|nucleus|nucleoplasm|spliceosomal complex|regulation of transcription by RNA polymerase II|nuclear receptor transcription coactivator activity|nuclear hormone receptor binding|U2-type catalytic step 2 spliceosome|positive regulation of androgen receptor activity	pfa03040	Spliceosome
PF3D7_0522900	GeneID:813044		zinc finger protein, putative
PF3D7_0523000	GeneID:813045	MDR1	multidrug resistance protein 1	GO:0005524,GO:0008559,GO:0016021	ATP binding|xenobiotic transmembrane transporting ATPase activity|integral component of membrane	pfa02010	ABC transporters
PF3D7_0523100	GeneID:813046	Pmpca	mitochondrial-processing peptidase subunit alpha, putative	GO:0004175,GO:0004222,GO:0005739,GO:0005743,GO:0005759,GO:0006508,GO:0006627,GO:0046872	endopeptidase activity|metalloendopeptidase activity|mitochondrion|mitochondrial inner membrane|mitochondrial matrix|proteolysis|protein processing involved in protein targeting to mitochondrion|metal ion binding
PF3D7_0523200	GeneID:813047		heptatricopeptide repeat-containing protein, putative
PF3D7_0523300	GeneID:813048		cytochrome c oxidase subunit ApiCOX18, putative
PF3D7_0523400	GeneID:813049	RESA	DnaJ protein, putative	GO:0005886	plasma membrane
PF3D7_0523500	GeneID:9221857	DYNLT3	dynein light chain Tctex-type, putative	GO:0000777,GO:0003774,GO:0005634,GO:0005737,GO:0005868,GO:0005874,GO:0007049,GO:0007346,GO:0051301	condensed chromosome kinetochore|motor activity|nucleus|cytoplasm|cytoplasmic dynein complex|microtubule|cell cycle|regulation of mitotic cell cycle|cell division
PF3D7_0523600	GeneID:813050		conserved protein, unknown function
PF3D7_0523700	GeneID:813051		conserved Plasmodium membrane protein, unknown function
PF3D7_0523800	GeneID:813052	nramp1	divalent metal transporter, putative	GO:0005381,GO:0005384,GO:0005802,GO:0006828,GO:0006879,GO:0006909,GO:0009617,GO:0012506,GO:0015086,GO:0015093,GO:0016020,GO:0016021,GO:0032010,GO:0034755,GO:0042742,GO:0044354,GO:1903988	iron ion transmembrane transporter activity|manganese ion transmembrane transporter activity|trans-Golgi network|manganese ion transport|cellular iron ion homeostasis|phagocytosis|response to bacterium|vesicle membrane|cadmium ion transmembrane transporter activity|ferrous iron transmembrane transporter activity|membrane|integral component of membrane|phagolysosome|iron ion transmembrane transpor…
PF3D7_0523900	GeneID:813053		MerC domain-containing protein, putative
PF3D7_0524000	GeneID:813054	IPO5	karyopherin beta	GO:0003723,GO:0005095,GO:0005634,GO:0005643,GO:0005730,GO:0005737,GO:0006607,GO:0006610,GO:0008139,GO:0008536,GO:0008565,GO:0016020,GO:0016032,GO:0031965,GO:0034399,GO:0042307,GO:0045736,GO:0071230	RNA binding|GTPase inhibitor activity|nucleus|nuclear pore|nucleolus|cytoplasm|NLS-bearing protein import into nucleus|ribosomal protein import into nucleus|nuclear localization sequence binding|Ran GTPase binding|protein transporter activity|membrane|viral process|nuclear membrane|nuclear periphery|positive regulation of protein import into nucleus|negative regulation of cyclin-dependent protein…
PF3D7_0524100	GeneID:813055		conserved Plasmodium protein, unknown function
PF3D7_0524200	GeneID:813056		conserved Plasmodium membrane protein, unknown function
PF3D7_0524300	GeneID:813057		conserved Plasmodium protein, unknown function
PF3D7_0524400	GeneID:813058	DRG1	ribosome-interacting GTPase 1, putative	GO:0005525,GO:0005829,GO:0005844,GO:0006351,GO:0007275,GO:0008134,GO:0016020,GO:0016604,GO:0042802	GTP binding|cytosol|polysome|transcription, DNA-templated|multicellular organism development|transcription factor binding|membrane|nuclear body|identical protein binding
PF3D7_0524500	GeneID:813059		conserved Plasmodium protein, unknown function
PF3D7_0524600	GeneID:813060		50S ribosomal protein L12, apicoplast, putative
PF3D7_0524700	GeneID:813061		mitochondrial import receptor subunit TOM22, putative
PF3D7_0524800	GeneID:813062	ufd1	ubiquitin fusion degradation protein 1, putative	GO:0006511,GO:0043161	ubiquitin-dependent protein catabolic process|proteasome-mediated ubiquitin-dependent protein catabolic process	pfa04141	Protein processing in endoplasmic reticulum
PF3D7_0524900	GeneID:813063	tyw1	S-adenosyl-L-methionine-dependent tRNA 4-demethylwyosine synthase, putative	GO:0008033,GO:0010181,GO:0046872,GO:0051539,GO:0055114,GO:0102521	tRNA processing|FMN binding|metal ion binding|4 iron, 4 sulfur cluster binding|oxidation-reduction process|tRNA-4-demethylwyosine synthase activity
PF3D7_0525000	GeneID:813064		zinc finger protein, putative
PF3D7_0525100	GeneID:813065	ACSL1	acyl-CoA synthetase	GO:0004467,GO:0005524,GO:0005741,GO:0005778,GO:0005789,GO:0102391	long-chain fatty acid-CoA ligase activity|ATP binding|mitochondrial outer membrane|peroxisomal membrane|endoplasmic reticulum membrane|decanoate-CoA ligase activity	pfa00061,pfa00071,pfa04146	Fatty acid biosynthesis|Fatty acid degradation|Peroxisome
PF3D7_0525200	GeneID:813066	Smc6	structural maintenance of chromosomes protein 6, putative	GO:0000722,GO:0000724,GO:0000781,GO:0000803,GO:0005524,GO:0005622,GO:0005634,GO:0005654,GO:0006974,GO:0016605,GO:0016607,GO:0030915,GO:0031625,GO:0035061,GO:0035861,GO:0051984,GO:0090398	telomere maintenance via recombination|double-strand break repair via homologous recombination|chromosome, telomeric region|sex chromosome|ATP binding|intracellular|nucleus|nucleoplasm|cellular response to DNA damage stimulus|PML body|nuclear speck|Smc5-Smc6 complex|ubiquitin protein ligase binding|interchromatin granule|site of double-strand break|positive regulation of chromosome segregation|ce…
PF3D7_0525300	GeneID:813067		conserved protein, unknown function
PF3D7_0525400	GeneID:813068	lancl1	7-helix-1 protein	GO:0003824,GO:0005737,GO:0005886,GO:0008270,GO:0043295	catalytic activity|cytoplasm|plasma membrane|zinc ion binding|glutathione binding
PF3D7_0525500	GeneID:813069		WD repeat-containing protein, putative
PF3D7_0525600	GeneID:813071		RNA methyltransferase, putative
PF3D7_0525700	GeneID:813072		conserved protein, unknown function
PF3D7_0525800	GeneID:813073		inner membrane complex protein 1g, putative
PF3D7_0525900	GeneID:813074	Nek1	NIMA related kinase 2	GO:0000242,GO:0001822,GO:0004672,GO:0004674,GO:0004713,GO:0005524,GO:0005634,GO:0005737,GO:0005813,GO:0006468,GO:0006974,GO:0007049,GO:0007283,GO:0010212,GO:0016301,GO:0023014,GO:0031098,GO:0032147,GO:0035264,GO:0042769,GO:0046872,GO:0051301,GO:0060271,GO:0071889,GO:2000001	pericentriolar material|kidney development|protein kinase activity|protein serine/threonine kinase activity|protein tyrosine kinase activity|ATP binding|nucleus|cytoplasm|centrosome|protein phosphorylation|cellular response to DNA damage stimulus|cell cycle|spermatogenesis|response to ionizing radiation|kinase activity|signal transduction by protein phosphorylation|stress-activated protein kinase…
PF3D7_0526000	GeneID:813075		RAP protein, putative
PF3D7_0526100	GeneID:813076		conserved Plasmodium membrane protein, unknown function
PF3D7_0526200.1	GeneID:813077	Smap1	ADP-ribosylation factor GTPase-activating protein, putative	GO:0005096,GO:0005737,GO:0005886,GO:0030276,GO:0045648,GO:0046872,GO:2000369	GTPase activator activity|cytoplasm|plasma membrane|clathrin binding|positive regulation of erythrocyte differentiation|metal ion binding|regulation of clathrin-dependent endocytosis	pfa04144	Endocytosis
PF3D7_0526300	GeneID:813078	AAEL006422	WD repeat-containing protein 55, putative
PF3D7_0526400	GeneID:813079		conserved Plasmodium protein, unknown function
PF3D7_0526500	GeneID:813080	CSTF3	conserved Plasmodium protein, unknown function	GO:0005634,GO:0006397	nucleus|mRNA processing
PF3D7_0526600	GeneID:813081		conserved Plasmodium protein, unknown function
PF3D7_0526700	GeneID:813082		conserved protein, unknown function
PF3D7_0526800	GeneID:813083		conserved Plasmodium protein, unknown function
PF3D7_0526900	GeneID:813084	eca	transmembrane emp24 domain-containing protein, putative	GO:0005789,GO:0009953,GO:0016021	endoplasmic reticulum membrane|dorsal/ventral pattern formation|integral component of membrane
PF3D7_0527000	GeneID:813085	MCM3	DNA replication licensing factor MCM3, putative	GO:0003677,GO:0004386,GO:0005524,GO:0005634,GO:0006270,GO:0007049,GO:0042555	DNA binding|helicase activity|ATP binding|nucleus|DNA replication initiation|cell cycle|MCM complex	pfa03030	DNA replication
PF3D7_0527100	GeneID:813086	Ube2n	ubiquitin-conjugating enzyme E2 N, putative	GO:0000151,GO:0000724,GO:0000729,GO:0001650,GO:0004842,GO:0005524,GO:0005634,GO:0005737,GO:0006301,GO:0006511,GO:0016567,GO:0016574,GO:0031058,GO:0031372,GO:0031625,GO:0033182,GO:0035370,GO:0043123,GO:0043130,GO:0045739,GO:0050852,GO:0051092,GO:0051443,GO:0061631,GO:0070534	ubiquitin ligase complex|double-strand break repair via homologous recombination|DNA double-strand break processing|fibrillar center|ubiquitin-protein transferase activity|ATP binding|nucleus|cytoplasm|postreplication repair|ubiquitin-dependent protein catabolic process|protein ubiquitination|histone ubiquitination|positive regulation of histone modification|UBC13-MMS2 complex|ubiquitin protein l…	pfa04120	Ubiquitin mediated proteolysis
PF3D7_0527200	GeneID:813087	USP14	ubiquitin carboxyl-terminal hydrolase 14	GO:0000502,GO:0004843,GO:0004866,GO:0005829,GO:0005886,GO:0006511,GO:0007268,GO:0009986,GO:0016579,GO:0031410,GO:0045087,GO:0045202,GO:0050920,GO:0070628,GO:1903070	proteasome complex|thiol-dependent ubiquitin-specific protease activity|endopeptidase inhibitor activity|cytosol|plasma membrane|ubiquitin-dependent protein catabolic process|chemical synaptic transmission|cell surface|protein deubiquitination|cytoplasmic vesicle|innate immune response|synapse|regulation of chemotaxis|proteasome binding|negative regulation of ER-associated ubiquitin-dependent pro…
PF3D7_0527300	GeneID:813088	METAP1D	methionine aminopeptidase 1a, putative	GO:0004177,GO:0005739,GO:0008235,GO:0018206,GO:0031365,GO:0043231,GO:0046872,GO:0070006,GO:0070084	aminopeptidase activity|mitochondrion|metalloexopeptidase activity|peptidyl-methionine modification|N-terminal protein amino acid modification|intracellular membrane-bounded organelle|metal ion binding|metalloaminopeptidase activity|protein initiator methionine removal
PF3D7_0527400	GeneID:813089		conserved Plasmodium protein, unknown function
PF3D7_0527500	GeneID:813090		Hsc70-interacting protein	GO:0005737,GO:0046983	cytoplasm|protein dimerization activity
PF3D7_0527600	GeneID:813091		conserved Plasmodium protein, unknown function
PF3D7_0527900	GeneID:813092	DDX41	ATP-dependent RNA helicase DDX41, putative	GO:0000398,GO:0003677,GO:0003723,GO:0004386,GO:0005524,GO:0005634,GO:0005783,GO:0005829,GO:0006915,GO:0008283,GO:0016020,GO:0030154,GO:0032481,GO:0035458,GO:0045944,GO:0046872,GO:0051607,GO:0071013	mRNA splicing, via spliceosome|DNA binding|RNA binding|helicase activity|ATP binding|nucleus|endoplasmic reticulum|cytosol|apoptotic process|cell proliferation|membrane|cell differentiation|positive regulation of type I interferon production|cellular response to interferon-beta|positive regulation of transcription by RNA polymerase II|metal ion binding|defense response to virus|catalytic step 2 s…
PF3D7_0528000	GeneID:813093		proteasome maturation factor UMP1, putative
PF3D7_0528100	GeneID:813094	Ap1b1	AP-1 complex subunit beta, putative	GO:0005794,GO:0005802,GO:0005829,GO:0006886,GO:0007368,GO:0007507,GO:0016192,GO:0019901,GO:0030131,GO:0030276,GO:0030665,GO:0043231,GO:0048268	Golgi apparatus|trans-Golgi network|cytosol|intracellular protein transport|determination of left/right symmetry|heart development|vesicle-mediated transport|protein kinase binding|clathrin adaptor complex|clathrin binding|clathrin-coated vesicle membrane|intracellular membrane-bounded organelle|clathrin coat assembly
PF3D7_0528200	GeneID:813095	eIF3-S6	eukaryotic translation initiation factor 3 subunit E, putative	GO:0001732,GO:0003743,GO:0016282,GO:0033290,GO:0071540	formation of cytoplasmic translation initiation complex|translation initiation factor activity|eukaryotic 43S preinitiation complex|eukaryotic 48S preinitiation complex|eukaryotic translation initiation factor 3 complex, eIF3e	pfa03013	RNA transport
PF3D7_0528300	GeneID:813096		conserved protein, unknown function
PF3D7_0528400	GeneID:813097	zdhhc15b	palmitoyltransferase DHHC7	GO:0005783,GO:0005794,GO:0006612,GO:0008270,GO:0018230,GO:0019706,GO:0030173,GO:0030900,GO:0045234,GO:0071542	endoplasmic reticulum|Golgi apparatus|protein targeting to membrane|zinc ion binding|peptidyl-L-cysteine S-palmitoylation|protein-cysteine S-palmitoyltransferase activity|integral component of Golgi membrane|forebrain development|protein palmitoleylation|dopaminergic neuron differentiation
PF3D7_0528500	GeneID:813098	acpB	F-actin-capping protein subunit alpha, putative	GO:0008290,GO:0009617,GO:0030036,GO:0030479,GO:0045335,GO:0051015,GO:0051016	F-actin capping protein complex|response to bacterium|actin cytoskeleton organization|actin cortical patch|phagocytic vesicle|actin filament binding|barbed-end actin filament capping	pfa04144	Endocytosis
PF3D7_0528600	GeneID:813099		conserved Plasmodium protein, unknown function
PF3D7_0528700	GeneID:813100	cypE	peptidyl-prolyl cis-trans isomerase	GO:0000413,GO:0003755,GO:0005634,GO:0005829,GO:0006457	protein peptidyl-prolyl isomerization|peptidyl-prolyl cis-trans isomerase activity|nucleus|cytosol|protein folding	pfa03040	Spliceosome
PF3D7_0528800	GeneID:813101		nucleolar preribosomal GTPase, putative
PF3D7_0528900	GeneID:9221859		conserved protein, unknown function
PF3D7_0529000	GeneID:813103	PFE1445c	conserved Plasmodium protein, unknown function	GO:0016021	integral component of membrane
PF3D7_0529100	GeneID:813104		thioredoxin-like protein, putative
PF3D7_0529200	GeneID:813105		sugar transporter, putative
PF3D7_0529300	GeneID:813106		apicoplast TIC22 protein
PF3D7_0529400.1	GeneID:813107		conserved Plasmodium protein, unknown function
PF3D7_0529500	GeneID:813108	mcts1	cell cycle regulator protein, putative	GO:0001731,GO:0002188,GO:0003723,GO:0007049,GO:0022627,GO:0040008	formation of translation preinitiation complex|translation reinitiation|RNA binding|cell cycle|cytosolic small ribosomal subunit|regulation of growth
PF3D7_0529700	GeneID:813109		heptatricopeptide repeat-containing protein, putative
PF3D7_0529800	GeneID:813110		conserved Plasmodium protein, unknown function
PF3D7_0529900	GeneID:813111	rnf12-b	RING zinc finger protein, putative	GO:0000578,GO:0004842,GO:0005634,GO:0006511,GO:0008134,GO:0016567,GO:0042802,GO:0046872	embryonic axis specification|ubiquitin-protein transferase activity|nucleus|ubiquitin-dependent protein catabolic process|transcription factor binding|protein ubiquitination|identical protein binding|metal ion binding
PF3D7_0530000	GeneID:813113		conserved Plasmodium protein, unknown function
PF3D7_0530100	GeneID:813114		SNARE protein, putative
PF3D7_0530200	GeneID:813115	CG14621	phosphoenolpyruvate/phosphate translocator	GO:0016021	integral component of membrane
PF3D7_0530300	GeneID:813116		conserved Plasmodium membrane protein, unknown function
PF3D7_0530400	GeneID:813117		conserved Plasmodium protein, unknown function
PF3D7_0530500	GeneID:813118		conserved Plasmodium membrane protein, unknown function
PF3D7_0530600	GeneID:813119	AGAP002062	XAP-5 DNA binding protein, putative	GO:0005634	nucleus
PF3D7_0530700	GeneID:813120		conserved Plasmodium protein, unknown function
PF3D7_0530750	GeneID:36312480		dolichol-phosphate mannosyltransferase subunit 3, putative
PF3D7_0530800	GeneID:813121		CPW-WPC family protein
PF3D7_0530900	GeneID:812822	daam1-a	formin 1	GO:0003779,GO:0005737,GO:0005856,GO:0016055,GO:0017048,GO:0030036,GO:0042995	actin binding|cytoplasm|cytoskeleton|Wnt signaling pathway|Rho GTPase binding|actin cytoskeleton organization|cell projection
PF3D7_0531000	GeneID:813122		SURF1 domain-containing protein, putative
PF3D7_0531100	GeneID:813123		conserved Plasmodium protein, unknown function
PF3D7_0531200	GeneID:813124		ribosomal protein S16, mitochondrial, putative
PF3D7_0531300	GeneID:813125		conserved Plasmodium protein, unknown function
PF3D7_0531400	GeneID:813126		conserved Plasmodium protein, unknown function
PF3D7_0532100	GeneID:813127		early transcribed membrane protein 5
PF3D7_0532200	GeneID:813128		Plasmodium exported protein (PHISTc), unknown function
PF3D7_0532300	GeneID:813129	RESA	Plasmodium exported protein (PHISTb), unknown function	GO:0005886	plasma membrane
PF3D7_0532400	GeneID:813130	RESA	lysine-rich membrane-associated PHISTb protein	GO:0005886	plasma membrane
PF3D7_0532500	GeneID:813131		Plasmodium exported protein, unknown function
PF3D7_0532600	GeneID:813132		Plasmodium exported protein, unknown function
PF3D7_0532900	GeneID:813135		rifin			pfa05144	Malaria
PF3D7_0600200	GeneID:3885990		erythrocyte membrane protein 1, PfEMP1	GO:0005886,GO:0009405,GO:0016021,GO:0046789,GO:0050900	plasma membrane|pathogenesis|integral component of membrane|host cell surface receptor binding|leukocyte migration	pfa05144	Malaria
PF3D7_0600300	GeneID:3885991		rifin			pfa05144	Malaria
PF3D7_0600400	GeneID:3885677		erythrocyte membrane protein 1, PfEMP1	GO:0005886,GO:0009405,GO:0016021,GO:0046789,GO:0050900	plasma membrane|pathogenesis|integral component of membrane|host cell surface receptor binding|leukocyte migration
PF3D7_0600500	GeneID:3885678		rifin			pfa05144	Malaria
PF3D7_0600600	GeneID:3885679		erythrocyte membrane protein 1 (PfEMP1), exon 2
PF3D7_0600700	GeneID:3885680		rifin			pfa05144	Malaria
PF3D7_0601000	GeneID:3885683		exported protein family 4
PF3D7_0601100	GeneID:3885684		exported protein family 3
PF3D7_0601200	GeneID:3885743		Pfmc-2TM Maurer's cleft two transmembrane protein
PF3D7_0601300	GeneID:3885744	PF14_0013	exported protein family 1	GO:0016021	integral component of membrane
PF3D7_0601500	GeneID:3885746		Plasmodium exported protein (PHISTb), unknown function
PF3D7_0601600	GeneID:3885747		tetratricopeptide repeat protein, putative
PF3D7_0601900	GeneID:3885736		conserved Plasmodium protein, unknown function
PF3D7_0602000	GeneID:3885737		zinc finger protein, putative
PF3D7_0602100	GeneID:3885738	MTREX	ATP-dependent RNA helicase, putative	GO:0000398,GO:0000460,GO:0003723,GO:0004004,GO:0005524,GO:0005634,GO:0005654,GO:0005730,GO:0006364,GO:0006401,GO:0031499,GO:0071013	mRNA splicing, via spliceosome|maturation of 5.8S rRNA|RNA binding|ATP-dependent RNA helicase activity|ATP binding|nucleus|nucleoplasm|nucleolus|rRNA processing|RNA catabolic process|TRAMP complex|catalytic step 2 spliceosome	pfa03018	RNA degradation
PF3D7_0602200	GeneID:3885739	SMYD2	MYND-type zinc finger protein, putative
PF3D7_0602300	GeneID:3885740		liver merozoite formation protein, putative
PF3D7_0602400	GeneID:3885741	gfm1	elongation factor G	GO:0003746,GO:0003924,GO:0005525,GO:0005739,GO:0070125	translation elongation factor activity|GTPase activity|GTP binding|mitochondrion|mitochondrial translational elongation
PF3D7_0602500	GeneID:3885742	Fntb	geranylgeranyl transferase type-2 subunit beta, putative	GO:0004311,GO:0004660,GO:0005875,GO:0005965,GO:0008144,GO:0008270,GO:0008284,GO:0008285,GO:0010035,GO:0014070,GO:0018342,GO:0018343,GO:0019840,GO:0032991,GO:0034097,GO:0042060,GO:0042277,GO:0045787,GO:0048145,GO:0048146,GO:0051770	farnesyltranstransferase activity|protein farnesyltransferase activity|microtubule associated complex|protein farnesyltransferase complex|drug binding|zinc ion binding|positive regulation of cell proliferation|negative regulation of cell proliferation|response to inorganic substance|response to organic cyclic compound|protein prenylation|protein farnesylation|isoprenoid binding|protein-containing…
PF3D7_0602600	GeneID:3885959	Leng8	SAC3 domain-containing protein, putative
PF3D7_0602700	GeneID:3885960		conserved Plasmodium protein, unknown function
PF3D7_0602800	GeneID:3885961	TYW5	JmjC domain-containing protein, putative	GO:0000049,GO:0005506,GO:0016706,GO:0031591,GO:0042803,GO:0102524	tRNA binding|iron ion binding|oxidoreductase activity, acting on paired donors, with incorporation or reduction of molecular oxygen, 2-oxoglutarate as one donor, and incorporation of one atom each of oxygen into both donors|wybutosine biosynthetic process|protein homodimerization activity|tRNAPhe (7-(3-amino-3-carboxypropyl)wyosine37-C2)-hydroxylase activity
PF3D7_0602900	GeneID:3885962		conserved Plasmodium protein, unknown function
PF3D7_0603000	GeneID:3885963		conserved Plasmodium protein, unknown function
PF3D7_0603100	GeneID:3885964		RNA-binding protein, putative
PF3D7_0603200	GeneID:3885965	BCS1L	mitochondrial chaperone BCS1, putative	GO:0005524,GO:0005743,GO:0016021,GO:0032981,GO:0033617,GO:0034551	ATP binding|mitochondrial inner membrane|integral component of membrane|mitochondrial respiratory chain complex I assembly|mitochondrial respiratory chain complex IV assembly|mitochondrial respiratory chain complex III assembly
PF3D7_0603300	GeneID:3885966	PFF0160c	dihydroorotate dehydrogenase	GO:0004152,GO:0005739,GO:0005743,GO:0005886,GO:0006207,GO:0009220,GO:0016021,GO:0042493,GO:0044205	dihydroorotate dehydrogenase activity|mitochondrion|mitochondrial inner membrane|plasma membrane|'de novo' pyrimidine nucleobase biosynthetic process|pyrimidine ribonucleotide biosynthetic process|integral component of membrane|response to drug|'de novo' UMP biosynthetic process	pfa00240	Pyrimidine metabolism
PF3D7_0603400	GeneID:3885786	PFF0165c	trophozoite exported protein 1	GO:0020036,GO:0043161,GO:0046872,GO:0061630	Maurer's cleft|proteasome-mediated ubiquitin-dependent protein catabolic process|metal ion binding|ubiquitin protein ligase activity
PF3D7_0603500	GeneID:3885787		cation/H+ antiporter
PF3D7_0603600	GeneID:3885788		AT-rich interactive domain-containing protein, putative
PF3D7_0603700	GeneID:3885789	FARS2	phenylalanine--tRNA ligase	GO:0000049,GO:0004826,GO:0005524,GO:0005737,GO:0005739,GO:0005759,GO:0006418,GO:0006432,GO:0008033	tRNA binding|phenylalanine-tRNA ligase activity|ATP binding|cytoplasm|mitochondrion|mitochondrial matrix|tRNA aminoacylation for protein translation|phenylalanyl-tRNA aminoacylation|tRNA processing	pfa00970	Aminoacyl-tRNA biosynthesis
PF3D7_0603800	GeneID:3885790	cep76	centrosomal protein CEP76, putative	GO:0005814,GO:0046599	centriole|regulation of centriole replication
PF3D7_0603900	GeneID:3885791		conserved Plasmodium protein, unknown function
PF3D7_0604000	GeneID:3885839		conserved Plasmodium protein, unknown function
PF3D7_0604100	GeneID:3885840		AP2 domain transcription factor
PF3D7_0604200	GeneID:3885841		mitochondrial ribosomal protein L41, putative
PF3D7_0604300	GeneID:3885842		conserved Plasmodium protein, unknown function
PF3D7_0604400	GeneID:3885843		conserved protein, unknown function
PF3D7_0604500	GeneID:3885844		conserved Plasmodium protein, unknown function
PF3D7_0604600	GeneID:3885708	smarcal1	DNA helicase, putative	GO:0004386,GO:0005524,GO:0005634,GO:0006259,GO:0006281,GO:0006357,GO:0006974,GO:0008094,GO:0031297,GO:0036292,GO:0036310,GO:0043596,GO:0048478	helicase activity|ATP binding|nucleus|DNA metabolic process|DNA repair|regulation of transcription by RNA polymerase II|cellular response to DNA damage stimulus|DNA-dependent ATPase activity|replication fork processing|DNA rewinding|annealing helicase activity|nuclear replication fork|replication fork protection
PF3D7_0604700	GeneID:3885709		glyoxalase I-like protein GILP			pfa00620	Pyruvate metabolism
PF3D7_0604800	GeneID:3885710		RAP protein, putative
PF3D7_0604900	GeneID:3885711		conserved Plasmodium protein, unknown function
PF3D7_0605000	GeneID:3885712	mrpl24	50S ribosomal protein L24, putative	GO:0003735,GO:0005762,GO:0006412	structural constituent of ribosome|mitochondrial large ribosomal subunit|translation	pfa03010	Ribosome
PF3D7_0605100	GeneID:3885713	NOVA1	RNA-binding protein, putative	GO:0000398,GO:0003723,GO:0005634	mRNA splicing, via spliceosome|RNA binding|nucleus
PF3D7_0605200	GeneID:3885714		conserved protein, unknown function
PF3D7_0605300	GeneID:3885701	AURKA	serine/threonine protein kinase	GO:0000780,GO:0000922,GO:0004672,GO:0005524,GO:0005737,GO:0005813,GO:0005814,GO:0005829,GO:0005876,GO:0005929,GO:0007052,GO:0007057,GO:0007100,GO:0009611,GO:0009948,GO:0019901,GO:0031616,GO:0031625,GO:0031647,GO:0032091,GO:0032133,GO:0032436,GO:0032465,GO:0035174,GO:0042585,GO:0043066,GO:0043203,GO:0045120,GO:0046982,GO:0048471,GO:0051233,GO:0051301,GO:0051642,GO:0070938,GO:0071539,GO:0072687,GO:…	condensed nuclear chromosome, centromeric region|spindle pole|protein kinase activity|ATP binding|cytoplasm|centrosome|centriole|cytosol|spindle microtubule|cilium|mitotic spindle organization|spindle assembly involved in female meiosis I|mitotic centrosome separation|response to wounding|anterior/posterior axis specification|protein kinase binding|spindle pole centrosome|ubiquitin protein ligase…
PF3D7_0605400	GeneID:3885702		calcium-binding protein, putative
PF3D7_0605500	GeneID:3885703	CABLES1	cyclin dependent kinase binding protein, putative	GO:0005634,GO:0005829,GO:0007049,GO:0051301,GO:0051726	nucleus|cytosol|cell cycle|cell division|regulation of cell cycle
PF3D7_0605600	GeneID:3885704	NME8	nucleoside diphosphate kinase, putative	GO:0004550,GO:0005623,GO:0006183,GO:0006228,GO:0006241,GO:0007275,GO:0007283,GO:0030154,GO:0045454	nucleoside diphosphate kinase activity|cell|GTP biosynthetic process|UTP biosynthetic process|CTP biosynthetic process|multicellular organism development|spermatogenesis|cell differentiation|cell redox homeostasis	pfa00230,pfa00240	Purine metabolism|Pyrimidine metabolism
PF3D7_0605700	GeneID:3885705		conserved Plasmodium protein, unknown function
PF3D7_0605800	GeneID:3885706	PFF0285c	DNA repair protein RAD50, putative	GO:0000014,GO:0000722,GO:0000784,GO:0000790,GO:0000794,GO:0003691,GO:0004017,GO:0005524,GO:0006302,GO:0007004,GO:0016233,GO:0030870,GO:0032508,GO:0035861,GO:0043047,GO:0046872,GO:0051880,GO:0070192	single-stranded DNA endodeoxyribonuclease activity|telomere maintenance via recombination|nuclear chromosome, telomeric region|nuclear chromatin|condensed nuclear chromosome|double-stranded telomeric DNA binding|adenylate kinase activity|ATP binding|double-strand break repair|telomere maintenance via telomerase|telomere capping|Mre11 complex|DNA duplex unwinding|site of double-strand break|single…	pfa03440,pfa03450	Homologous recombination|Non-homologous end-joining
PF3D7_0605900	GeneID:3885707	ELOVL4	long chain polyunsaturated fatty acid elongation enzyme, putative			pfa00062,pfa01040	Fatty acid elongation|Biosynthesis of unsaturated fatty acids
PF3D7_0606000	GeneID:3885780		conserved Plasmodium protein, unknown function
PF3D7_0606100	GeneID:3885781		RNA-binding protein, putative
PF3D7_0606200	GeneID:3885782	pex4	ubiquitin-conjugating enzyme E2 PEX4, putative	GO:0005524,GO:0005777,GO:0007031,GO:0016558,GO:0061631	ATP binding|peroxisome|peroxisome organization|protein import into peroxisome matrix|ubiquitin conjugating enzyme activity
PF3D7_0606300	GeneID:3885783		conserved Plasmodium protein, unknown function
PF3D7_0606400	GeneID:3885784		conserved Plasmodium protein, unknown function
PF3D7_0606500	GeneID:3885785	Ptbp2	polypyrimidine tract-binding protein, putative	GO:0003729,GO:0005634,GO:0005681,GO:0006376,GO:0021510,GO:0021549,GO:0030426,GO:0033119,GO:0043025,GO:2000177	mRNA binding|nucleus|spliceosomal complex|mRNA splice site selection|spinal cord development|cerebellum development|growth cone|negative regulation of RNA splicing|neuronal cell body|regulation of neural precursor cell proliferation
PF3D7_0606600	GeneID:3885882		conserved Plasmodium protein, unknown function
PF3D7_0606700	GeneID:3885883	COPA	coatomer alpha subunit, putative	GO:0000139,GO:0005179,GO:0005198,GO:0005576,GO:0006886,GO:0006888,GO:0006890,GO:0006891,GO:0030126	Golgi membrane|hormone activity|structural molecule activity|extracellular region|intracellular protein transport|ER to Golgi vesicle-mediated transport|retrograde vesicle-mediated transport, Golgi to ER|intra-Golgi vesicle-mediated transport|COPI vesicle coat
PF3D7_0606800	GeneID:3885884		VFT protein
PF3D7_0606900	GeneID:3885885	GLRX3	glutaredoxin-like protein	GO:0002026,GO:0005634,GO:0005829,GO:0005938,GO:0006879,GO:0009055,GO:0010614,GO:0015035,GO:0015038,GO:0030018,GO:0042802,GO:0045454,GO:0046872,GO:0051536	regulation of the force of heart contraction|nucleus|cytosol|cell cortex|cellular iron ion homeostasis|electron transfer activity|negative regulation of cardiac muscle hypertrophy|protein disulfide oxidoreductase activity|glutathione disulfide oxidoreductase activity|Z disc|identical protein binding|cell redox homeostasis|metal ion binding|iron-sulfur cluster binding
PF3D7_0607000	GeneID:3885886	Eif5b	translation initiation factor IF-2, putative	GO:0003743,GO:0003924,GO:0005525,GO:0005737,GO:0046872	translation initiation factor activity|GTPase activity|GTP binding|cytoplasm|metal ion binding	pfa03013	RNA transport
PF3D7_0607100	GeneID:3885887	zmynd10	MYND-type zinc finger protein, putative	GO:0005929,GO:0016324,GO:0034451,GO:0036158,GO:0036159,GO:0044458,GO:0046872,GO:1905505	cilium|apical plasma membrane|centriolar satellite|outer dynein arm assembly|inner dynein arm assembly|motile cilium assembly|metal ion binding|positive regulation of motile cilium assembly
PF3D7_0607200	GeneID:3885901	RNF133	RING zinc finger protein, putative	GO:0005789,GO:0016021,GO:0016567,GO:0016740,GO:0046872	endoplasmic reticulum membrane|integral component of membrane|protein ubiquitination|transferase activity|metal ion binding
PF3D7_0607300	GeneID:3885902	hemE	uroporphyrinogen III decarboxylase	GO:0004853,GO:0005829,GO:0006782,GO:0006783,GO:0045335	uroporphyrinogen decarboxylase activity|cytosol|protoporphyrinogen IX biosynthetic process|heme biosynthetic process|phagocytic vesicle	pfa00860	Porphyrin and chlorophyll metabolism
PF3D7_0607400	GeneID:3885903	DDB_G0271664	G-protein associated signal transduction protein, putative	GO:0005794,GO:0005886,GO:0016021	Golgi apparatus|plasma membrane|integral component of membrane
PF3D7_0607500	GeneID:3885904	Coq2	4-hydroxybenzoate polyprenyltransferase, putative	GO:0002083,GO:0005666,GO:0005739,GO:0005743,GO:0006383,GO:0006744,GO:0008299,GO:0008340,GO:0008412,GO:0031305,GO:0047293,GO:0050829,GO:0050830,GO:0050832	4-hydroxybenzoate decaprenyltransferase activity|RNA polymerase III complex|mitochondrion|mitochondrial inner membrane|transcription by RNA polymerase III|ubiquinone biosynthetic process|isoprenoid biosynthetic process|determination of adult lifespan|4-hydroxybenzoate octaprenyltransferase activity|integral component of mitochondrial inner membrane|4-hydroxybenzoate nonaprenyltransferase activity…	pfa00130	Ubiquinone and other terpenoid-quinone biosynthesis
PF3D7_0607600	GeneID:3885833	sas6	spindle assembly abnormal protein 6, putative	GO:0005814,GO:0007099,GO:0098536	centriole|centriole replication|deuterosome
PF3D7_0607700	GeneID:3885834	PFF0380w	conserved Plasmodium protein, unknown function
PF3D7_0607800	GeneID:3885835	GTPBP10	GTP-binding protein, putative	GO:0003723,GO:0005525,GO:0005694,GO:0005730,GO:0042254	RNA binding|GTP binding|chromosome|nucleolus|ribosome biogenesis
PF3D7_0607900	GeneID:3885836		conserved Plasmodium protein, unknown function
PF3D7_0608000	GeneID:3885837	wdr85	diphthine methyltransferase, putative	GO:0017183,GO:0061685	peptidyl-diphthamide biosynthetic process from peptidyl-histidine|diphthine methylesterase activity
PF3D7_0608100	GeneID:3885838		conserved Plasmodium protein, unknown function
PF3D7_0608200	GeneID:3885905		conserved Plasmodium protein, unknown function
PF3D7_0608300	GeneID:36312484		heptatricopeptide repeat-containing protein, putative
PF3D7_0608310	GeneID:3885906		sorting assembly machinery 50 kDa subunit, putative
PF3D7_0608400	GeneID:3885907		conserved Plasmodium protein, unknown function
PF3D7_0608500	GeneID:3885908	PSMA2	proteasome subunit alpha type-2, putative	GO:0000502,GO:0000932,GO:0004175,GO:0004298,GO:0005576,GO:0005634,GO:0005654,GO:0005737,GO:0005829,GO:0005839,GO:0009615,GO:0010498,GO:0010499,GO:0016579,GO:0019773,GO:0034774,GO:0043161,GO:0043312,GO:0043687,GO:0070062,GO:1904813	proteasome complex|P-body|endopeptidase activity|threonine-type endopeptidase activity|extracellular region|nucleus|nucleoplasm|cytoplasm|cytosol|proteasome core complex|response to virus|proteasomal protein catabolic process|proteasomal ubiquitin-independent protein catabolic process|protein deubiquitination|proteasome core complex, alpha-subunit complex|secretory granule lumen|proteasome-mediat…	pfa03050	Proteasome
PF3D7_0608600	GeneID:3885909		conserved Plasmodium protein, unknown function
PF3D7_0608700	GeneID:3885910	CCT6A	T-complex protein 1 subunit zeta	GO:0005524,GO:0005832,GO:0006457,GO:0051082	ATP binding|chaperonin-containing T-complex|protein folding|unfolded protein binding
PF3D7_0608800	GeneID:3885911	OAT	ornithine aminotransferase	GO:0004587,GO:0005737,GO:0030170,GO:0055129	ornithine-oxo-acid transaminase activity|cytoplasm|pyridoxal phosphate binding|L-proline biosynthetic process	pfa00330	Arginine and proline metabolism
PF3D7_0608900	GeneID:3885932		conserved Plasmodium protein, unknown function
PF3D7_0609000	GeneID:3885933		nucleoporin NUP637, putative
PF3D7_0609100	GeneID:3885934	SLC39A1	zinc transporter ZIP1, putative
PF3D7_0609200	GeneID:3885935		citrate synthase-like protein, putative
PF3D7_0609300	GeneID:3885936		conserved Plasmodium protein, unknown function
PF3D7_0609400	GeneID:3885937		mitochondrial cardiolipin synthase, putative			pfa00564	Glycerophospholipid metabolism
PF3D7_0609500	GeneID:3885938		conserved Plasmodium protein, unknown function
PF3D7_0609600	GeneID:3885876		conserved Plasmodium protein, unknown function
PF3D7_0609700	GeneID:3885877		conserved Plasmodium protein, unknown function
PF3D7_0609800	GeneID:3885878	ZDHHC20	palmitoyltransferase DHHC2, putative	GO:0005783,GO:0005794,GO:0005886,GO:0006612,GO:0008270,GO:0018230,GO:0019706,GO:0030173,GO:0048471	endoplasmic reticulum|Golgi apparatus|plasma membrane|protein targeting to membrane|zinc ion binding|peptidyl-L-cysteine S-palmitoylation|protein-cysteine S-palmitoyltransferase activity|integral component of Golgi membrane|perinuclear region of cytoplasm
PF3D7_0609900	GeneID:3885879		conserved Plasmodium protein, unknown function
PF3D7_0610000	GeneID:3885880		mitochondrial ribosomal protein L19 precursor, putative
PF3D7_0610100	GeneID:3885881	SLU7	pre-mRNA-splicing factor SLU7, putative	GO:0005634,GO:0005681,GO:0005737,GO:0006397,GO:0006886,GO:0008380,GO:0034605,GO:0046872	nucleus|spliceosomal complex|cytoplasm|mRNA processing|intracellular protein transport|RNA splicing|cellular response to heat|metal ion binding	pfa03040	Spliceosome
PF3D7_0610200	GeneID:3885919	RBM25	RNA-binding protein 25, putative	GO:0000381,GO:0003723,GO:0003729,GO:0005737,GO:0006397,GO:0008380,GO:0016607,GO:0042981	regulation of alternative mRNA splicing, via spliceosome|RNA binding|mRNA binding|cytoplasm|mRNA processing|RNA splicing|nuclear speck|regulation of apoptotic process
PF3D7_0610400	GeneID:3885920		histone H3	GO:0000786,GO:0003677,GO:0005634,GO:0046982	nucleosome|DNA binding|nucleus|protein heterodimerization activity
PF3D7_0610500	GeneID:3885921	PTRHD1	peptidyl-tRNA hydrolase PTRHD1, putative	GO:0004045	aminoacyl-tRNA hydrolase activity
PF3D7_0610600	GeneID:3885922	CPK2	calcium-dependent protein kinase 2	GO:0004674,GO:0005509,GO:0005524	protein serine/threonine kinase activity|calcium ion binding|ATP binding
PF3D7_0610700	GeneID:3885923		conserved Plasmodium protein, unknown function
PF3D7_0610800	GeneID:3885924	tkt	transketolase	GO:0004802,GO:0046872	transketolase activity|metal ion binding	pfa00030	Pentose phosphate pathway
PF3D7_0610900	GeneID:3885925	Supt5h	transcription elongation factor SPT5, putative	GO:0000122,GO:0003682,GO:0003729,GO:0005634,GO:0005654,GO:0006368,GO:0016239,GO:0019899,GO:0032044,GO:0032785,GO:0032786,GO:0045944,GO:0046982,GO:1900364	negative regulation of transcription by RNA polymerase II|chromatin binding|mRNA binding|nucleus|nucleoplasm|transcription elongation from RNA polymerase II promoter|positive regulation of macroautophagy|enzyme binding|DSIF complex|negative regulation of DNA-templated transcription, elongation|positive regulation of DNA-templated transcription, elongation|positive regulation of transcription by R…
PF3D7_0611000	GeneID:3885952	tmem41aa	SNARE associated Golgi protein, putative	GO:0016021	integral component of membrane
PF3D7_0611100	GeneID:3885953		succinate dehydrogenase subunit 3, putative
PF3D7_0611200	GeneID:3885954		AP2 domain transcription factor, putative
PF3D7_0611300	GeneID:3885955		ATP synthase-associated protein, putative
PF3D7_0611400	GeneID:3885956	snf12-1	SWIB/MDM2 domain-containing protein	GO:0005654,GO:0006325	nucleoplasm|chromatin organization
PF3D7_0611500	GeneID:3885957		conserved protein, unknown function
PF3D7_0611600	GeneID:3885958		basal complex transmembrane protein 1
PF3D7_0611700	GeneID:9221869	RPL39	60S ribosomal protein L39	GO:0000184,GO:0002181,GO:0002227,GO:0003723,GO:0003735,GO:0005615,GO:0005829,GO:0006412,GO:0006413,GO:0006614,GO:0019731,GO:0022625,GO:0042788,GO:0050830,GO:0061844	nuclear-transcribed mRNA catabolic process, nonsense-mediated decay|cytoplasmic translation|innate immune response in mucosa|RNA binding|structural constituent of ribosome|extracellular space|cytosol|translation|translational initiation|SRP-dependent cotranslational protein targeting to membrane|antibacterial humoral response|cytosolic large ribosomal subunit|polysomal ribosome|defense response t…	pfa03010	Ribosome
PF3D7_0611800	GeneID:3885926		conserved Plasmodium protein, unknown function
PF3D7_0611900	GeneID:3885927	lsm12	lsm12, putative
PF3D7_0612000	GeneID:3885928		conserved Plasmodium protein, unknown function
PF3D7_0612100	GeneID:3885929	eif3l	eukaryotic translation initiation factor 3 subunit L, putative	GO:0001732,GO:0003743,GO:0005852,GO:0006413,GO:0016282,GO:0033290	formation of cytoplasmic translation initiation complex|translation initiation factor activity|eukaryotic translation initiation factor 3 complex|translational initiation|eukaryotic 43S preinitiation complex|eukaryotic 48S preinitiation complex
PF3D7_0612200	GeneID:3885930		leucine-rich repeat protein
PF3D7_0612300	GeneID:3885931	DDB_G0277575	transmembrane protein 234, putative	GO:0016021	integral component of membrane
PF3D7_0612400	GeneID:9221866		conserved Plasmodium protein, unknown function
PF3D7_0612500	GeneID:3885773		conserved Plasmodium protein, unknown function
PF3D7_0612600	GeneID:3885774	ctu1	cytoplasmic tRNA 2-thiolation protein 1, putative	GO:0000049,GO:0002098,GO:0002143,GO:0002144,GO:0016779,GO:0032447	tRNA binding|tRNA wobble uridine modification|tRNA wobble position uridine thiolation|cytosolic tRNA wobble base thiouridylase complex|nucleotidyltransferase activity|protein urmylation	pfa04122	Sulfur relay system
PF3D7_0612700	GeneID:3885775	PF12	6-cysteine protein P12	GO:0009986,GO:0020004,GO:0030260,GO:0045177,GO:0046658	cell surface|symbiont-containing vacuolar space|entry into host cell|apical part of cell|anchored component of plasma membrane
PF3D7_0612800	GeneID:3885776	PFS12P	6-cysteine protein	GO:0005886,GO:0009986	plasma membrane|cell surface
PF3D7_0612900	GeneID:3885777	Non1	nucleolar GTP-binding protein 1, putative	GO:0005525,GO:0005730,GO:0042254,GO:0051301,GO:0090307	GTP binding|nucleolus|ribosome biogenesis|cell division|mitotic spindle assembly	pfa03008	Ribosome biogenesis in eukaryotes
PF3D7_0613000.1	GeneID:3885778		conserved Plasmodium protein, unknown function
PF3D7_0613100	GeneID:3885779		conserved Plasmodium protein, unknown function
PF3D7_0613200	GeneID:3885754		conserved Plasmodium protein, unknown function
PF3D7_0613300	GeneID:3885755	Lmf1	rhoptry protein ROP14	GO:0005789,GO:0005794,GO:0006641,GO:0006888,GO:0009306,GO:0016021,GO:0033578,GO:0034382,GO:0051006,GO:0051604,GO:0090181,GO:0090207	endoplasmic reticulum membrane|Golgi apparatus|triglyceride metabolic process|ER to Golgi vesicle-mediated transport|protein secretion|integral component of membrane|protein glycosylation in Golgi|chylomicron remnant clearance|positive regulation of lipoprotein lipase activity|protein maturation|regulation of cholesterol metabolic process|regulation of triglyceride metabolic process
PF3D7_0613400	GeneID:3885756	RPL18	50S ribosomal protein L18, apicoplast, putative	GO:0003735,GO:0005840,GO:0006412,GO:0008097,GO:0020011,GO:0042254	structural constituent of ribosome|ribosome|translation|5S rRNA binding|apicoplast|ribosome biogenesis
PF3D7_0613500	GeneID:3885757	ap3b-1	AP-3 complex subunit beta, putative	GO:0006886,GO:0010008,GO:0016192,GO:0030123	intracellular protein transport|endosome membrane|vesicle-mediated transport|AP-3 adaptor complex
PF3D7_0613600	GeneID:3885758		conserved Plasmodium protein, unknown function
PF3D7_0613700	GeneID:3885715	sec1	syntaxin-binding protein, putative	GO:0005886,GO:0006904,GO:0007009,GO:0015031,GO:0048870,GO:0070177,GO:0071470	plasma membrane|vesicle docking involved in exocytosis|plasma membrane organization|protein transport|cell motility|contractile vacuole discharge|cellular response to osmotic stress
PF3D7_0613800	GeneID:3885716		AP2 domain transcription factor, putative
PF3D7_0613900	GeneID:3885717		myosin E, putative	GO:0003774,GO:0003779,GO:0005524,GO:0005886,GO:0016459	motor activity|actin binding|ATP binding|plasma membrane|myosin complex
PF3D7_0614000	GeneID:3885718		thiamine-phosphate synthase, putative			pfa00730	Thiamine metabolism
PF3D7_0614100	GeneID:9221867		conserved Plasmodium protein, unknown function
PF3D7_0614200	GeneID:3885719	narfl	cytosolic Fe-S cluster assembly factor NAR1, putative	GO:0016226,GO:0046872,GO:0051539,GO:0097361	iron-sulfur cluster assembly|metal ion binding|4 iron, 4 sulfur cluster binding|CIA complex
PF3D7_0614300	GeneID:3885720		major facilitator superfamily-related transporter, putative
PF3D7_0614400	GeneID:3885721	spf27	pre-mRNA-splicing factor CWF7, putative	GO:0000974,GO:0005681,GO:0006397,GO:0008380	Prp19 complex|spliceosomal complex|mRNA processing|RNA splicing	pfa03040	Spliceosome
PF3D7_0614500	GeneID:3885805	RpL19	60S ribosomal protein L19	GO:0002181,GO:0003735,GO:0022625,GO:0022626	cytoplasmic translation|structural constituent of ribosome|cytosolic large ribosomal subunit|cytosolic ribosome	pfa03010	Ribosome
PF3D7_0614600	GeneID:3885806		conserved Plasmodium protein, unknown function
PF3D7_0614700	GeneID:3885807		conserved Plasmodium protein, unknown function
PF3D7_0614800	GeneID:3885808	NTHL1	endonuclease III-like protein 1, putative	GO:0000703,GO:0003690,GO:0003906,GO:0005634,GO:0005739,GO:0006285,GO:0006296,GO:0046872,GO:0051539,GO:0140078	oxidized pyrimidine nucleobase lesion DNA N-glycosylase activity|double-stranded DNA binding|DNA-(apurinic or apyrimidinic site) endonuclease activity|nucleus|mitochondrion|base-excision repair, AP site formation|nucleotide-excision repair, DNA incision, 5'-to lesion|metal ion binding|4 iron, 4 sulfur cluster binding|class I DNA-(apurinic or apyrimidinic site) endonuclease activity	pfa03410	Base excision repair
PF3D7_0614900	GeneID:3885809		conserved Plasmodium membrane protein, unknown function
PF3D7_0615000	GeneID:3885810		conserved Plasmodium protein, unknown function
PF3D7_0615100	GeneID:3885811		enoyl-acyl carrier reductase			pfa00061,pfa00780	Fatty acid biosynthesis|Biotin metabolism
PF3D7_0615200	GeneID:3885864		conserved protein, unknown function
PF3D7_0615300	GeneID:3885865	PIGW	GPI-anchored wall transfer protein 1, putative	GO:0005789,GO:0006506,GO:0016021,GO:0032216,GO:0072659	endoplasmic reticulum membrane|GPI anchor biosynthetic process|integral component of membrane|glucosaminyl-phosphotidylinositol O-acyltransferase activity|protein localization to plasma membrane
PF3D7_0615400	GeneID:3885866	dis3l2	ribonuclease, putative	GO:0000175,GO:0000178,GO:0000291,GO:0000932,GO:0003723,GO:0005737,GO:0006364,GO:0006401,GO:0007049,GO:0010587,GO:0019827,GO:0034427,GO:0046872,GO:0051301,GO:1990074	3'-5'-exoribonuclease activity|exosome (RNase complex)|nuclear-transcribed mRNA catabolic process, exonucleolytic|P-body|RNA binding|cytoplasm|rRNA processing|RNA catabolic process|cell cycle|miRNA catabolic process|stem cell population maintenance|nuclear-transcribed mRNA catabolic process, exonucleolytic, 3'-5'|metal ion binding|cell division|polyuridylation-dependent mRNA catabolic process
PF3D7_0615500	GeneID:3885867	cdk5	cdc2-related protein kinase 5	GO:0004693,GO:0005516,GO:0005524,GO:0005622,GO:0005634,GO:0005654,GO:0005737,GO:0006468,GO:0006907,GO:0006909,GO:0019954,GO:0030435,GO:0031152,GO:0031157	cyclin-dependent protein serine/threonine kinase activity|calmodulin binding|ATP binding|intracellular|nucleus|nucleoplasm|cytoplasm|protein phosphorylation|pinocytosis|phagocytosis|asexual reproduction|sporulation resulting in formation of a cellular spore|aggregation involved in sorocarp development|regulation of aggregate size involved in sorocarp development
PF3D7_0615600	GeneID:3885868	LTN1	zinc finger protein, putative	GO:0005829,GO:0008270,GO:0043023,GO:0043161,GO:0051865,GO:0061630,GO:0072344,GO:1990112,GO:1990116	cytosol|zinc ion binding|ribosomal large subunit binding|proteasome-mediated ubiquitin-dependent protein catabolic process|protein autoubiquitination|ubiquitin protein ligase activity|rescue of stalled ribosome|RQC complex|ribosome-associated ubiquitin-dependent protein catabolic process
PF3D7_0615700	GeneID:3885869	alyref-b	RNA and export factor binding protein, putative	GO:0003723,GO:0005737,GO:0006397,GO:0008380,GO:0016607,GO:0051028	RNA binding|cytoplasm|mRNA processing|RNA splicing|nuclear speck|mRNA transport
PF3D7_0615800	GeneID:3885895		conserved oligomeric Golgi complex subunit 4, putative
PF3D7_0615900	GeneID:3885896		protein phosphatase, putative
PF3D7_0616000	GeneID:3885897	pykA	pyridoxal kinase	GO:0005524,GO:0005829,GO:0008478,GO:0009443,GO:0019954,GO:0031152,GO:0042816,GO:0046872	ATP binding|cytosol|pyridoxal kinase activity|pyridoxal 5'-phosphate salvage|asexual reproduction|aggregation involved in sorocarp development|vitamin B6 metabolic process|metal ion binding	pfa00750	Vitamin B6 metabolism
PF3D7_0616100	GeneID:3885898		conserved Plasmodium protein, unknown function
PF3D7_0616200	GeneID:3885899	ndc80	kinetochore protein NDC80, putative	GO:0000776,GO:0000777,GO:0005634,GO:0007052,GO:0007059,GO:0031262,GO:0051301,GO:0051310,GO:0051315,GO:0090267	kinetochore|condensed chromosome kinetochore|nucleus|mitotic spindle organization|chromosome segregation|Ndc80 complex|cell division|metaphase plate congression|attachment of mitotic spindle microtubules to kinetochore|positive regulation of mitotic cell cycle spindle assembly checkpoint
PF3D7_0616300	GeneID:3885900		conserved Plasmodium protein, unknown function
PF3D7_0616400	GeneID:3885981		conserved Plasmodium protein, unknown function
PF3D7_0616500	GeneID:3885982	SSP2	TRAP-like protein	GO:0005886,GO:0016021	plasma membrane|integral component of membrane
PF3D7_0616600	GeneID:3885983		conserved protein, unknown function
PF3D7_0616700	GeneID:3885984		ras GTPAse, putative
PF3D7_0616800	GeneID:3885985		malate:quinone oxidoreductase			pfa00020,pfa00620	Citrate cycle (TCA cycle)|Pyruvate metabolism
PF3D7_0616900	GeneID:3885986		conserved Plasmodium protein, unknown function
PF3D7_0617000	GeneID:3885987		mitochondrial import receptor subunit TOM40, putative
PF3D7_0617100	GeneID:3885988	ap2a1-1	AP-2 complex subunit alpha, putative	GO:0000331,GO:0005886,GO:0006886,GO:0006971,GO:0008289,GO:0009992,GO:0030122,GO:0030132,GO:0030136,GO:0035615,GO:0072583	contractile vacuole|plasma membrane|intracellular protein transport|hypotonic response|lipid binding|cellular water homeostasis|AP-2 adaptor complex|clathrin coat of coated pit|clathrin-coated vesicle|clathrin adaptor activity|clathrin-dependent endocytosis
PF3D7_0617200	GeneID:3885792		conserved protein, unknown function
PF3D7_0617300	GeneID:3885793		conserved Plasmodium protein, unknown function
PF3D7_0617400	GeneID:3885794		erythrocyte membrane protein 1, PfEMP1	GO:0005886,GO:0009405,GO:0016021,GO:0046789,GO:0050900	plasma membrane|pathogenesis|integral component of membrane|host cell surface receptor binding|leukocyte migration	pfa05144	Malaria
PF3D7_0617600	GeneID:3885795		stevor			pfa05144	Malaria
PF3D7_0617700	GeneID:3885796		rifin			pfa05144	Malaria
PF3D7_0617800	GeneID:3885797		histone H2A	GO:0000786,GO:0003677,GO:0005634,GO:0046982	nucleosome|DNA binding|nucleus|protein heterodimerization activity
PF3D7_0617900	GeneID:3885798	H3-I	histone H3 variant	GO:0000122,GO:0000786,GO:0005634,GO:0006334,GO:0031492,GO:0046982	negative regulation of transcription by RNA polymerase II|nucleosome|nucleus|nucleosome assembly|nucleosomal DNA binding|protein heterodimerization activity
PF3D7_0618000	GeneID:3885799		conserved Plasmodium membrane protein, unknown function
PF3D7_0618100	GeneID:3885800		conserved Plasmodium protein, unknown function
PF3D7_0618200	GeneID:3885801		conserved protein, unknown function
PF3D7_0618300	GeneID:3885802	rpl27a	60S ribosomal protein L27a, putative	GO:0003735,GO:0005840,GO:0006412,GO:0022625,GO:0031012	structural constituent of ribosome|ribosome|translation|cytosolic large ribosomal subunit|extracellular matrix	pfa03010	Ribosome
PF3D7_0618400	GeneID:3885803		LMBR1 domain-containing protein, putative
PF3D7_0618500	GeneID:3885804		malate dehydrogenase	GO:0004459,GO:0005975,GO:0019752	L-lactate dehydrogenase activity|carbohydrate metabolic process|carboxylic acid metabolic process
PF3D7_0618600	GeneID:3885845		rhomboid protease ROM10
PF3D7_0618700	GeneID:3885846	trappc6b	trafficking protein particle complex subunit 6A, putative	GO:0005783,GO:0005801,GO:0005802,GO:0006888,GO:0007399,GO:0043087	endoplasmic reticulum|cis-Golgi network|trans-Golgi network|ER to Golgi vesicle-mediated transport|nervous system development|regulation of GTPase activity
PF3D7_0618800	GeneID:3885847		heptatricopeptide repeat-containing protein, putative
PF3D7_0618900.1	GeneID:3885848	Pigq	phosphatidylinositol N-acetylglucosaminyltransferase subunit GPI1	GO:0000506,GO:0006506,GO:0016021,GO:0017176	glycosylphosphatidylinositol-N-acetylglucosaminyltransferase (GPI-GnT) complex|GPI anchor biosynthetic process|integral component of membrane|phosphatidylinositol N-acetylglucosaminyltransferase activity	pfa00563	Glycosylphosphatidylinositol (GPI)-anchor biosynthesis
PF3D7_0619000.1	GeneID:3885849	DDB_G0289943	conserved protein, unknown function	GO:0006914,GO:0008333,GO:0016021,GO:0016197,GO:0017137,GO:0036020	autophagy|endosome to lysosome transport|integral component of membrane|endosomal transport|Rab GTPase binding|endolysosome membrane
PF3D7_0619100	GeneID:3885939		conserved Plasmodium protein, unknown function
PF3D7_0619200	GeneID:3885940		conserved Plasmodium protein, unknown function
PF3D7_0619300	GeneID:3885941		conserved Plasmodium protein, unknown function
PF3D7_0619400	GeneID:3885942	vcp	cell division cycle protein 48 homologue, putative	GO:0000785,GO:0005524,GO:0005634,GO:0005737,GO:0005829,GO:0006302,GO:0006914,GO:0006974,GO:0008289,GO:0010494,GO:0010498,GO:0016236,GO:0016567,GO:0016887,GO:0018279,GO:0019985,GO:0030433,GO:0030970,GO:0031593,GO:0032510,GO:0034098,GO:0034214,GO:0034605,GO:0035617,GO:0035861,GO:0036503,GO:0043161,GO:0044877,GO:0051228,GO:0061857,GO:0071712,GO:0097352,GO:1903843	chromatin|ATP binding|nucleus|cytoplasm|cytosol|double-strand break repair|autophagy|cellular response to DNA damage stimulus|lipid binding|cytoplasmic stress granule|proteasomal protein catabolic process|macroautophagy|protein ubiquitination|ATPase activity|protein N-linked glycosylation via asparagine|translesion synthesis|ubiquitin-dependent ERAD pathway|retrograde protein transport, ER to cyt…	pfa04141	Protein processing in endoplasmic reticulum
PF3D7_0619500	GeneID:3885943	4cl2	acyl-CoA synthetase	GO:0005524,GO:0009698,GO:0016207	ATP binding|phenylpropanoid metabolic process|4-coumarate-CoA ligase activity
PF3D7_0619600	GeneID:3885944		conserved Plasmodium protein, unknown function
PF3D7_0619700	GeneID:3885946		conserved protein, unknown function
PF3D7_0619800	GeneID:3885947		conserved Plasmodium membrane protein, unknown function
PF3D7_0619900	GeneID:3885948	SF3A2	splicing factor 3A subunit 2, putative	GO:0000245,GO:0000389,GO:0000398,GO:0003723,GO:0005654,GO:0005681,GO:0005686,GO:0006397,GO:0008270,GO:0008380,GO:0010976,GO:0016607,GO:0030532,GO:0071004,GO:0071013	spliceosomal complex assembly|mRNA 3'-splice site recognition|mRNA splicing, via spliceosome|RNA binding|nucleoplasm|spliceosomal complex|U2 snRNP|mRNA processing|zinc ion binding|RNA splicing|positive regulation of neuron projection development|nuclear speck|small nuclear ribonucleoprotein complex|U2-type prespliceosome|catalytic step 2 spliceosome	pfa03040	Spliceosome
PF3D7_0620000	GeneID:3885949		secreted ookinete protein 25, putative
PF3D7_0620100	GeneID:3885950		ATP synthase-associated protein, putative
PF3D7_0620200	GeneID:3885951		conserved Plasmodium protein, unknown function
PF3D7_0620300	GeneID:3885967		conserved Plasmodium protein, unknown function
PF3D7_0620400	GeneID:3885968	MSP-1	merozoite surface protein 10	GO:0005886,GO:0009405,GO:0031225	plasma membrane|pathogenesis|anchored component of membrane
PF3D7_0620500	GeneID:3885969	CSTF1	cleavage stimulation factor subunit 1, putative	GO:0000398,GO:0003723,GO:0005654,GO:0005848,GO:0006369,GO:0031124	mRNA splicing, via spliceosome|RNA binding|nucleoplasm|mRNA cleavage stimulating factor complex|termination of RNA polymerase II transcription|mRNA 3'-end processing	pfa03015	mRNA surveillance pathway
PF3D7_0620600	GeneID:3885970		conserved Plasmodium protein, unknown function
PF3D7_0620700	GeneID:3885971		DnaJ protein, putative
PF3D7_0621000	GeneID:3885974		conserved Plasmodium protein, unknown function
PF3D7_0621100	GeneID:3885975		conserved Plasmodium protein, unknown function
PF3D7_0621200	GeneID:3885888	pdx1	pyridoxine biosynthesis protein PDX1	GO:0000304,GO:0003824,GO:0004359,GO:0005829,GO:0006520,GO:0008615,GO:0016843,GO:0036381,GO:0042802,GO:0042819,GO:0042823	response to singlet oxygen|catalytic activity|glutaminase activity|cytosol|cellular amino acid metabolic process|pyridoxine biosynthetic process|amine-lyase activity|pyridoxal 5'-phosphate synthase (glutamine hydrolysing) activity|identical protein binding|vitamin B6 biosynthetic process|pyridoxal phosphate biosynthetic process	pfa00750	Vitamin B6 metabolism
PF3D7_0621300	GeneID:3885889		mRNA-binding protein PUF3
PF3D7_0621350	GeneID:36312486	sys1	protein SYS1, putative	GO:0005802,GO:0005829,GO:0006895,GO:0030173,GO:0034067,GO:0043001	trans-Golgi network|cytosol|Golgi to endosome transport|integral component of Golgi membrane|protein localization to Golgi apparatus|Golgi to plasma membrane protein transport
PF3D7_0621400	GeneID:3885890		inner membrane complex protein 1j, putative
PF3D7_0621500	GeneID:3885891		ribonuclease P/MRP protein subunit RPP1, putative
PF3D7_0621700	GeneID:3885893		conserved Plasmodium protein, unknown function
PF3D7_0621800	GeneID:3885894	icd-2	nascent polypeptide-associated complex subunit alpha, putative	GO:0005854,GO:0015031	nascent polypeptide-associated complex|protein transport
PF3D7_0621900	GeneID:3885850		signal recognition particle subunit SRP68, putative
PF3D7_0622000	GeneID:3885851		conserved Plasmodium protein, unknown function
PF3D7_0622100	GeneID:3885852		conserved Plasmodium protein, unknown function
PF3D7_0622200	GeneID:3885853	CG6550	radical SAM protein, putative	GO:0005783,GO:0012505,GO:0016021,GO:0035598,GO:0035600,GO:0046872,GO:0051539,GO:0061712	endoplasmic reticulum|endomembrane system|integral component of membrane|N6-threonylcarbomyladenosine methylthiotransferase activity|tRNA methylthiolation|metal ion binding|4 iron, 4 sulfur cluster binding|tRNA (N(6)-L-threonylcarbamoyladenosine(37)-C(2))-methylthiotransferase
PF3D7_0622300	GeneID:3885854		vacuolar transporter chaperone, putative
PF3D7_0622400	GeneID:3885855		conserved protein, unknown function
PF3D7_0622500	GeneID:3885856		RNA methyltransferase, putative
PF3D7_0622600	GeneID:9221868		cytochrome b-c1 complex subunit 9, putative
PF3D7_0622700	GeneID:3885857		conserved Plasmodium membrane protein, unknown function
PF3D7_0622800	GeneID:3885858	lars-1	leucine--tRNA ligase, putative	GO:0000122,GO:0001934,GO:0002161,GO:0004823,GO:0005524,GO:0005737,GO:0006412,GO:0006429	negative regulation of transcription by RNA polymerase II|positive regulation of protein phosphorylation|aminoacyl-tRNA editing activity|leucine-tRNA ligase activity|ATP binding|cytoplasm|translation|leucyl-tRNA aminoacylation	pfa00970	Aminoacyl-tRNA biosynthesis
PF3D7_0622900	GeneID:3885859		AP2 domain transcription factor AP2Tel
PF3D7_0623000	GeneID:3885860	AROC	chorismate synthase	GO:0004107,GO:0009073,GO:0009423	chorismate synthase activity|aromatic amino acid family biosynthetic process|chorismate biosynthetic process	pfa00400	Phenylalanine, tyrosine and tryptophan biosynthesis
PF3D7_0623100	GeneID:3885861		nuclear polyadenylated RNA-binding protein NAB2, putative
PF3D7_0623200	GeneID:3885862	PF3D7_0623200	ferredoxin--NADP reductase	GO:0004324,GO:0008937,GO:0009055,GO:0020011,GO:0042802,GO:0055114,GO:0071949	ferredoxin-NADP+ reductase activity|ferredoxin-NAD(P) reductase activity|electron transfer activity|apicoplast|identical protein binding|oxidation-reduction process|FAD binding
PF3D7_0623300	GeneID:3885863		EGF-like membrane protein, putative
PF3D7_0623400	GeneID:3885870		MEI2-like RNA-binding protein, putative
PF3D7_0623500	GeneID:3885871	SODB	superoxide dismutase [Fe]	GO:0004784,GO:0005829,GO:0006801,GO:0006979,GO:0046872	superoxide dismutase activity|cytosol|superoxide metabolic process|response to oxidative stress|metal ion binding	pfa04146	Peroxisome
PF3D7_0623600	GeneID:3885872	sf1	transcription or splicing factor-like protein, putative	GO:0000243,GO:0000398,GO:0003723,GO:0008270,GO:0045131	commitment complex|mRNA splicing, via spliceosome|RNA binding|zinc ion binding|pre-mRNA branch point binding
PF3D7_0623700	GeneID:3885873	SUPV3L1	ATP-dependent RNA helicase SUV3, putative	GO:0000958,GO:0000962,GO:0000965,GO:0003677,GO:0003678,GO:0003725,GO:0004004,GO:0005524,GO:0005634,GO:0005739,GO:0005759,GO:0006310,GO:0006401,GO:0030307,GO:0032508,GO:0034458,GO:0035945,GO:0035946,GO:0042645,GO:0043066,GO:0045025,GO:0070584,GO:0070827,GO:2000827	mitochondrial mRNA catabolic process|positive regulation of mitochondrial RNA catabolic process|mitochondrial RNA 3'-end processing|DNA binding|DNA helicase activity|double-stranded RNA binding|ATP-dependent RNA helicase activity|ATP binding|nucleus|mitochondrion|mitochondrial matrix|DNA recombination|RNA catabolic process|positive regulation of cell growth|DNA duplex unwinding|3'-5' RNA helicase…
PF3D7_0623800	GeneID:3885874	shkC	tyrosine kinase-like protein, putative	GO:0004674,GO:0004713,GO:0005524,GO:0016020	protein serine/threonine kinase activity|protein tyrosine kinase activity|ATP binding|membrane
PF3D7_0623900	GeneID:3885875	RNASEH2A	ribonuclease H2 subunit A, putative	GO:0003723,GO:0004523,GO:0005654,GO:0005829,GO:0006298,GO:0006401,GO:0032299,GO:0043137,GO:0046872	RNA binding|RNA-DNA hybrid ribonuclease activity|nucleoplasm|cytosol|mismatch repair|RNA catabolic process|ribonuclease H2 complex|DNA replication, removal of RNA primer|metal ion binding	pfa03030	DNA replication
PF3D7_0624000	GeneID:3885912	HK	hexokinase	GO:0001678,GO:0004396,GO:0005524,GO:0005536,GO:0005623,GO:0006096,GO:0019318	cellular glucose homeostasis|hexokinase activity|ATP binding|glucose binding|cell|glycolytic process|hexose metabolic process	pfa00010,pfa00051,pfa00052,pfa00500,pfa00520	Glycolysis / Gluconeogenesis|Fructose and mannose metabolism|Galactose metabolism|Starch and sucrose metabolism|Amino sugar and nucleotide sugar metabolism
PF3D7_0624100	GeneID:3885913		conserved protein, unknown function
PF3D7_0624200	GeneID:3885914		conserved Plasmodium protein, unknown function
PF3D7_0624300	GeneID:3885915		CPW-WPC family protein
PF3D7_0624400	GeneID:3885916		conserved protein, unknown function
PF3D7_0624500	GeneID:3885917	apc-11	anaphase-promoting complex subunit 11, putative	GO:0004842,GO:0005634,GO:0005680,GO:0006511,GO:0009792,GO:0031145,GO:0031461,GO:0045132,GO:0045842,GO:0046872,GO:0051301,GO:0061630,GO:0097602	ubiquitin-protein transferase activity|nucleus|anaphase-promoting complex|ubiquitin-dependent protein catabolic process|embryo development ending in birth or egg hatching|anaphase-promoting complex-dependent catabolic process|cullin-RING ubiquitin ligase complex|meiotic chromosome segregation|positive regulation of mitotic metaphase/anaphase transition|metal ion binding|cell division|ubiquitin pr…	pfa04120	Ubiquitin mediated proteolysis
PF3D7_0624600	GeneID:3885918	Smarca1	SNF2 helicase, putative	GO:0000790,GO:0003677,GO:0004386,GO:0005524,GO:0005634,GO:0005654,GO:0006338,GO:0006351,GO:0006355,GO:0007420,GO:0008134,GO:0016589,GO:0016887,GO:0030182,GO:0031491,GO:0036310,GO:0043044,GO:0043231,GO:0045893,GO:0045944,GO:0090537,GO:2000177	nuclear chromatin|DNA binding|helicase activity|ATP binding|nucleus|nucleoplasm|chromatin remodeling|transcription, DNA-templated|regulation of transcription, DNA-templated|brain development|transcription factor binding|NURF complex|ATPase activity|neuron differentiation|nucleosome binding|annealing helicase activity|ATP-dependent chromatin remodeling|intracellular membrane-bounded organelle|posi…
PF3D7_0624700	GeneID:3885976	Pigl	N-acetylglucosaminyl-phosphatidylinositol de-N-acetylase, putative	GO:0000225,GO:0005783,GO:0005789,GO:0006506,GO:0016021	N-acetylglucosaminylphosphatidylinositol deacetylase activity|endoplasmic reticulum|endoplasmic reticulum membrane|GPI anchor biosynthetic process|integral component of membrane	pfa00563	Glycosylphosphatidylinositol (GPI)-anchor biosynthesis
PF3D7_0624800	GeneID:3885977		conserved Plasmodium protein, unknown function
PF3D7_0624900	GeneID:3885978		GAS8-like protein, putative
PF3D7_0625000.1	GeneID:3885980		sphingomyelin synthase 1, putative
PF3D7_0625100	GeneID:3885685		sphingomyelin synthase 2, putative
PF3D7_0625200	GeneID:3885686		conserved Plasmodium protein, unknown function
PF3D7_0625300	GeneID:3885687	mus308	DNA polymerase 1, putative	GO:0003677,GO:0003887,GO:0004386,GO:0005524,GO:0005634,GO:0005737,GO:0006261,GO:0006281,GO:0006289,GO:0016887,GO:0036297,GO:0051575,GO:0097681	DNA binding|DNA-directed DNA polymerase activity|helicase activity|ATP binding|nucleus|cytoplasm|DNA-dependent DNA replication|DNA repair|nucleotide-excision repair|ATPase activity|interstrand cross-link repair|5'-deoxyribose-5-phosphate lyase activity|double-strand break repair via alternative nonhomologous end joining	pfa03030,pfa03410,pfa03420,pfa03440	DNA replication|Base excision repair|Nucleotide excision repair|Homologous recombination
PF3D7_0625400	GeneID:3885688		conserved Plasmodium protein, unknown function
PF3D7_0625500	GeneID:3885689		conserved Plasmodium membrane protein, unknown function
PF3D7_0625600	GeneID:3885690	papA	poly(A) polymerase PAP, putative	GO:0003723,GO:0004652,GO:0005524,GO:0005634,GO:0005847,GO:0006378,GO:0046872	RNA binding|polynucleotide adenylyltransferase activity|ATP binding|nucleus|mRNA cleavage and polyadenylation specificity factor complex|mRNA polyadenylation|metal ion binding	pfa03015	mRNA surveillance pathway
PF3D7_0625700	GeneID:3885691		conserved protein, unknown function
PF3D7_0625800	GeneID:3885692		conserved Plasmodium protein, unknown function
PF3D7_0625900	GeneID:3885992		conserved Plasmodium protein, unknown function
PF3D7_0626000	GeneID:3885993		conserved Plasmodium protein, unknown function
PF3D7_0626100	GeneID:3885994	RDH12	oxidoreductase, short-chain dehydrogenase family, putative	GO:0001523,GO:0004745,GO:0005622,GO:0007601,GO:0042572,GO:0045494,GO:0050896,GO:0052650,GO:0060342	retinoid metabolic process|retinol dehydrogenase activity|intracellular|visual perception|retinol metabolic process|photoreceptor cell maintenance|response to stimulus|NADP-retinol dehydrogenase activity|photoreceptor inner segment membrane
PF3D7_0626200	GeneID:3885995		conserved Plasmodium protein, unknown function
PF3D7_0626300	GeneID:3885996	OXSM	3-oxoacyl-acyl-carrier protein synthase I/II	GO:0004315,GO:0005739,GO:0005829,GO:0006637,GO:0051790,GO:0051792	3-oxoacyl-[acyl-carrier-protein] synthase activity|mitochondrion|cytosol|acyl-CoA metabolic process|short-chain fatty acid biosynthetic process|medium-chain fatty acid biosynthetic process	pfa00061,pfa00780	Fatty acid biosynthesis|Biotin metabolism
PF3D7_0626400	GeneID:3885997		CRAL/TRIO domain-containing protein, putative
PF3D7_0626500	GeneID:3885998	CFAP58	conserved Plasmodium protein, unknown function	GO:0005615,GO:0005929	extracellular space|cilium
PF3D7_0626600	GeneID:3885759		conserved Plasmodium protein, unknown function
PF3D7_0626700	GeneID:3885760	C12orf10	ATPase	GO:0005634,GO:0005654,GO:0005739,GO:0035641	nucleus|nucleoplasm|mitochondrion|locomotory exploration behavior
PF3D7_0626800	GeneID:3885761	PYK	pyruvate kinase	GO:0000287,GO:0004743,GO:0005524,GO:0016301,GO:0030955	magnesium ion binding|pyruvate kinase activity|ATP binding|kinase activity|potassium ion binding	pfa00010,pfa00230,pfa00620	Glycolysis / Gluconeogenesis|Purine metabolism|Pyruvate metabolism
PF3D7_0626900	GeneID:3885762		mitochondrial ribosomal protein L46 precursor, putative
PF3D7_0627000	GeneID:3885763		conserved Plasmodium protein, unknown function
PF3D7_0627100	GeneID:3885764		ankyrin-repeat protein, putative
PF3D7_0627200	GeneID:3885765		myosin light chain, putative
PF3D7_0627300	GeneID:3885693	RNF5	E3 ubiquitin-protein ligase RNF5, putative	GO:0004842,GO:0005783,GO:0005789,GO:0006511,GO:0008270,GO:0009617,GO:0010507,GO:0016021,GO:0030433,GO:0031648,GO:0031966,GO:0036503,GO:0036513,GO:0042802,GO:0044257,GO:0044322,GO:0044390,GO:0055085,GO:0061630,GO:0070534,GO:0070936,GO:0071712,GO:1904380,GO:2000785	ubiquitin-protein transferase activity|endoplasmic reticulum|endoplasmic reticulum membrane|ubiquitin-dependent protein catabolic process|zinc ion binding|response to bacterium|negative regulation of autophagy|integral component of membrane|ubiquitin-dependent ERAD pathway|protein destabilization|mitochondrial membrane|ERAD pathway|Derlin-1 retrotranslocation complex|identical protein binding|cel…	pfa04141	Protein processing in endoplasmic reticulum
PF3D7_0627400	GeneID:3885694	TIMM22	mitochondrial import inner membrane translocase subunit TIM22, putative	GO:0005743,GO:0006626,GO:0008320,GO:0016021,GO:0030943,GO:0042721,GO:0045039	mitochondrial inner membrane|protein targeting to mitochondrion|protein transmembrane transporter activity|integral component of membrane|mitochondrion targeting sequence binding|TIM22 mitochondrial import inner membrane insertion complex|protein import into mitochondrial inner membrane
PF3D7_0627500	GeneID:3885695	dj-1beta	protein DJ-1	GO:0005634,GO:0005829,GO:0006979,GO:0008344,GO:0010310,GO:0036524,GO:0036529,GO:0048640,GO:0106046,GO:1905446	nucleus|cytosol|response to oxidative stress|adult locomotory behavior|regulation of hydrogen peroxide metabolic process|protein deglycase activity|protein deglycation, glyoxal removal|negative regulation of developmental growth|guanine deglycation, glyoxal removal|regulation of mitochondrial ATP synthesis coupled electron transport
PF3D7_0627600	GeneID:3885696		conserved Plasmodium protein, unknown function
PF3D7_0627700	GeneID:3885697	Tnpo1	transportin	GO:0005737,GO:0006607,GO:0006610,GO:0008139,GO:0008536,GO:0031965,GO:0034399	cytoplasm|NLS-bearing protein import into nucleus|ribosomal protein import into nucleus|nuclear localization sequence binding|Ran GTPase binding|nuclear membrane|nuclear periphery
PF3D7_0627800	GeneID:3885698	ACS	acetyl-CoA synthetase, putative	GO:0003987,GO:0005524,GO:0016208,GO:0019427	acetate-CoA ligase activity|ATP binding|AMP binding|acetyl-CoA biosynthetic process from acetate	pfa00010,pfa00620,pfa00630,pfa00640	Glycolysis / Gluconeogenesis|Pyruvate metabolism|Glyoxylate and dicarboxylate metabolism|Propanoate metabolism
PF3D7_0627900	GeneID:3885699	POP4	ribonuclease P protein subunit p29, putative	GO:0000172,GO:0004526,GO:0005730,GO:0006364,GO:0008033,GO:0030677,GO:0033204	ribonuclease MRP complex|ribonuclease P activity|nucleolus|rRNA processing|tRNA processing|ribonuclease P complex|ribonuclease P RNA binding	pfa03008,pfa03013	Ribosome biogenesis in eukaryotes|RNA transport
PF3D7_0628000	GeneID:3885700		6-pyruvoyltetrahydropterin synthase			pfa00790	Folate biosynthesis
PF3D7_0628100	GeneID:3885722	PFF1365c	HECT-domain (ubiquitin-transferase), putative	GO:0004842,GO:0016021	ubiquitin-protein transferase activity|integral component of membrane
PF3D7_0628200	GeneID:3885723	PEK	protein kinase PK4	GO:0004672,GO:0004686,GO:0004694,GO:0005524,GO:0005789,GO:0006468,GO:0010389,GO:0010508,GO:0016021,GO:0022626,GO:0036499,GO:0046330	protein kinase activity|elongation factor-2 kinase activity|eukaryotic translation initiation factor 2alpha kinase activity|ATP binding|endoplasmic reticulum membrane|protein phosphorylation|regulation of G2/M transition of mitotic cell cycle|positive regulation of autophagy|integral component of membrane|cytosolic ribosome|PERK-mediated unfolded protein response|positive regulation of JNK cascade
PF3D7_0628300.1	GeneID:3885724	captC	choline/ethanolaminephosphotransferase, putative	GO:0004142,GO:0004307,GO:0005789,GO:0005794,GO:0006646,GO:0016021,GO:0016780	diacylglycerol cholinephosphotransferase activity|ethanolaminephosphotransferase activity|endoplasmic reticulum membrane|Golgi apparatus|phosphatidylethanolamine biosynthetic process|integral component of membrane|phosphotransferase activity, for other substituted phosphate groups	pfa00440,pfa00564,pfa00565	Phosphonate and phosphinate metabolism|Glycerophospholipid metabolism|Ether lipid metabolism
PF3D7_0628400	GeneID:9221870		protease, putative
PF3D7_0628500	GeneID:3885725		conserved Plasmodium protein, unknown function
PF3D7_0628600	GeneID:3885726	DMAP1	DNA methyltransferase 1-associated protein 1, putative	GO:0000122,GO:0000981,GO:0001103,GO:0003714,GO:0005634,GO:0005654,GO:0005657,GO:0005737,GO:0005829,GO:0006281,GO:0006306,GO:0006338,GO:0035267,GO:0040008,GO:0042307,GO:0043967,GO:0043968,GO:0045471,GO:0045892	negative regulation of transcription by RNA polymerase II|DNA-binding transcription factor activity, RNA polymerase II-specific|RNA polymerase II repressing transcription factor binding|transcription corepressor activity|nucleus|nucleoplasm|replication fork|cytoplasm|cytosol|DNA repair|DNA methylation|chromatin remodeling|NuA4 histone acetyltransferase complex|regulation of growth|positive regula…
PF3D7_0628700	GeneID:3885727		conserved Plasmodium protein, unknown function
PF3D7_0628800	GeneID:3885728	CPIJ001717	glutamyl-tRNA(Gln) amidotransferase subunit B	GO:0005524,GO:0005739,GO:0030956,GO:0032543,GO:0050567,GO:0070681	ATP binding|mitochondrion|glutamyl-tRNA(Gln) amidotransferase complex|mitochondrial translation|glutaminyl-tRNA synthase (glutamine-hydrolyzing) activity|glutaminyl-tRNAGln biosynthesis via transamidation
PF3D7_0628900	GeneID:3885729		RAP protein, putative
PF3D7_0629000	GeneID:3885730	SSAT	glucosamine 6-phosphate N-acetyltransferase	GO:0004145,GO:0005737,GO:0009447,GO:0032918,GO:0032919	diamine N-acetyltransferase activity|cytoplasm|putrescine catabolic process|spermidine acetylation|spermine acetylation
PF3D7_0629100	GeneID:3885731	naprt	nicotinate phosphoribosyltransferase, putative	GO:0004514,GO:0004516,GO:0005829,GO:0009435,GO:0019358,GO:0034355,GO:0046872	nicotinate-nucleotide diphosphorylase (carboxylating) activity|nicotinate phosphoribosyltransferase activity|cytosol|NAD biosynthetic process|nicotinate nucleotide salvage|NAD salvage|metal ion binding	pfa00760	Nicotinate and nicotinamide metabolism
PF3D7_0629200	GeneID:3885732	DNAJA2	DnaJ protein, putative	GO:0001671,GO:0005524,GO:0005829,GO:0009408,GO:0016020,GO:0031072,GO:0042026,GO:0046872,GO:0051082,GO:0051087	ATPase activator activity|ATP binding|cytosol|response to heat|membrane|heat shock protein binding|protein refolding|metal ion binding|unfolded protein binding|chaperone binding
PF3D7_0629300	GeneID:3885733	PLA2G15	phospholipase, putative	GO:0005615,GO:0005654,GO:0005764,GO:0006631,GO:0006650,GO:0006672,GO:0008374,GO:0016020,GO:0034638,GO:0046338,GO:0047499	extracellular space|nucleoplasm|lysosome|fatty acid metabolic process|glycerophospholipid metabolic process|ceramide metabolic process|O-acyltransferase activity|membrane|phosphatidylcholine catabolic process|phosphatidylethanolamine catabolic process|calcium-independent phospholipase A2 activity	pfa00564	Glycerophospholipid metabolism
PF3D7_0629400	GeneID:3885734	trnau1apl	polyadenylate-binding protein 3, putative	GO:0003723,GO:0005634,GO:0005737,GO:0006412	RNA binding|nucleus|cytoplasm|translation
PF3D7_0629500	GeneID:3885735		amino acid transporter AAT1
PF3D7_0629600	GeneID:3885749		RNA-binding protein, putative			pfa03008	Ribosome biogenesis in eukaryotes
PF3D7_0629700	GeneID:3885750	SET1	SET domain protein, putative	GO:0018024,GO:0019904,GO:0046872	histone-lysine N-methyltransferase activity|protein domain specific binding|metal ion binding
PF3D7_0629800	GeneID:3885751	CUL4B	cullin-like protein, putative	GO:0000082,GO:0000715,GO:0005654,GO:0005829,GO:0006283,GO:0006293,GO:0006294,GO:0006296,GO:0006511,GO:0006974,GO:0010498,GO:0016567,GO:0031175,GO:0031461,GO:0031465,GO:0031625,GO:0033683,GO:0035518,GO:0042769,GO:0043687,GO:0045732,GO:0070062,GO:0070911,GO:0070914,GO:0080008,GO:1900087	G1/S transition of mitotic cell cycle|nucleotide-excision repair, DNA damage recognition|nucleoplasm|cytosol|transcription-coupled nucleotide-excision repair|nucleotide-excision repair, preincision complex stabilization|nucleotide-excision repair, preincision complex assembly|nucleotide-excision repair, DNA incision, 5'-to lesion|ubiquitin-dependent protein catabolic process|cellular response to …
PF3D7_0629900	GeneID:3885752		sec14-like cytosolic factor or phosphatidylinositol/phosphatidylcholine transfer protein, putative
PF3D7_0630000	GeneID:3885753		CPW-WPC family protein
PF3D7_0630100	GeneID:3885766		conserved Plasmodium protein, unknown function
PF3D7_0630200	GeneID:3885767		secreted ookinete protein, putative
PF3D7_0630300	GeneID:3885768	pole	DNA polymerase epsilon catalytic subunit A, putative	GO:0000166,GO:0000278,GO:0003677,GO:0003887,GO:0005657,GO:0006272,GO:0006287,GO:0006289,GO:0006297,GO:0008270,GO:0008310,GO:0008622,GO:0045004,GO:0051539	nucleotide binding|mitotic cell cycle|DNA binding|DNA-directed DNA polymerase activity|replication fork|leading strand elongation|base-excision repair, gap-filling|nucleotide-excision repair|nucleotide-excision repair, DNA gap filling|zinc ion binding|single-stranded DNA 3'-5' exodeoxyribonuclease activity|epsilon DNA polymerase complex|DNA replication proofreading|4 iron, 4 sulfur cluster binding	pfa03030,pfa03410,pfa03420	DNA replication|Base excision repair|Nucleotide excision repair
PF3D7_0630400	GeneID:3885769		conserved Plasmodium protein, unknown function
PF3D7_0630500	GeneID:3885770	TRIADDRAFT_55049	ribosome biogenesis protein YTM1, putative	GO:0000463,GO:0000466,GO:0005654,GO:0030687,GO:0043021,GO:0070545	maturation of LSU-rRNA from tricistronic rRNA transcript (SSU-rRNA, 5.8S rRNA, LSU-rRNA)|maturation of 5.8S rRNA from tricistronic rRNA transcript (SSU-rRNA, 5.8S rRNA, LSU-rRNA)|nucleoplasm|preribosome, large subunit precursor|ribonucleoprotein complex binding|PeBoW complex
PF3D7_0630600	GeneID:3885771	MINDY3	conserved protein, unknown function	GO:0005654,GO:0006915,GO:0016807,GO:0031965,GO:0036459,GO:1990380	nucleoplasm|apoptotic process|cysteine-type carboxypeptidase activity|nuclear membrane|thiol-dependent ubiquitinyl hydrolase activity|Lys48-specific deubiquitinase activity
PF3D7_0630700	GeneID:3885772		bifunctional methylenetetrahydrofolate dehydrogenase/cyclohydrolase, putative
PF3D7_0630800	GeneID:3885812		TPH domain-containing protein, putative
PF3D7_0630900	GeneID:3885813	Ddx18	ATP-dependent RNA helicase HAS1	GO:0003723,GO:0004386,GO:0005524,GO:0005694,GO:0005730,GO:0071392	RNA binding|helicase activity|ATP binding|chromosome|nucleolus|cellular response to estradiol stimulus
PF3D7_0631000	GeneID:3885814		tetratricopeptide repeat protein, putative
PF3D7_0631100	GeneID:3885815		Plasmodium exported protein (PHISTb), unknown function
PF3D7_0631300	GeneID:3885817	PF14_0013	exported protein family 1	GO:0016021	integral component of membrane
PF3D7_0631400	GeneID:3885818		Pfmc-2TM Maurer's cleft two transmembrane protein
PF3D7_0631500	GeneID:3885819		exported protein family 3
PF3D7_0631600	GeneID:3885820		exported protein family 4
PF3D7_0631800	GeneID:3885822		rifin
PF3D7_0631900	GeneID:3885823		stevor			pfa05144	Malaria
PF3D7_0632000	GeneID:3885824		rifin			pfa05144	Malaria
PF3D7_0632100	GeneID:3885825		rifin			pfa05144	Malaria
PF3D7_0632200	GeneID:3885826		rifin			pfa05144	Malaria
PF3D7_0632300	GeneID:3885827		rifin			pfa05144	Malaria
PF3D7_0632400	GeneID:3885828		rifin			pfa05144	Malaria
PF3D7_0632500	GeneID:3885829		erythrocyte membrane protein 1, PfEMP1	GO:0005886,GO:0009405,GO:0016021,GO:0046789,GO:0050900	plasma membrane|pathogenesis|integral component of membrane|host cell surface receptor binding|leukocyte migration	pfa05144	Malaria
PF3D7_0632700	GeneID:3885831		rifin			pfa05144	Malaria
PF3D7_0632800	GeneID:3885832		erythrocyte membrane protein 1, PfEMP1	GO:0005886,GO:0009405,GO:0016021,GO:0046789,GO:0050900	plasma membrane|pathogenesis|integral component of membrane|host cell surface receptor binding|leukocyte migration	pfa05144	Malaria
PF3D7_0700100	GeneID:9221962		erythrocyte membrane protein 1, PfEMP1	GO:0005886,GO:0009405,GO:0016021,GO:0046789,GO:0050900	plasma membrane|pathogenesis|integral component of membrane|host cell surface receptor binding|leukocyte migration	pfa05144	Malaria
PF3D7_0700200	GeneID:9221961		rifin
PF3D7_0700300	GeneID:9221947		rifin
PF3D7_0700400	GeneID:9221946		stevor
PF3D7_0700500	GeneID:9221945		rifin
PF3D7_0700800	GeneID:9221949		Pfmc-2TM Maurer's cleft two transmembrane protein
PF3D7_0701100	GeneID:36312488		rifin
PF3D7_0701500	GeneID:2655000		exported protein family 3
PF3D7_0701600	GeneID:2655003		Pfmc-2TM Maurer's cleft two transmembrane protein
PF3D7_0701700	GeneID:2654970	PF14_0013	exported protein family 1	GO:0016021	integral component of membrane
PF3D7_0701800	GeneID:2654944		rifin			pfa05144	Malaria
PF3D7_0701900	GeneID:2654971		Plasmodium exported protein, unknown function
PF3D7_0702000	GeneID:2655007		Plasmodium exported protein (hyp12), unknown function
PF3D7_0702200	GeneID:2654972		lysophospholipase, putative
PF3D7_0702300	GeneID:2654973		sporozoite threonine and asparagine-rich protein
PF3D7_0702400	GeneID:2654974		small exported membrane protein 1
PF3D7_0702500	GeneID:2654975		Plasmodium exported protein, unknown function
PF3D7_0702600	GeneID:2654976		chitinase precursor fragment, truncated
PF3D7_0702900	GeneID:2654952		centrin, putative
PF3D7_0703000	GeneID:2654977		conserved Plasmodium protein, unknown function
PF3D7_0703100	GeneID:2654978	Ciao2b	cytosolic iron-sulfur assembly component 2, putative	GO:0005634,GO:0005654,GO:0005737,GO:0005819,GO:0005829,GO:0007059,GO:0016226,GO:0071817,GO:0097361,GO:0097428	nucleus|nucleoplasm|cytoplasm|spindle|cytosol|chromosome segregation|iron-sulfur cluster assembly|MMXD complex|CIA complex|protein maturation by iron-sulfur cluster transfer
PF3D7_0703200	GeneID:2654979		conserved Plasmodium protein, unknown function
PF3D7_0703300	GeneID:2654931		conserved Plasmodium protein, unknown function
PF3D7_0703400	GeneID:2654980		conserved Plasmodium protein, unknown function
PF3D7_0703500	GeneID:2655186	upf1	erythrocyte membrane-associated antigen	GO:0000184,GO:0003677,GO:0004004,GO:0005524,GO:0005737,GO:0008270,GO:0043024	nuclear-transcribed mRNA catabolic process, nonsense-mediated decay|DNA binding|ATP-dependent RNA helicase activity|ATP binding|cytoplasm|zinc ion binding|ribosomal small subunit binding
PF3D7_0703600	GeneID:2655153	MAL7P1.13	conserved protein, unknown function
PF3D7_0703700	GeneID:2655084		conserved protein, unknown function
PF3D7_0703800	GeneID:2654981	PF07_0014	conserved Plasmodium protein, unknown function
PF3D7_0703900	GeneID:2655025		conserved Plasmodium membrane protein, unknown function
PF3D7_0704000	GeneID:2655036		conserved Plasmodium membrane protein, unknown function
PF3D7_0704100	GeneID:2654991		basal complex transmembrane protein 2
PF3D7_0704200	GeneID:2654982	nsun2	tRNA m5C-methyltransferase, putative	GO:0000049,GO:0005634,GO:0005730,GO:0005737,GO:0008168,GO:0016428,GO:0030488	tRNA binding|nucleus|nucleolus|cytoplasm|methyltransferase activity|tRNA (cytosine-5-)-methyltransferase activity|tRNA methylation
PF3D7_0704300	GeneID:2654983		conserved Plasmodium membrane protein, unknown function
PF3D7_0704400	GeneID:2654984		phosphoinositide-binding protein, putative
PF3D7_0704500	GeneID:2654939	CPK2	serine/threonine protein kinase, putative	GO:0004683,GO:0005509,GO:0005524,GO:0005634,GO:0005737,GO:0006468,GO:0009931,GO:0018105,GO:0035556	calmodulin-dependent protein kinase activity|calcium ion binding|ATP binding|nucleus|cytoplasm|protein phosphorylation|calcium-dependent protein serine/threonine kinase activity|peptidyl-serine phosphorylation|intracellular signal transduction
PF3D7_0704600	GeneID:2654946	trip12	E3 ubiquitin-protein ligase	GO:0004842,GO:0005654,GO:0006281,GO:0006511,GO:0006974,GO:0008270,GO:0016607,GO:0045995,GO:1901315,GO:2000780	ubiquitin-protein transferase activity|nucleoplasm|DNA repair|ubiquitin-dependent protein catabolic process|cellular response to DNA damage stimulus|zinc ion binding|nuclear speck|regulation of embryonic development|negative regulation of histone H2A K63-linked ubiquitination|negative regulation of double-strand break repair
PF3D7_0704700	GeneID:2654985		phosphopantetheine adenylyltransferase, putative
PF3D7_0704800	GeneID:2655055		protein phosphatase PPM12, putative
PF3D7_0704900	GeneID:2655192	MTRF1L	peptide chain release factor 2	GO:0003747,GO:0005739,GO:0006415,GO:0070126	translation release factor activity|mitochondrion|translational termination|mitochondrial translational termination
PF3D7_0705000	GeneID:2655056	tag-72	mRNA cap guanine-N7 methyltransferase, putative	GO:0003723,GO:0004482,GO:0005634,GO:0005845,GO:0006370	RNA binding|mRNA (guanine-N7-)-methyltransferase activity|nucleus|mRNA cap binding complex|7-methylguanosine mRNA capping
PF3D7_0705100	GeneID:2655057	PF07_0021	conserved Plasmodium protein, unknown function
PF3D7_0705200	GeneID:2655058		conserved Plasmodium protein, unknown function
PF3D7_0705300	GeneID:2655193	ORC2	origin recognition complex subunit 2
PF3D7_0705400	GeneID:2655059	mcm7	DNA replication licensing factor MCM7	GO:0000785,GO:0003677,GO:0003678,GO:0005524,GO:0005634,GO:0006268,GO:0006270,GO:0007049,GO:0030174,GO:0042555,GO:0046872	chromatin|DNA binding|DNA helicase activity|ATP binding|nucleus|DNA unwinding involved in DNA replication|DNA replication initiation|cell cycle|regulation of DNA-dependent DNA replication initiation|MCM complex|metal ion binding	pfa03030	DNA replication
PF3D7_0705500	GeneID:2655060	Synj2	inositol-phosphate phosphatase, putative	GO:0003723,GO:0004439,GO:0004445,GO:0005737,GO:0005881,GO:0007420,GO:0017124,GO:0031315,GO:0032587,GO:0043679,GO:0043812,GO:0045121,GO:0046855,GO:0046856,GO:0048312,GO:0048471,GO:0052744,GO:0098793	RNA binding|phosphatidylinositol-4,5-bisphosphate 5-phosphatase activity|inositol-polyphosphate 5-phosphatase activity|cytoplasm|cytoplasmic microtubule|brain development|SH3 domain binding|extrinsic component of mitochondrial outer membrane|ruffle membrane|axon terminus|phosphatidylinositol-4-phosphate phosphatase activity|membrane raft|inositol phosphate dephosphorylation|phosphatidylinositol d…
PF3D7_0705600	GeneID:9221906	DDX3Y	RNA helicase, putative	GO:0003677,GO:0003723,GO:0004386,GO:0005524,GO:0005634,GO:0005737	DNA binding|RNA binding|helicase activity|ATP binding|nucleus|cytoplasm
PF3D7_0705700	GeneID:9221877	RpS29	40S ribosomal protein S29, putative	GO:0002181,GO:0003735,GO:0005791,GO:0008270,GO:0022627,GO:0042788	cytoplasmic translation|structural constituent of ribosome|rough endoplasmic reticulum|zinc ion binding|cytosolic small ribosomal subunit|polysomal ribosome	pfa03010	Ribosome
PF3D7_0705800	GeneID:9221892		cysteine-rich secretory protein, putative
PF3D7_0705900	GeneID:9221895	CBG11706	ATP synthase subunit C, putative	GO:0000276,GO:0008289,GO:0015986,GO:0015991,GO:0016021,GO:0045263,GO:0046933	mitochondrial proton-transporting ATP synthase complex, coupling factor F(o)|lipid binding|ATP synthesis coupled proton transport|ATP hydrolysis coupled proton transport|integral component of membrane|proton-transporting ATP synthase complex, coupling factor F(o)|proton-transporting ATP synthase activity, rotational mechanism	pfa00190	Oxidative phosphorylation
PF3D7_0706000	GeneID:9221896	DDB_G0269860	importin-7, putative	GO:0005635,GO:0005829,GO:0006606,GO:0008536,GO:0008565	nuclear envelope|cytosol|protein import into nucleus|Ran GTPase binding|protein transporter activity
PF3D7_0706100	GeneID:9221878		conserved Plasmodium protein, unknown function
PF3D7_0706200	GeneID:9221879		conserved protein, unknown function
PF3D7_0706300	GeneID:9221881		conserved Plasmodium protein, unknown function
PF3D7_0706400	GeneID:9221880	RPL37	60S ribosomal protein L37	GO:0000184,GO:0003723,GO:0003735,GO:0005829,GO:0006412,GO:0006413,GO:0006614,GO:0019843,GO:0022625,GO:0045202,GO:0046872	nuclear-transcribed mRNA catabolic process, nonsense-mediated decay|RNA binding|structural constituent of ribosome|cytosol|translation|translational initiation|SRP-dependent cotranslational protein targeting to membrane|rRNA binding|cytosolic large ribosomal subunit|synapse|metal ion binding	pfa03010	Ribosome
PF3D7_0706500	GeneID:9221894		conserved Plasmodium protein, unknown function
PF3D7_0706600	GeneID:9221882		conserved Plasmodium protein, unknown function
PF3D7_0706700	GeneID:9221883	MSH2	DNA mismatch repair protein MSH2, putative	GO:0005524,GO:0005694,GO:0006298,GO:0007049,GO:0030983,GO:0032301	ATP binding|chromosome|mismatch repair|cell cycle|mismatched DNA binding|MutSalpha complex	pfa03430	Mismatch repair
PF3D7_0707200	GeneID:9221902		conserved Plasmodium protein, unknown function
PF3D7_0707300	GeneID:9221885		rhoptry-associated membrane antigen
PF3D7_0707400	GeneID:9221919	atad-3	AAA family ATPase, putative	GO:0005524,GO:0005739,GO:0005743,GO:0007005,GO:0008270,GO:0016021,GO:0042645	ATP binding|mitochondrion|mitochondrial inner membrane|mitochondrion organization|zinc ion binding|integral component of membrane|mitochondrial nucleoid
PF3D7_0707500	GeneID:2655194		conserved Plasmodium protein, unknown function
PF3D7_0707600	GeneID:2655061		mediator of RNA polymerase II transcription subunit 10, putative
PF3D7_0707700	GeneID:2655062	Stub1	E3 ubiquitin-protein ligase, putative	GO:0000151,GO:0000209,GO:0001664,GO:0002931,GO:0004842,GO:0005634,GO:0005654,GO:0005737,GO:0005783,GO:0005829,GO:0006281,GO:0006457,GO:0006511,GO:0006515,GO:0016567,GO:0019899,GO:0019900,GO:0030018,GO:0030433,GO:0030512,GO:0030544,GO:0030579,GO:0030674,GO:0030911,GO:0030968,GO:0031072,GO:0031371,GO:0031398,GO:0031625,GO:0031647,GO:0031943,GO:0032091,GO:0032436,GO:0034450,GO:0034605,GO:0042405,GO:…	ubiquitin ligase complex|protein polyubiquitination|G protein-coupled receptor binding|response to ischemia|ubiquitin-protein transferase activity|nucleus|nucleoplasm|cytoplasm|endoplasmic reticulum|cytosol|DNA repair|protein folding|ubiquitin-dependent protein catabolic process|protein quality control for misfolded or incompletely synthesized proteins|protein ubiquitination|enzyme binding|kinase…	pfa04120,pfa04141	Ubiquitin mediated proteolysis|Protein processing in endoplasmic reticulum
PF3D7_0707800	GeneID:2655195		RAP protein, putative
PF3D7_0707900	GeneID:2655196	nsa2	ribosomal protein S8e, putative	GO:0005730,GO:0006364,GO:0030687	nucleolus|rRNA processing|preribosome, large subunit precursor
PF3D7_0708000	GeneID:2655197		cytoskeleton associated protein, putative
PF3D7_0708100	GeneID:2655063	polr2l	DNA-directed RNA polymerases I, II, and III subunit RPABC5, putative	GO:0003677,GO:0003899,GO:0005665,GO:0005666,GO:0005736,GO:0006360,GO:0006366,GO:0006383,GO:0008270	DNA binding|DNA-directed 5'-3' RNA polymerase activity|RNA polymerase II, core complex|RNA polymerase III complex|RNA polymerase I complex|transcription by RNA polymerase I|transcription by RNA polymerase II|transcription by RNA polymerase III|zinc ion binding	pfa03020	RNA polymerase
PF3D7_0708200	GeneID:2655064		conserved Plasmodium protein, unknown function
PF3D7_0708300	GeneID:2655198	TP53RK	EKC/KEOPS complex subunit BUD32	GO:0000408,GO:0002039,GO:0004674,GO:0005524,GO:0005634,GO:0005654,GO:0005737,GO:0005829,GO:0006468,GO:0008033,GO:0016787,GO:0070525,GO:1901796	EKC/KEOPS complex|p53 binding|protein serine/threonine kinase activity|ATP binding|nucleus|nucleoplasm|cytoplasm|cytosol|protein phosphorylation|tRNA processing|hydrolase activity|tRNA threonylcarbamoyladenosine metabolic process|regulation of signal transduction by p53 class mediator
PF3D7_0708400	GeneID:2655065	HSP90	heat shock protein 90	GO:0005524,GO:0005737,GO:0006457,GO:0051082	ATP binding|cytoplasm|protein folding|unfolded protein binding	pfa04141	Protein processing in endoplasmic reticulum
PF3D7_0708500	GeneID:2655066	DDB_G0269284	heat shock protein 86 family protein	GO:0003682,GO:0003729,GO:0005634,GO:0005737,GO:0007219,GO:0010468,GO:0017069,GO:0019843,GO:0030515,GO:0045892	chromatin binding|mRNA binding|nucleus|cytoplasm|Notch signaling pathway|regulation of gene expression|snRNA binding|rRNA binding|snoRNA binding|negative regulation of transcription, DNA-templated
PF3D7_0708600	GeneID:2655067		inner membrane complex protein 1d, putative
PF3D7_0708700	GeneID:2655068		Cg8 protein
PF3D7_0708800	GeneID:2655069	Hspa4	heat shock protein 110	GO:0001085,GO:0001822,GO:0001933,GO:0005524,GO:0005634,GO:0005737,GO:0005811,GO:0005829,GO:0009408,GO:0010628,GO:0010629,GO:0032092,GO:0033613,GO:0043066,GO:0043392,GO:0044877,GO:0045766,GO:0060548	RNA polymerase II transcription factor binding|kidney development|negative regulation of protein phosphorylation|ATP binding|nucleus|cytoplasm|lipid droplet|cytosol|response to heat|positive regulation of gene expression|negative regulation of gene expression|positive regulation of protein binding|activating transcription factor binding|negative regulation of apoptotic process|negative regulation…
PF3D7_0708900	GeneID:2655070	SCO1	protein SCO1, putative	GO:0005507,GO:0006825,GO:0006878,GO:0030016,GO:0031305,GO:0033617,GO:0072492,GO:1901799	copper ion binding|copper ion transport|cellular copper ion homeostasis|myofibril|integral component of mitochondrial inner membrane|mitochondrial respiratory chain complex IV assembly|host cell mitochondrial intermembrane space|negative regulation of proteasomal protein catabolic process
PF3D7_0709000	GeneID:2655199	CG10	chloroquine resistance transporter	GO:0005774,GO:0005783,GO:0015238,GO:0016020,GO:0016021,GO:0020020,GO:0034635,GO:0042493	vacuolar membrane|endoplasmic reticulum|drug transmembrane transporter activity|membrane|integral component of membrane|food vacuole|glutathione transport|response to drug
PF3D7_0709100	GeneID:2655071		Cg1 protein
PF3D7_0709200	GeneID:2655072	GLRX5	glutaredoxin-like protein	GO:0005634,GO:0005739,GO:0005759,GO:0009055,GO:0009249,GO:0015035,GO:0015038,GO:0030097,GO:0030425,GO:0043025,GO:0044281,GO:0045454,GO:0046872,GO:0051537	nucleus|mitochondrion|mitochondrial matrix|electron transfer activity|protein lipoylation|protein disulfide oxidoreductase activity|glutathione disulfide oxidoreductase activity|hemopoiesis|dendrite|neuronal cell body|small molecule metabolic process|cell redox homeostasis|metal ion binding|2 iron, 2 sulfur cluster binding
PF3D7_0709300	GeneID:2655073		Cg2 protein
PF3D7_0709400	GeneID:2655074		Cg7 protein
PF3D7_0709500	GeneID:2655075		conserved Plasmodium protein, unknown function
PF3D7_0709600	GeneID:2655200		ribonucleases P/MRP protein subunit POP1, putative			pfa03008,pfa03013	Ribosome biogenesis in eukaryotes|RNA transport
PF3D7_0709700	GeneID:2655076		prodrug activation and resistance esterase
PF3D7_0709800	GeneID:9221907		conserved protein, unknown function
PF3D7_0709900	GeneID:2655201		conserved protein, unknown function
PF3D7_0710000	GeneID:2655203		conserved Plasmodium protein, unknown function
PF3D7_0710100	GeneID:2655077		conserved protein, unknown function
PF3D7_0710200	GeneID:2655090		conserved Plasmodium protein, unknown function
PF3D7_0710300	GeneID:2655204		conserved protein, unknown function
PF3D7_0710400	GeneID:2655205		DNA repair protein RAD14, putative
PF3D7_0710500	GeneID:2655206		conserved protein, unknown function
PF3D7_0710600	GeneID:2655091	RpL34	60S ribosomal protein L34	GO:0003735,GO:0005840,GO:0006412	structural constituent of ribosome|ribosome|translation	pfa03010	Ribosome
PF3D7_0710700	GeneID:2655092		conserved Plasmodium protein, unknown function
PF3D7_0710800	GeneID:2655093		protein transport protein USE1, putative
PF3D7_0710900	GeneID:2655094		50S ribosomal protein L1, mitochondrial, putative
PF3D7_0711000	GeneID:2655095	PF07_0047	AAA family ATPase, CDC48 subfamily	GO:0005524,GO:0005634,GO:0005737,GO:0005829,GO:0010564,GO:0016236,GO:0016887,GO:0020011,GO:0030433,GO:0030970,GO:0031593,GO:0034098,GO:0043130,GO:0051228,GO:0071712,GO:0097352	ATP binding|nucleus|cytoplasm|cytosol|regulation of cell cycle process|macroautophagy|ATPase activity|apicoplast|ubiquitin-dependent ERAD pathway|retrograde protein transport, ER to cytosol|polyubiquitin modification-dependent protein binding|VCP-NPL4-UFD1 AAA ATPase complex|ubiquitin binding|mitotic spindle disassembly|ER-associated misfolded protein catabolic process|autophagosome maturation	pfa04141	Protein processing in endoplasmic reticulum
PF3D7_0711100	GeneID:2655207		conserved protein, unknown function
PF3D7_0711200	GeneID:2655208		conserved Plasmodium protein, unknown function
PF3D7_0711300	GeneID:2655209		conserved Plasmodium protein, unknown function
PF3D7_0711400	GeneID:2655210	Sap18	histone deacetylase complex subunit SAP18, putative	GO:0000118,GO:0000381,GO:0005654,GO:0005667,GO:0005829,GO:0006355,GO:0006397,GO:0008380,GO:0016604,GO:0016607,GO:0043065,GO:0048025,GO:0061574	histone deacetylase complex|regulation of alternative mRNA splicing, via spliceosome|nucleoplasm|transcription factor complex|cytosol|regulation of transcription, DNA-templated|mRNA processing|RNA splicing|nuclear body|nuclear speck|positive regulation of apoptotic process|negative regulation of mRNA splicing, via spliceosome|ASAP complex
PF3D7_0711500	GeneID:2655211	RCC1	regulator of chromosome condensation, putative	GO:0000082,GO:0000785,GO:0000790,GO:0000794,GO:0003682,GO:0005087,GO:0005634,GO:0005654,GO:0005737,GO:0007052,GO:0007059,GO:0007088,GO:0008536,GO:0016032,GO:0031491,GO:0031492,GO:0031965,GO:0032991,GO:0042393,GO:0043199,GO:0046982,GO:0051225,GO:0051290,GO:0051301	G1/S transition of mitotic cell cycle|chromatin|nuclear chromatin|condensed nuclear chromosome|chromatin binding|Ran guanyl-nucleotide exchange factor activity|nucleus|nucleoplasm|cytoplasm|mitotic spindle organization|chromosome segregation|regulation of mitotic nuclear division|Ran GTPase binding|viral process|nucleosome binding|nucleosomal DNA binding|nuclear membrane|protein-containing comple…
PF3D7_0711700	GeneID:2654957		erythrocyte membrane protein 1, PfEMP1	GO:0005886,GO:0009405,GO:0016021,GO:0046789,GO:0050900	plasma membrane|pathogenesis|integral component of membrane|host cell surface receptor binding|leukocyte migration	pfa05144	Malaria
PF3D7_0712000	GeneID:2654960		erythrocyte membrane protein 1, PfEMP1	GO:0005886,GO:0009405,GO:0016021,GO:0046789,GO:0050900	plasma membrane|pathogenesis|integral component of membrane|host cell surface receptor binding|leukocyte migration	pfa05144	Malaria
PF3D7_0712300	GeneID:2654929		erythrocyte membrane protein 1, PfEMP1	GO:0005886,GO:0009405,GO:0016021,GO:0046789,GO:0050900	plasma membrane|pathogenesis|integral component of membrane|host cell surface receptor binding|leukocyte migration	pfa05144	Malaria
PF3D7_0712400	GeneID:4794183		erythrocyte membrane protein 1, PfEMP1	GO:0005886,GO:0009405,GO:0016021,GO:0046789,GO:0050900	plasma membrane|pathogenesis|integral component of membrane|host cell surface receptor binding|leukocyte migration	pfa05144	Malaria
PF3D7_0712600	GeneID:4794184		erythrocyte membrane protein 1, PfEMP1	GO:0005886,GO:0009405,GO:0016021,GO:0046789,GO:0050900	plasma membrane|pathogenesis|integral component of membrane|host cell surface receptor binding|leukocyte migration	pfa05144	Malaria
PF3D7_0712800	GeneID:2654948		erythrocyte membrane protein 1, PfEMP1	GO:0005886,GO:0009405,GO:0016021,GO:0046789,GO:0050900	plasma membrane|pathogenesis|integral component of membrane|host cell surface receptor binding|leukocyte migration	pfa05144	Malaria
PF3D7_0712900	GeneID:4794185		erythrocyte membrane protein 1, PfEMP1	GO:0005886,GO:0009405,GO:0016021,GO:0046789,GO:0050900	plasma membrane|pathogenesis|integral component of membrane|host cell surface receptor binding|leukocyte migration	pfa05144	Malaria
PF3D7_0713000	GeneID:2654942		rifin			pfa05144	Malaria
PF3D7_0713100	GeneID:2655005		Pfmc-2TM Maurer's cleft two transmembrane protein
PF3D7_0713200	GeneID:2655006	PF14_0013	exported protein family 1	GO:0016021	integral component of membrane
PF3D7_0713400	GeneID:2655012		GPCR-like receptor SR25
PF3D7_0713500	GeneID:2655013		conserved Plasmodium protein, unknown function
PF3D7_0713600	GeneID:2655014	MRPS5	mitochondrial ribosomal protein S5 precursor, putative	GO:0003723,GO:0003735,GO:0005739,GO:0005743,GO:0005763,GO:0070125,GO:0070126	RNA binding|structural constituent of ribosome|mitochondrion|mitochondrial inner membrane|mitochondrial small ribosomal subunit|mitochondrial translational elongation|mitochondrial translational termination
PF3D7_0713700	GeneID:2655015		conserved Plasmodium protein, unknown function
PF3D7_0713800	GeneID:2655096		negative elongation factor A, putative
PF3D7_0713900	GeneID:2655097		conserved Plasmodium protein, unknown function
PF3D7_0714000	GeneID:2655098	H2B1	histone H2B variant	GO:0000786,GO:0003677,GO:0005634,GO:0046982	nucleosome|DNA binding|nucleus|protein heterodimerization activity
PF3D7_0714100	GeneID:2655099	MAATS1	MAATS1 domain-containing protein, putative	GO:0003341,GO:0005739,GO:0005930,GO:0031514	cilium movement|mitochondrion|axoneme|motile cilium
PF3D7_0714200	GeneID:2655100		conserved Plasmodium protein, unknown function
PF3D7_0714300	GeneID:2655016	app	palmitoyltransferase DHHC4, putative	GO:0001737,GO:0005783,GO:0005789,GO:0005794,GO:0006612,GO:0007389,GO:0016021,GO:0016324,GO:0018230,GO:0018345,GO:0019706,GO:0045179,GO:0048104	establishment of imaginal disc-derived wing hair orientation|endoplasmic reticulum|endoplasmic reticulum membrane|Golgi apparatus|protein targeting to membrane|pattern specification process|integral component of membrane|apical plasma membrane|peptidyl-L-cysteine S-palmitoylation|protein palmitoylation|protein-cysteine S-palmitoyltransferase activity|apical cortex|establishment of body hair or br…
PF3D7_0714400	GeneID:2655017		calmodulin, putative
PF3D7_0714500	GeneID:2655101	T24H10.1	transcription elongation factor s-II, putative	GO:0003677,GO:0005634,GO:0006351,GO:0006355,GO:0008270	DNA binding|nucleus|transcription, DNA-templated|regulation of transcription, DNA-templated|zinc ion binding
PF3D7_0714600	GeneID:2655102		conserved protein, unknown function
PF3D7_0715000	GeneID:2655103	Pdxp	4-nitrophenylphosphatase	GO:0000287,GO:0004647,GO:0004721,GO:0005829,GO:0005856,GO:0006470,GO:0007088,GO:0016311,GO:0016791,GO:0019838,GO:0030836,GO:0031258,GO:0032361,GO:0032465,GO:0032587,GO:0033883	magnesium ion binding|phosphoserine phosphatase activity|phosphoprotein phosphatase activity|cytosol|cytoskeleton|protein dephosphorylation|regulation of mitotic nuclear division|dephosphorylation|phosphatase activity|growth factor binding|positive regulation of actin filament depolymerization|lamellipodium membrane|pyridoxal phosphate catabolic process|regulation of cytokinesis|ruffle membrane|p…
PF3D7_0715100	GeneID:2655104	mycbp	C-Myc-binding protein, putative	GO:0003713,GO:0005634,GO:0006355	transcription coactivator activity|nucleus|regulation of transcription, DNA-templated
PF3D7_0715200	GeneID:2655105		conserved Plasmodium protein, unknown function
PF3D7_0715300	GeneID:2655022	pXi	calcium/calmodulin-dependent protein kinase, putative	GO:0004674,GO:0005524	protein serine/threonine kinase activity|ATP binding
PF3D7_0715400	GeneID:2655039		secreted ookinete protein, putative
PF3D7_0715500	GeneID:2655040		ATP synthase subunit epsilon, mitochondrial, putative			pfa00190	Oxidative phosphorylation
PF3D7_0715600	GeneID:2655106	PKH_070910	GTP-binding translation elongation factor tu family protein, putative	GO:0003924,GO:0005525,GO:0005743,GO:0005759,GO:0006412,GO:0043022,GO:0045727	GTPase activity|GTP binding|mitochondrial inner membrane|mitochondrial matrix|translation|ribosome binding|positive regulation of translation
PF3D7_0715700	GeneID:2655107		conserved protein, unknown function
PF3D7_0715800	GeneID:2655108		drug/metabolite transporter DMT1, putative
PF3D7_0715900	GeneID:2655109	DDB_G0283629	cation diffusion facilitator family protein, putative	GO:0005385,GO:0006829,GO:0016021,GO:0046872	zinc ion transmembrane transporter activity|zinc ion transport|integral component of membrane|metal ion binding
PF3D7_0716000	GeneID:2655110	U2af50	RNA-binding protein, putative	GO:0000243,GO:0000381,GO:0000398,GO:0003723,GO:0003729,GO:0005634,GO:0005654,GO:0005681,GO:0008187,GO:0008380,GO:0016607,GO:0030628,GO:0046833,GO:0051168,GO:0071004,GO:0071011,GO:0089701	commitment complex|regulation of alternative mRNA splicing, via spliceosome|mRNA splicing, via spliceosome|RNA binding|mRNA binding|nucleus|nucleoplasm|spliceosomal complex|poly-pyrimidine tract binding|RNA splicing|nuclear speck|pre-mRNA 3'-splice site binding|positive regulation of RNA export from nucleus|nuclear export|U2-type prespliceosome|precatalytic spliceosome|U2AF
PF3D7_0716100	GeneID:2655111	SDAD1	protein SDA1, putative	GO:0000055,GO:0005634,GO:0005730,GO:0030036,GO:0042273	ribosomal large subunit export from nucleus|nucleus|nucleolus|actin cytoskeleton organization|ribosomal large subunit biogenesis
PF3D7_0716200	GeneID:2655041	PDCD2	PDCD2 domain-containing protein, putative	GO:0003677,GO:0005634,GO:0005737,GO:0006915,GO:0006919,GO:0019899,GO:0046872,GO:1901532,GO:1902035	DNA binding|nucleus|cytoplasm|apoptotic process|activation of cysteine-type endopeptidase activity involved in apoptotic process|enzyme binding|metal ion binding|regulation of hematopoietic progenitor cell differentiation|positive regulation of hematopoietic stem cell proliferation
PF3D7_0716300	GeneID:2655042		conserved protein, unknown function
PF3D7_0716400	GeneID:2655043		transcription initiation factor IIA subunit 1, putative
PF3D7_0716500	GeneID:2655044		conserved Plasmodium protein, unknown function
PF3D7_0716600	GeneID:2655112	Nfs1	cysteine desulfurase	GO:0005634,GO:0005654,GO:0005739,GO:0005759,GO:0005829,GO:0006777,GO:0018283,GO:0030170,GO:0031071,GO:0042803,GO:0044571,GO:0046872,GO:0051536	nucleus|nucleoplasm|mitochondrion|mitochondrial matrix|cytosol|Mo-molybdopterin cofactor biosynthetic process|iron incorporation into metallo-sulfur cluster|pyridoxal phosphate binding|cysteine desulfurase activity|protein homodimerization activity|[2Fe-2S] cluster assembly|metal ion binding|iron-sulfur cluster binding
PF3D7_0716700	GeneID:2655113		conserved Plasmodium protein, unknown function
PF3D7_0716800	GeneID:2655045	eif3I	eukaryotic translation initiation factor 3 subunit I, putative	GO:0001732,GO:0003743,GO:0005852,GO:0016282,GO:0033290,GO:0045335	formation of cytoplasmic translation initiation complex|translation initiation factor activity|eukaryotic translation initiation factor 3 complex|eukaryotic 43S preinitiation complex|eukaryotic 48S preinitiation complex|phagocytic vesicle	pfa03013	RNA transport
PF3D7_0716900	GeneID:2655114		drug/metabolite transporter DMT2
PF3D7_0717000	GeneID:2655046		conserved Plasmodium membrane protein, unknown function
PF3D7_0717100	GeneID:2655047	gdap2	conserved Plasmodium protein, unknown function
PF3D7_0717200	GeneID:2655048		conserved Plasmodium protein, unknown function
PF3D7_0717300	GeneID:2655049	Gtf2e1	transcription initiation factor IIE subunit alpha, putative	GO:0000993,GO:0001097,GO:0001113,GO:0005634,GO:0005669,GO:0005673,GO:0005829,GO:0043565,GO:0046872,GO:0097550	RNA polymerase II complex binding|TFIIH-class transcription factor complex binding|transcriptional open complex formation at RNA polymerase II promoter|nucleus|transcription factor TFIID complex|transcription factor TFIIE complex|cytosol|sequence-specific DNA binding|metal ion binding|transcriptional preinitiation complex
PF3D7_0717400	GeneID:2655115	Qtrt1	queuine tRNA-ribosyltransferase, putative	GO:0005741,GO:0008479,GO:0008616,GO:0042803,GO:0046872,GO:0046982,GO:0101030	mitochondrial outer membrane|queuine tRNA-ribosyltransferase activity|queuosine biosynthetic process|protein homodimerization activity|metal ion binding|protein heterodimerization activity|tRNA-guanine transglycosylation
PF3D7_0717500	GeneID:2655116	CPK4	calcium-dependent protein kinase 4	GO:0003824,GO:0004683,GO:0004723,GO:0005509,GO:0005524,GO:0005634,GO:0005737,GO:0006468,GO:0007275,GO:0009931,GO:0018105,GO:0030154,GO:0035556	catalytic activity|calmodulin-dependent protein kinase activity|calcium-dependent protein serine/threonine phosphatase activity|calcium ion binding|ATP binding|nucleus|cytoplasm|protein phosphorylation|multicellular organism development|calcium-dependent protein serine/threonine kinase activity|peptidyl-serine phosphorylation|cell differentiation|intracellular signal transduction
PF3D7_0717600	GeneID:2655050		conserved Plasmodium protein, unknown function
PF3D7_0717700	GeneID:2655117	serS	serine--tRNA ligase, putative	GO:0004828,GO:0005524,GO:0005737,GO:0006434,GO:0045335,GO:0097056	serine-tRNA ligase activity|ATP binding|cytoplasm|seryl-tRNA aminoacylation|phagocytic vesicle|selenocysteinyl-tRNA(Sec) biosynthetic process	pfa00970	Aminoacyl-tRNA biosynthesis
PF3D7_0717800	GeneID:2655118		conserved Plasmodium protein, unknown function
PF3D7_0717900	GeneID:2655051		thioredoxin-like protein
PF3D7_0718000	GeneID:2655052	DNAH1	dynein heavy chain, putative	GO:0003351,GO:0003777,GO:0005524,GO:0005858,GO:0005874,GO:0005930,GO:0007018,GO:0007288,GO:0008569,GO:0030286,GO:0030317,GO:0036126,GO:0036156,GO:0036159,GO:0045503,GO:0045505,GO:0051959,GO:0060285,GO:0060294	epithelial cilium movement|microtubule motor activity|ATP binding|axonemal dynein complex|microtubule|axoneme|microtubule-based movement|sperm axoneme assembly|ATP-dependent microtubule motor activity, minus-end-directed|dynein complex|flagellated sperm motility|sperm flagellum|inner dynein arm|inner dynein arm assembly|dynein light chain binding|dynein intermediate chain binding|dynein light int…
PF3D7_0718100	GeneID:2655053		exported serine/threonine protein kinase
PF3D7_0718300	GeneID:2655054		cysteine repeat modular protein 2
PF3D7_0718400	GeneID:2654961	RPS8	mitochondrial ribosomal protein S8 precursor, putative	GO:0003735,GO:0005739,GO:0005840,GO:0006412	structural constituent of ribosome|mitochondrion|ribosome|translation
PF3D7_0718500	GeneID:2654962	VBP1	prefoldin subunit 3, putative	GO:0005634,GO:0005829,GO:0006457,GO:0016272	nucleus|cytosol|protein folding|prefoldin complex
PF3D7_0718600	GeneID:2654963		conserved Plasmodium protein, unknown function
PF3D7_0718700	GeneID:2655119		conserved Plasmodium membrane protein, unknown function
PF3D7_0718800	GeneID:2655120		conserved protein, unknown function
PF3D7_0718900	GeneID:2654964		conserved Plasmodium protein, unknown function
PF3D7_0719000	GeneID:2654965		conserved protein, unknown function
PF3D7_0719100	GeneID:2654966		ATP synthase F0 subunit a-like protein, putative
PF3D7_0719200	GeneID:2654953	Nek4	NIMA related kinase 4	GO:0000278,GO:0004674,GO:0005524,GO:0005737,GO:0005829,GO:0006468,GO:0006974,GO:0023014,GO:0030145,GO:0031098,GO:0032147,GO:0035253,GO:0035869,GO:0036064,GO:0045893,GO:0051301,GO:0097014,GO:1900062,GO:2000772,GO:2001020	mitotic cell cycle|protein serine/threonine kinase activity|ATP binding|cytoplasm|cytosol|protein phosphorylation|cellular response to DNA damage stimulus|signal transduction by protein phosphorylation|manganese ion binding|stress-activated protein kinase signaling cascade|activation of protein kinase activity|ciliary rootlet|ciliary transition zone|ciliary basal body|positive regulation of trans…
PF3D7_0719300	GeneID:2655121	ACTR6	actin-related protein, putative	GO:0005634,GO:0005737,GO:0005856,GO:0006338	nucleus|cytoplasm|cytoskeleton|chromatin remodeling
PF3D7_0719400	GeneID:2654955		conserved Plasmodium protein, unknown function
PF3D7_0719500	GeneID:2655122	Tmem30a	LEM3/CDC50 family protein, putative	GO:0005783,GO:0005794,GO:0005886,GO:0006855,GO:0010976,GO:0015247,GO:0015917,GO:0016021,GO:0016324,GO:0030658,GO:0036010,GO:0045332,GO:0070863	endoplasmic reticulum|Golgi apparatus|plasma membrane|drug transmembrane transport|positive regulation of neuron projection development|aminophospholipid transmembrane transporter activity|aminophospholipid transport|integral component of membrane|apical plasma membrane|transport vesicle membrane|protein localization to endosome|phospholipid translocation|positive regulation of protein exit from …
PF3D7_0719600	GeneID:2655123	rpl-11.1	60S ribosomal protein L11a, putative	GO:0000027,GO:0003735,GO:0005634,GO:0006412,GO:0019843,GO:0022625	ribosomal large subunit assembly|structural constituent of ribosome|nucleus|translation|rRNA binding|cytosolic large ribosomal subunit	pfa03010	Ribosome
PF3D7_0719700	GeneID:2655124	RPS10	40S ribosomal protein S10, putative	GO:0005840	ribosome	pfa03010	Ribosome
PF3D7_0719800	GeneID:2655125		conserved protein, unknown function
PF3D7_0719900	GeneID:2655126		conserved Plasmodium membrane protein, unknown function
PF3D7_0720000	GeneID:2654956	Exosc1	exosome complex component CSL4, putative	GO:0000176,GO:0000178,GO:0003723,GO:0005730,GO:0005737,GO:0006364,GO:0006396	nuclear exosome (RNase complex)|exosome (RNase complex)|RNA binding|nucleolus|cytoplasm|rRNA processing|RNA processing	pfa03018	RNA degradation
PF3D7_0720100	GeneID:2655127	esf2	pre-rRNA-processing protein ESF2, putative	GO:0000447,GO:0000472,GO:0000480,GO:0003723,GO:0005730,GO:0034462	endonucleolytic cleavage in ITS1 to separate SSU-rRNA from 5.8S rRNA and LSU-rRNA from tricistronic rRNA transcript (SSU-rRNA, 5.8S rRNA, LSU-rRNA)|endonucleolytic cleavage to generate mature 5'-end of SSU-rRNA from (SSU-rRNA, 5.8S rRNA, LSU-rRNA)|endonucleolytic cleavage in 5'-ETS of tricistronic rRNA transcript (SSU-rRNA, 5.8S rRNA, LSU-rRNA)|RNA binding|nucleolus|small-subunit processome assem…
PF3D7_0720200	GeneID:2655128		conserved protein, unknown function
PF3D7_0720300	GeneID:2654958		conserved Plasmodium protein, unknown function
PF3D7_0720400	GeneID:2655129	AIFM3	apoptosis-inducing factor, putative	GO:0005739,GO:0005743,GO:0005783,GO:0005829,GO:0016491,GO:0046872,GO:0050660,GO:0051537,GO:0097194	mitochondrion|mitochondrial inner membrane|endoplasmic reticulum|cytosol|oxidoreductase activity|metal ion binding|flavin adenine dinucleotide binding|2 iron, 2 sulfur cluster binding|execution phase of apoptosis
PF3D7_0720500	GeneID:2654959		conserved Plasmodium protein, unknown function
PF3D7_0720600	GeneID:2655190		conserved protein, unknown function
PF3D7_0720700	GeneID:2654930		phosphoinositide-binding protein, putative
PF3D7_0720800	GeneID:2654932	MAL7P1.110	Ham1-like protein, putative	GO:0000166,GO:0005737,GO:0009117,GO:0009143,GO:0009204,GO:0035529,GO:0046872,GO:0047429	nucleotide binding|cytoplasm|nucleotide metabolic process|nucleoside triphosphate catabolic process|deoxyribonucleoside triphosphate catabolic process|NADH pyrophosphatase activity|metal ion binding|nucleoside-triphosphate diphosphatase activity	pfa00230	Purine metabolism
PF3D7_0720900	GeneID:2654933		tetratricopeptide repeat protein, putative
PF3D7_0721000	GeneID:2655130	PF07_0086	conserved Plasmodium membrane protein, unknown function	GO:0005737,GO:0016020,GO:0016021	cytoplasm|membrane|integral component of membrane
PF3D7_0721100	GeneID:2655131		conserved protein, unknown function
PF3D7_0721200	GeneID:2654934		conserved Plasmodium protein, unknown function
PF3D7_0721300	GeneID:2654935	ddx31	ATP-dependent RNA helicase DBP7, putative	GO:0003723,GO:0004386,GO:0005524	RNA binding|helicase activity|ATP binding
PF3D7_0721400	GeneID:2654936		rhoptry protein, putative
PF3D7_0721500	GeneID:2654937		conserved Plasmodium membrane protein, unknown function
PF3D7_0721600	GeneID:2655132	RPS5	40S ribosomal protein S5, putative	GO:0000028,GO:0000184,GO:0003723,GO:0003729,GO:0003735,GO:0005654,GO:0005829,GO:0005925,GO:0006412,GO:0006413,GO:0006450,GO:0006614,GO:0016020,GO:0019843,GO:0022627,GO:0070062,GO:1990904	ribosomal small subunit assembly|nuclear-transcribed mRNA catabolic process, nonsense-mediated decay|RNA binding|mRNA binding|structural constituent of ribosome|nucleoplasm|cytosol|focal adhesion|translation|translational initiation|regulation of translational fidelity|SRP-dependent cotranslational protein targeting to membrane|membrane|rRNA binding|cytosolic small ribosomal subunit|extracellular…	pfa03010	Ribosome
PF3D7_0721700	GeneID:2655133		secreted ookinete protein, putative
PF3D7_0721800	GeneID:2655183		conserved Plasmodium protein, unknown function			pfa03050,pfa03440	Proteasome|Homologous recombination
PF3D7_0721900	GeneID:9221872		V-type ATPase V0 subunit e, putative			pfa00190,pfa04145	Oxidative phosphorylation|Phagosome
PF3D7_0722000	GeneID:2655134		conserved Plasmodium protein, unknown function
PF3D7_0722100	GeneID:2655184	pelo	protein pelota homolog, putative	GO:0004519,GO:0005634,GO:0005737,GO:0007049,GO:0032790,GO:0043022,GO:0046872,GO:0051301,GO:0070481,GO:0070651,GO:0070966,GO:0071025	endonuclease activity|nucleus|cytoplasm|cell cycle|ribosome disassembly|ribosome binding|metal ion binding|cell division|nuclear-transcribed mRNA catabolic process, non-stop decay|nonfunctional rRNA decay|nuclear-transcribed mRNA catabolic process, no-go decay|RNA surveillance	pfa03015	mRNA surveillance pathway
PF3D7_0722200	GeneID:2655185		rhoptry-associated leucine zipper-like protein 1
PF3D7_0722300	GeneID:2655187	brap-2	ubiquitin carboxyl-terminal hydrolase, putative	GO:0008270	zinc ion binding
PF3D7_0722400	GeneID:2655188	ola-1	Obg-like ATPase 1, putative	GO:0005524,GO:0005525,GO:0005737,GO:0005783,GO:0016887,GO:0043022,GO:0043023,GO:0046872	ATP binding|GTP binding|cytoplasm|endoplasmic reticulum|ATPase activity|ribosome binding|ribosomal large subunit binding|metal ion binding
PF3D7_0722500	GeneID:2655135		pre-mRNA-splicing factor CWC15, putative			pfa03040	Spliceosome
PF3D7_0722600	GeneID:2655136	Wdr46	U3 small nucleolar RNA-associated protein 7, putative	GO:0000462,GO:0005730,GO:0032040	maturation of SSU-rRNA from tricistronic rRNA transcript (SSU-rRNA, 5.8S rRNA, LSU-rRNA)|nucleolus|small-subunit processome
PF3D7_0722700	GeneID:2655137		conserved protein, unknown function
PF3D7_0722800	GeneID:2655138		conserved protein, unknown function
PF3D7_0722900	GeneID:2655189		conserved protein, unknown function
PF3D7_0723000	GeneID:2655139	thg1	tRNAHis guanylyltransferase, putative	GO:0000287,GO:0005525,GO:0005829,GO:0006400,GO:0008033,GO:0008193,GO:0097748	magnesium ion binding|GTP binding|cytosol|tRNA modification|tRNA processing|tRNA guanylyltransferase activity|3'-5' RNA polymerase activity
PF3D7_0723100	GeneID:2655140		protein CPH1, putative
PF3D7_0723200	GeneID:2655147		conserved Plasmodium protein, unknown function
PF3D7_0723300	GeneID:2655148		conserved protein, unknown function
PF3D7_0723400	GeneID:2655141		conserved Plasmodium protein, unknown function
PF3D7_0723500	GeneID:2655142	Dctn5	dynactin subunit 5, putative	GO:0000777,GO:0003281,GO:0005654,GO:0005737,GO:0005813,GO:0031965,GO:0035904,GO:0060976	condensed chromosome kinetochore|ventricular septum development|nucleoplasm|cytoplasm|centrosome|nuclear membrane|aorta development|coronary vasculature development
PF3D7_0723600	GeneID:2655143		proteasome assembly chaperone 4, putative
PF3D7_0723700	GeneID:2655144	ELAC1	metallo-hydrolase/oxidoreductase, putative	GO:0005634,GO:0005829,GO:0042781,GO:0046872	nucleus|cytosol|3'-tRNA processing endoribonuclease activity|metal ion binding
PF3D7_0723800	GeneID:2655145		conserved Plasmodium protein, unknown function
PF3D7_0723900	GeneID:2655149		RNA-binding protein, putative
PF3D7_0724000	GeneID:2655150		Rab GTPase activator and protein kinase, putative
PF3D7_0724100	GeneID:2655152		conserved Plasmodium protein, unknown function
PF3D7_0724200	GeneID:2655146		type 2A phosphatase-associated protein 42, putative			pfa04136	Autophagy - other
PF3D7_0724300	GeneID:2655154	coq3	ubiquinone biosynthesis O-methyltransferase, putative	GO:0004395,GO:0005743,GO:0006744,GO:0008425,GO:0008689,GO:0031314	hexaprenyldihydroxybenzoate methyltransferase activity|mitochondrial inner membrane|ubiquinone biosynthetic process|2-polyprenyl-6-methoxy-1,4-benzoquinone methyltransferase activity|3-demethylubiquinone-9 3-O-methyltransferase activity|extrinsic component of mitochondrial inner membrane	pfa00130	Ubiquinone and other terpenoid-quinone biosynthesis
PF3D7_0724400	GeneID:2655156	DNAJC19	mitochondrial import inner membrane translocase subunit TIM14, putative	GO:0001405,GO:0001671,GO:0016021,GO:0030150	PAM complex, Tim23 associated import motor|ATPase activator activity|integral component of membrane|protein import into mitochondrial matrix
PF3D7_0724500	GeneID:2655155		conserved Plasmodium protein, unknown function
PF3D7_0724600	GeneID:2655078		protein kinase, putative
PF3D7_0724700	GeneID:2655080		conserved Plasmodium protein, unknown function
PF3D7_0724800	GeneID:2655081		kelch domain-containing protein, putative
PF3D7_0724900	GeneID:2655157	KIF13B	kinesin-19, putative	GO:0003777,GO:0005524,GO:0005737,GO:0005829,GO:0005871,GO:0005874,GO:0005902,GO:0006605,GO:0007018,GO:0007165,GO:0008017,GO:0016887,GO:0019901,GO:0030424,GO:0033270,GO:0042110,GO:0050770,GO:0071889	microtubule motor activity|ATP binding|cytoplasm|cytosol|kinesin complex|microtubule|microvillus|protein targeting|microtubule-based movement|signal transduction|microtubule binding|ATPase activity|protein kinase binding|axon|paranode region of axon|T cell activation|regulation of axonogenesis|14-3-3 protein binding
PF3D7_0725000	GeneID:2655158	EXO1	exonuclease I, putative			pfa03430	Mismatch repair
PF3D7_0725100	GeneID:2655082		conserved Plasmodium membrane protein, unknown function
PF3D7_0725200	GeneID:2655083	MAGOHB	mago nashi protein homologue, putative	GO:0003723,GO:0006397,GO:0008380,GO:0035145,GO:0051028,GO:0071013	RNA binding|mRNA processing|RNA splicing|exon-exon junction complex|mRNA transport|catalytic step 2 spliceosome	pfa03013,pfa03015,pfa03040	RNA transport|mRNA surveillance pathway|Spliceosome
PF3D7_0725300	GeneID:2655159		conserved protein, unknown function
PF3D7_0725400	GeneID:2655085		conserved Plasmodium protein, unknown function
PF3D7_0726050	GeneID:54778394		conserved Plasmodium protein, unknown function
PF3D7_0726100	GeneID:2655160		Plasmodium exported protein, unknown function
PF3D7_0726200	GeneID:2655087		serine/threonine protein kinase, FIKK family
PF3D7_0726300	GeneID:2655088	PMS2	DNA mismatch repair protein PMS1, putative	GO:0003697,GO:0004519,GO:0005524,GO:0006298,GO:0007095,GO:0016446,GO:0016887,GO:0030890,GO:0030983,GO:0032300,GO:0032389	single-stranded DNA binding|endonuclease activity|ATP binding|mismatch repair|mitotic G2 DNA damage checkpoint|somatic hypermutation of immunoglobulin genes|ATPase activity|positive regulation of B cell proliferation|mismatched DNA binding|mismatch repair complex|MutLalpha complex	pfa03430	Mismatch repair
PF3D7_0726400	GeneID:2655089		conserved Plasmodium membrane protein, unknown function
PF3D7_0726500	GeneID:2655023	Usp7	ubiquitin carboxyl-terminal hydrolase, putative	GO:0001741,GO:0002039,GO:0004197,GO:0004843,GO:0005634,GO:0005737,GO:0005829,GO:0006283,GO:0006511,GO:0007275,GO:0008022,GO:0008134,GO:0010216,GO:0016579,GO:0016605,GO:0031625,GO:0031647,GO:0032088,GO:0032435,GO:0032991,GO:0035520,GO:0035616,GO:0036459,GO:0042803,GO:0043065,GO:0050821,GO:0051090,GO:0101005,GO:1901537,GO:1990380	XY body|p53 binding|cysteine-type endopeptidase activity|thiol-dependent ubiquitin-specific protease activity|nucleus|cytoplasm|cytosol|transcription-coupled nucleotide-excision repair|ubiquitin-dependent protein catabolic process|multicellular organism development|protein C-terminus binding|transcription factor binding|maintenance of DNA methylation|protein deubiquitination|PML body|ubiquitin pr…
PF3D7_0726600	GeneID:2655161		conserved Plasmodium protein, unknown function
PF3D7_0726700	GeneID:2655162		conserved Plasmodium protein, unknown function
PF3D7_0726800	GeneID:9221909	ost2	dolichyl-diphosphooligosaccharide--protein glycosyltransferase subunit OST2, putative	GO:0004579,GO:0006487,GO:0008250,GO:0016021	dolichyl-diphosphooligosaccharide-protein glycotransferase activity|protein N-linked glycosylation|oligosaccharyltransferase complex|integral component of membrane	pfa00510,pfa00513,pfa04141	N-Glycan biosynthesis|Various types of N-glycan biosynthesis|Protein processing in endoplasmic reticulum
PF3D7_0726900	GeneID:2655163	scpl-4	mitochondrial import inner membrane translocase subunit TIM50, putative	GO:0004721,GO:0005744,GO:0016021,GO:0030150	phosphoprotein phosphatase activity|TIM23 mitochondrial import inner membrane translocase complex|integral component of membrane|protein import into mitochondrial matrix
PF3D7_0727000	GeneID:2655164	VPS53	vacuolar protein sorting-associated protein 53, putative	GO:0000938,GO:0005794,GO:0005829,GO:0007041,GO:0010008,GO:0015031,GO:0016020,GO:0032456,GO:0032588,GO:0042147,GO:0048471,GO:0055037,GO:1990745	GARP complex|Golgi apparatus|cytosol|lysosomal transport|endosome membrane|protein transport|membrane|endocytic recycling|trans-Golgi network membrane|retrograde transport, endosome to Golgi|perinuclear region of cytoplasm|recycling endosome|EARP complex
PF3D7_0727100	GeneID:2655024		conserved protein, unknown function
PF3D7_0727200	GeneID:2655026	CG12264	cysteine desulfurase, putative	GO:0005634,GO:0005739,GO:0005829,GO:0016226,GO:0030170,GO:0031071,GO:0044571,GO:0046872,GO:0051536,GO:0070903,GO:1990221	nucleus|mitochondrion|cytosol|iron-sulfur cluster assembly|pyridoxal phosphate binding|cysteine desulfurase activity|[2Fe-2S] cluster assembly|metal ion binding|iron-sulfur cluster binding|mitochondrial tRNA thio-modification|L-cysteine desulfurase complex	pfa00730,pfa04122	Thiamine metabolism|Sulfur relay system
PF3D7_0727300	GeneID:2655027	TRDMT1	DNA (cytosine-5)-methyltransferase	GO:0003723,GO:0005634,GO:0005737,GO:0008175	RNA binding|nucleus|cytoplasm|tRNA methyltransferase activity	pfa00270	Cysteine and methionine metabolism
PF3D7_0727400	GeneID:2655165	psmA5	proteasome subunit alpha type-5, putative	GO:0004175,GO:0004298,GO:0005634,GO:0005737,GO:0005839,GO:0006508,GO:0010498,GO:0010499,GO:0019773,GO:0031012,GO:0043161	endopeptidase activity|threonine-type endopeptidase activity|nucleus|cytoplasm|proteasome core complex|proteolysis|proteasomal protein catabolic process|proteasomal ubiquitin-independent protein catabolic process|proteasome core complex, alpha-subunit complex|extracellular matrix|proteasome-mediated ubiquitin-dependent protein catabolic process	pfa03050	Proteasome
PF3D7_0727500	GeneID:2655166		mTERF domain-containing protein, putative
PF3D7_0727600	GeneID:2655028		conserved Plasmodium protein, unknown function
PF3D7_0727700	GeneID:2655167		conserved Plasmodium protein, unknown function
PF3D7_0727800	GeneID:2655168	ATP13A1	cation transporting ATPase, putative	GO:0005524,GO:0005789,GO:0006874,GO:0015410,GO:0016020,GO:0016021,GO:0034220,GO:0046872	ATP binding|endoplasmic reticulum membrane|cellular calcium ion homeostasis|manganese-transporting ATPase activity|membrane|integral component of membrane|ion transmembrane transport|metal ion binding
PF3D7_0727900	GeneID:2655169		conserved Plasmodium protein, unknown function
PF3D7_0728000	GeneID:2655170	eif2s1	eukaryotic translation initiation factor 2 subunit alpha	GO:0003743,GO:0005737,GO:0010494,GO:0032057,GO:0034198,GO:0034644,GO:0034976	translation initiation factor activity|cytoplasm|cytoplasmic stress granule|negative regulation of translational initiation in response to stress|cellular response to amino acid starvation|cellular response to UV|response to endoplasmic reticulum stress	pfa03013,pfa04141	RNA transport|Protein processing in endoplasmic reticulum
PF3D7_0728100	GeneID:2655171		anaphase-promoting complex subunit 1, putative
PF3D7_0728200	GeneID:2655029		actin-like protein, putative
PF3D7_0728300	GeneID:2655172		conserved protein, unknown function
PF3D7_0728400.1	GeneID:2655030		conserved Plasmodium protein, unknown function
PF3D7_0728500	GeneID:9221873		conserved Plasmodium protein, unknown function
PF3D7_0728600	GeneID:2655031	rmnd5a	RING zinc finger protein, putative	GO:0000151,GO:0000209,GO:0004842,GO:0005634,GO:0005654,GO:0005737,GO:0005829,GO:0046872	ubiquitin ligase complex|protein polyubiquitination|ubiquitin-protein transferase activity|nucleus|nucleoplasm|cytoplasm|cytosol|metal ion binding
PF3D7_0728700	GeneID:2655032	abhd17c	alpha/beta hydrolase, putative	GO:0008474,GO:0014069,GO:0030054,GO:0043197,GO:0045211,GO:0055038	palmitoyl-(protein) hydrolase activity|postsynaptic density|cell junction|dendritic spine|postsynaptic membrane|recycling endosome membrane
PF3D7_0728800	GeneID:2655033		conserved Plasmodium protein, unknown function
PF3D7_0728900	GeneID:9221874	Htatsf1	RNA-binding protein, putative	GO:0000398,GO:0003723,GO:0005654,GO:0005684,GO:0005686	mRNA splicing, via spliceosome|RNA binding|nucleoplasm|U2-type spliceosomal complex|U2 snRNP
PF3D7_0729000	GeneID:2655034	srp9	signal recognition particle subunit SRP9	GO:0005786,GO:0006616,GO:0008312,GO:0045900	signal recognition particle, endoplasmic reticulum targeting|SRP-dependent cotranslational protein targeting to membrane, translocation|7S RNA binding|negative regulation of translational elongation	pfa03060	Protein export
PF3D7_0729100	GeneID:2655173	allC	conserved Plasmodium protein, unknown function	GO:0000256,GO:0004037,GO:0006144,GO:0010467,GO:0019954,GO:0031152	allantoin catabolic process|allantoicase activity|purine nucleobase metabolic process|gene expression|asexual reproduction|aggregation involved in sorocarp development
PF3D7_0729200	GeneID:2655035	PRDX5	1-cys peroxiredoxin	GO:0001016,GO:0005102,GO:0005634,GO:0005737,GO:0005739,GO:0005777,GO:0005782,GO:0005829,GO:0008379,GO:0016480,GO:0031410,GO:0034599,GO:0034614,GO:0042744,GO:0043027,GO:0045454,GO:0046983,GO:0048471	RNA polymerase III regulatory region DNA binding|signaling receptor binding|nucleus|cytoplasm|mitochondrion|peroxisome|peroxisomal matrix|cytosol|thioredoxin peroxidase activity|negative regulation of transcription by RNA polymerase III|cytoplasmic vesicle|cellular response to oxidative stress|cellular response to reactive oxygen species|hydrogen peroxide catabolic process|cysteine-type endopepti…
PF3D7_0729300	GeneID:2655174	nmd3	60S ribosomal export protein NMD3, putative	GO:0000055,GO:0005634,GO:0005654,GO:0005737,GO:0005829,GO:0043023	ribosomal large subunit export from nucleus|nucleus|nucleoplasm|cytoplasm|cytosol|ribosomal large subunit binding	pfa03008,pfa03013	Ribosome biogenesis in eukaryotes|RNA transport
PF3D7_0729400	GeneID:2655175	BRIX1	ribosome biogenesis protein BRX1, putative	GO:0000027,GO:0003723,GO:0005634,GO:0005730	ribosomal large subunit assembly|RNA binding|nucleus|nucleolus
PF3D7_0729500	GeneID:2655176	Mettl3	mRNA (N6-adenosine)-methyltransferase, putative	GO:0000398,GO:0001510,GO:0001734,GO:0003729,GO:0005634,GO:0005737,GO:0006382,GO:0006397,GO:0006402,GO:0006974,GO:0007283,GO:0007623,GO:0008173,GO:0009048,GO:0016422,GO:0016556,GO:0016607,GO:0019827,GO:0021861,GO:0031053,GO:0034644,GO:0036396,GO:0042063,GO:0045580,GO:0045746,GO:0046982,GO:0051445,GO:0061157,GO:0080009,GO:0098508,GO:1902036,GO:1903679,GO:1904047,GO:1990744	mRNA splicing, via spliceosome|RNA methylation|mRNA (N6-adenosine)-methyltransferase activity|mRNA binding|nucleus|cytoplasm|adenosine to inosine editing|mRNA processing|mRNA catabolic process|cellular response to DNA damage stimulus|spermatogenesis|circadian rhythm|RNA methyltransferase activity|dosage compensation by inactivation of X chromosome|mRNA (2'-O-methyladenosine-N6-)-methyltransferase…
PF3D7_0729600.1	GeneID:2655037		conserved Plasmodium protein, unknown function
PF3D7_0729700	GeneID:2655177		conserved protein, unknown function
PF3D7_0729800	GeneID:2655038		dynein light chain, putative
PF3D7_0729900	GeneID:2654986	MAL7P1.162	dynein heavy chain, putative	GO:0003777,GO:0005524,GO:0005737,GO:0005868,GO:0005874,GO:0005875,GO:0007018,GO:0008569,GO:0030286,GO:0031122,GO:0045503,GO:0045505,GO:0051959,GO:0072382	microtubule motor activity|ATP binding|cytoplasm|cytoplasmic dynein complex|microtubule|microtubule associated complex|microtubule-based movement|ATP-dependent microtubule motor activity, minus-end-directed|dynein complex|cytoplasmic microtubule organization|dynein light chain binding|dynein intermediate chain binding|dynein light intermediate chain binding|minus-end-directed vesicle transport al…	pfa04145	Phagosome
PF3D7_0730000	GeneID:2654987		conserved protein, unknown function
PF3D7_0730100	GeneID:2655178	PUS7	tRNA pseudouridine synthase D, putative	GO:0003723,GO:0005634,GO:0009982,GO:0017148,GO:0019899,GO:0031119,GO:1902036,GO:1990481,GO:2000380	RNA binding|nucleus|pseudouridine synthase activity|negative regulation of translation|enzyme binding|tRNA pseudouridine synthesis|regulation of hematopoietic stem cell differentiation|mRNA pseudouridine synthesis|regulation of mesoderm development
PF3D7_0730200	GeneID:2654988	Ap4b1	AP-4 complex subunit beta, putative	GO:0005802,GO:0005829,GO:0006605,GO:0006886,GO:0016192,GO:0019898,GO:0030124,GO:0030131,GO:0030276,GO:0061938	trans-Golgi network|cytosol|protein targeting|intracellular protein transport|vesicle-mediated transport|extrinsic component of membrane|AP-4 adaptor complex|clathrin adaptor complex|clathrin binding|protein localization to somatodendritic compartment
PF3D7_0730300	GeneID:2655179		AP2 domain transcription factor AP2-L, putative
PF3D7_0730400	GeneID:2655180		IMP1-like protein, putative
PF3D7_0730500	GeneID:2654990		conserved Plasmodium protein, unknown function
PF3D7_0730800.1	GeneID:2654992		Plasmodium exported protein, unknown function
PF3D7_0730900	GeneID:2654993		EMP1-trafficking protein
PF3D7_0731100	GeneID:2654994		EMP1-trafficking protein
PF3D7_0731200	GeneID:2654995		Plasmodium exported protein, unknown function
PF3D7_0731300	GeneID:2654996		Plasmodium exported protein (PHISTb), unknown function
PF3D7_0731500	GeneID:2654998		erythrocyte binding antigen-175	GO:0005886,GO:0009405,GO:0016021,GO:0046789,GO:0050900	plasma membrane|pathogenesis|integral component of membrane|host cell surface receptor binding|leukocyte migration	pfa05144	Malaria
PF3D7_0731600	GeneID:2655181		acyl-CoA synthetase	GO:0003824,GO:0020003	catalytic activity|symbiont-containing vacuole	pfa00061,pfa00071,pfa04146	Fatty acid biosynthesis|Fatty acid degradation|Peroxisome
PF3D7_0731700	GeneID:2654999		Plasmodium exported protein (hyp9), unknown function
PF3D7_0731800	GeneID:2654938		alpha/beta hydrolase, putative
PF3D7_0732000	GeneID:2655182		stevor			pfa05144	Malaria
PF3D7_0732200	GeneID:4794188		rifin			pfa05144	Malaria
PF3D7_0732300	GeneID:2654945		rifin			pfa05144	Malaria
PF3D7_0732400	GeneID:4794189		rifin			pfa05144	Malaria
PF3D7_0732500	GeneID:4794190		rifin			pfa05144	Malaria
PF3D7_0732600	GeneID:9221920		Plasmodium exported protein, unknown function, fragment
PF3D7_0732700	GeneID:4794191		rifin			pfa05144	Malaria
PF3D7_0732800	GeneID:2654943		erythrocyte membrane protein 1 (PfEMP1), exon 2
PF3D7_0732900	GeneID:4794192		rifin			pfa05144	Malaria
PF3D7_0733000	GeneID:2654949		erythrocyte membrane protein 1, PfEMP1	GO:0005886,GO:0009405,GO:0016021,GO:0046789,GO:0050900	plasma membrane|pathogenesis|integral component of membrane|host cell surface receptor binding|leukocyte migration	pfa05144	Malaria
PF3D7_0800100	GeneID:4794199		erythrocyte membrane protein 1, PfEMP1	GO:0005886,GO:0009405,GO:0016021,GO:0046789,GO:0050900	plasma membrane|pathogenesis|integral component of membrane|host cell surface receptor binding|leukocyte migration	pfa05144	Malaria
PF3D7_0800200	GeneID:2655302		erythrocyte membrane protein 1, PfEMP1	GO:0005886,GO:0009405,GO:0016021,GO:0046789,GO:0050900	plasma membrane|pathogenesis|integral component of membrane|host cell surface receptor binding|leukocyte migration	pfa05144	Malaria
PF3D7_0800300	GeneID:2655305		erythrocyte membrane protein 1, PfEMP1	GO:0005886,GO:0009405,GO:0016021,GO:0046789,GO:0050900	plasma membrane|pathogenesis|integral component of membrane|host cell surface receptor binding|leukocyte migration	pfa05144	Malaria
PF3D7_0800400	GeneID:4794198		rifin			pfa05144	Malaria
PF3D7_0800500	GeneID:2655306		rifin			pfa05144	Malaria
PF3D7_0800600	GeneID:2655361		Plasmodium exported protein (PHISTa), unknown function
PF3D7_0800700	GeneID:2655360		surface-associated interspersed protein 8.3 (SURFIN 8.3)
PF3D7_0800800	GeneID:2655359		Plasmodium exported protein (hyp7), unknown function
PF3D7_0801000	GeneID:2655336		Plasmodium exported protein (PHISTc), unknown function
PF3D7_0801300	GeneID:2655335		von Willebrand factor A domain-related protein
PF3D7_0801400	GeneID:2655334		conserved Plasmodium protein, unknown function
PF3D7_0801500	GeneID:2655333	nol10	nucleolar protein 10, putative	GO:0005730	nucleolus
PF3D7_0801600	GeneID:2655332		conserved protein, unknown function
PF3D7_0801700	GeneID:2655355		sentrin-specific protease 2, putative
PF3D7_0801800	GeneID:2655403	PMIH	mannose-6-phosphate isomerase, putative	GO:0004476,GO:0005737,GO:0005975,GO:0008270,GO:0009298	mannose-6-phosphate isomerase activity|cytoplasm|carbohydrate metabolic process|zinc ion binding|GDP-mannose biosynthetic process
PF3D7_0801900	GeneID:2655401		lysine-specific histone demethylase, putative
PF3D7_0802000	GeneID:2655330	glud2	glutamate dehydrogenase, putative	GO:0004352,GO:0005737,GO:0019551	glutamate dehydrogenase (NAD+) activity|cytoplasm|glutamate catabolic process to 2-oxoglutarate	pfa00220,pfa00250,pfa00910	Arginine biosynthesis|Alanine, aspartate and glutamate metabolism|Nitrogen metabolism
PF3D7_0802100	GeneID:2655400		AP2 domain transcription factor, putative
PF3D7_0802200	GeneID:2655354	TSA	1-cys peroxiredoxin	GO:0004601,GO:0005623,GO:0045454,GO:0051920	peroxidase activity|cell|cell redox homeostasis|peroxiredoxin activity	pfa00480	Glutathione metabolism
PF3D7_0802300	GeneID:2655329	pwp2	periodic tryptophan protein 2, putative	GO:0000462,GO:0005730,GO:0005829,GO:0006364,GO:0030515,GO:0032040,GO:0034388	maturation of SSU-rRNA from tricistronic rRNA transcript (SSU-rRNA, 5.8S rRNA, LSU-rRNA)|nucleolus|cytosol|rRNA processing|snoRNA binding|small-subunit processome|Pwp2p-containing subcomplex of 90S preribosome	pfa03008	Ribosome biogenesis in eukaryotes
PF3D7_0802400	GeneID:2655399		conserved Plasmodium protein, unknown function
PF3D7_0802500	GeneID:2655398	FIG4	inositol 5-phosphatase, putative	GO:0000139,GO:0004438,GO:0005783,GO:0005811,GO:0006661,GO:0007033,GO:0007626,GO:0010008,GO:0010976,GO:0031642,GO:0031901,GO:0031902,GO:0032288,GO:0043231,GO:0043473,GO:0043812,GO:0043813,GO:0048666,GO:0055037	Golgi membrane|phosphatidylinositol-3-phosphatase activity|endoplasmic reticulum|lipid droplet|phosphatidylinositol biosynthetic process|vacuole organization|locomotory behavior|endosome membrane|positive regulation of neuron projection development|negative regulation of myelination|early endosome membrane|late endosome membrane|myelin assembly|intracellular membrane-bounded organelle|pigmentatio…
PF3D7_0802600	GeneID:2655397	Adcy10	adenylyl cyclase beta	GO:0000287,GO:0003351,GO:0004016,GO:0005524,GO:0005634,GO:0005737,GO:0005739,GO:0005829,GO:0005886,GO:0006171,GO:0007283,GO:0015630,GO:0030145,GO:0030424,GO:0030425,GO:0030426,GO:0031514,GO:0035556,GO:0043025,GO:0043065,GO:0045177,GO:0045178,GO:0048471,GO:0051117,GO:0071241,GO:0071890	magnesium ion binding|epithelial cilium movement|adenylate cyclase activity|ATP binding|nucleus|cytoplasm|mitochondrion|cytosol|plasma membrane|cAMP biosynthetic process|spermatogenesis|microtubule cytoskeleton|manganese ion binding|axon|dendrite|growth cone|motile cilium|intracellular signal transduction|neuronal cell body|positive regulation of apoptotic process|apical part of cell|basal part o…
PF3D7_0802700	GeneID:2655395		conserved Plasmodium protein, unknown function
PF3D7_0802800	GeneID:2655328	canA	serine/threonine protein phosphatase 2B catalytic subunit A	GO:0004722,GO:0005516,GO:0005737,GO:0005955,GO:0006470,GO:0031149,GO:0031156,GO:0033192,GO:0043157,GO:0044671,GO:0046872,GO:0097720,GO:1903013	protein serine/threonine phosphatase activity|calmodulin binding|cytoplasm|calcineurin complex|protein dephosphorylation|sorocarp stalk cell differentiation|regulation of sorocarp development|calmodulin-dependent protein phosphatase activity|response to cation stress|sorocarp spore cell differentiation|metal ion binding|calcineurin-mediated signaling|response to differentiation-inducing factor 1
PF3D7_0802900	GeneID:2655372		conserved Plasmodium protein, unknown function
PF3D7_0803000	GeneID:2655327	Ppid	peptidyl-prolyl cis-trans isomerase	GO:0000122,GO:0000413,GO:0003755,GO:0005528,GO:0005634,GO:0005654,GO:0005730,GO:0005737,GO:0005739,GO:0005829,GO:0006457,GO:0006915,GO:0008134,GO:0015031,GO:0016018,GO:0019899,GO:0030331,GO:0030544,GO:0031072,GO:0034389,GO:0042026,GO:0043065,GO:0043066,GO:0045070,GO:0050714,GO:0051082,GO:0051879,GO:0051881,GO:0061077,GO:0065003,GO:0071492	negative regulation of transcription by RNA polymerase II|protein peptidyl-prolyl isomerization|peptidyl-prolyl cis-trans isomerase activity|FK506 binding|nucleus|nucleoplasm|nucleolus|cytoplasm|mitochondrion|cytosol|protein folding|apoptotic process|transcription factor binding|protein transport|cyclosporin A binding|enzyme binding|estrogen receptor binding|Hsp70 protein binding|heat shock prote…
PF3D7_0803100	GeneID:2655326		U3 small nucleolar RNA-associated protein 14, putative
PF3D7_0803200	GeneID:2655371		filament assembling protein, putative
PF3D7_0803300	GeneID:2655370	morg1	mitogen-activated protein kinase organizer 1, putative	GO:0005737	cytoplasm
PF3D7_0803400	GeneID:2655325	RAD54L	DNA repair and recombination protein RAD54, putative	GO:0003677,GO:0004386,GO:0005524,GO:0005634,GO:0006281,GO:0036310	DNA binding|helicase activity|ATP binding|nucleus|DNA repair|annealing helicase activity	pfa03440	Homologous recombination
PF3D7_0803500	GeneID:2655369		AAA family ATPase, putative	GO:0004222,GO:0005524,GO:0016020,GO:0046872	metalloendopeptidase activity|ATP binding|membrane|metal ion binding
PF3D7_0803600.1	GeneID:2655368		conserved Plasmodium protein, unknown function
PF3D7_0803700	GeneID:2655324	G-TUB	tubulin gamma chain	GO:0000930,GO:0003924,GO:0005525,GO:0005874,GO:0007020,GO:0031122	gamma-tubulin complex|GTPase activity|GTP binding|microtubule|microtubule nucleation|cytoplasmic microtubule organization
PF3D7_0803800	GeneID:2655367	psmb4	proteasome subunit beta type-4	GO:0004298,GO:0005634,GO:0005737,GO:0005839,GO:0019774,GO:0051603	threonine-type endopeptidase activity|nucleus|cytoplasm|proteasome core complex|proteasome core complex, beta-subunit complex|proteolysis involved in cellular protein catabolic process	pfa03050	Proteasome
PF3D7_0804000	GeneID:2655323	CACTIN	cactin homolog, putative	GO:0005634,GO:0007049,GO:0010468,GO:0010971,GO:0030154,GO:0045595,GO:0051260	nucleus|cell cycle|regulation of gene expression|positive regulation of G2/M transition of mitotic cell cycle|cell differentiation|regulation of cell differentiation|protein homooligomerization
PF3D7_0804300	GeneID:2655408		zinc finger protein, putative
PF3D7_0804400	GeneID:2655407	METAP1	methionine aminopeptidase 1c, putative	GO:0005737,GO:0046872,GO:0070006,GO:0070084	cytoplasm|metal ion binding|metalloaminopeptidase activity|protein initiator methionine removal
PF3D7_0804500	GeneID:2655405	Dmxl1	conserved Plasmodium membrane protein, unknown function	GO:0007035,GO:0043291	vacuolar acidification|RAVE complex
PF3D7_0804600	GeneID:2655322		tRNA pseudouridine synthase, putative
PF3D7_0804700	GeneID:2655321		conserved Plasmodium protein, unknown function
PF3D7_0804800	GeneID:2655320	PPIH	peptidyl-prolyl cis-trans isomerase	GO:0000413,GO:0003755,GO:0005681,GO:0005737,GO:0006397,GO:0006457,GO:0008380,GO:0016018,GO:0016607,GO:0043021,GO:0045070,GO:0046540,GO:0051082,GO:0071001	protein peptidyl-prolyl isomerization|peptidyl-prolyl cis-trans isomerase activity|spliceosomal complex|cytoplasm|mRNA processing|protein folding|RNA splicing|cyclosporin A binding|nuclear speck|ribonucleoprotein complex binding|positive regulation of viral genome replication|U4/U6 x U5 tri-snRNP complex|unfolded protein binding|U4/U6 snRNP	pfa03040	Spliceosome
PF3D7_0804900	GeneID:2655319	ARFGAP1	GTPase-activating protein, putative	GO:0000139,GO:0005096,GO:0005829,GO:0006888,GO:0006890,GO:0014069,GO:0015031,GO:0030100,GO:0032012,GO:0036498,GO:0045202,GO:0046872	Golgi membrane|GTPase activator activity|cytosol|ER to Golgi vesicle-mediated transport|retrograde vesicle-mediated transport, Golgi to ER|postsynaptic density|protein transport|regulation of endocytosis|regulation of ARF protein signal transduction|IRE1-mediated unfolded protein response|synapse|metal ion binding
PF3D7_0805000	GeneID:2655404	abhd17c	alpha/beta hydrolase, putative	GO:0008474,GO:0014069,GO:0030054,GO:0043197,GO:0045211,GO:0055038	palmitoyl-(protein) hydrolase activity|postsynaptic density|cell junction|dendritic spine|postsynaptic membrane|recycling endosome membrane
PF3D7_0805100	GeneID:2655226		conserved protein, unknown function
PF3D7_0805200	GeneID:2655318		gamete release protein, putative
PF3D7_0805300	GeneID:2655317		conserved Plasmodium protein, unknown function
PF3D7_0805400	GeneID:9221952	naa30	N-acetyltransferase, GNAT family, putative	GO:0004596,GO:0005634,GO:0005737,GO:0031417	peptide alpha-N-acetyltransferase activity|nucleus|cytoplasm|NatC complex
PF3D7_0805500	GeneID:9221934		conserved Plasmodium protein, unknown function
PF3D7_0805600	GeneID:9221935		PAP2-like protein, putative
PF3D7_0805700	GeneID:9221936		serine/threonine protein kinase, FIKK family
PF3D7_0805800	GeneID:36312506		conserved Plasmodium protein, unknown function
PF3D7_0805900	GeneID:2655225	FRA10AC1	conserved protein, unknown function	GO:0005634	nucleus
PF3D7_0806000	GeneID:2655316	PF07_0047	AAA family ATPase, putative	GO:0005524,GO:0005634,GO:0005737,GO:0005829,GO:0010564,GO:0016236,GO:0016887,GO:0020011,GO:0030433,GO:0030970,GO:0031593,GO:0034098,GO:0043130,GO:0051228,GO:0071712,GO:0097352	ATP binding|nucleus|cytoplasm|cytosol|regulation of cell cycle process|macroautophagy|ATPase activity|apicoplast|ubiquitin-dependent ERAD pathway|retrograde protein transport, ER to cytosol|polyubiquitin modification-dependent protein binding|VCP-NPL4-UFD1 AAA ATPase complex|ubiquitin binding|mitotic spindle disassembly|ER-associated misfolded protein catabolic process|autophagosome maturation
PF3D7_0806100	GeneID:2655315		conserved Plasmodium protein, unknown function
PF3D7_0806200	GeneID:2655410	Dpy19l1	Dpy-19-like C-mannosyltransferase, putative	GO:0000030,GO:0005637,GO:0016021,GO:0018406	mannosyltransferase activity|nuclear inner membrane|integral component of membrane|protein C-linked glycosylation via 2'-alpha-mannosyl-L-tryptophan
PF3D7_0806300	GeneID:2655409	myof	ferlin-like protein, putative	GO:0001778,GO:0005543,GO:0005901,GO:0007520,GO:0016021,GO:0030659,GO:0031965	plasma membrane repair|phospholipid binding|caveola|myoblast fusion|integral component of membrane|cytoplasmic vesicle membrane|nuclear membrane
PF3D7_0806400	GeneID:2655224	Alg13	UDP-N-acetylglucosamine transferase subunit ALG13, putative	GO:0004577,GO:0005783,GO:0036459	N-acetylglucosaminyldiphosphodolichol N-acetylglucosaminyltransferase activity|endoplasmic reticulum|thiol-dependent ubiquitinyl hydrolase activity	pfa00510,pfa00513	N-Glycan biosynthesis|Various types of N-glycan biosynthesis
PF3D7_0806500	GeneID:2655314	PF14_0013	DnaJ protein, putative	GO:0016021	integral component of membrane
PF3D7_0806600	GeneID:2655223	KIF5C	kinesin-like protein, putative	GO:0003777,GO:0005524,GO:0005871,GO:0005874,GO:0006996,GO:0007018,GO:0007411,GO:0008017,GO:0008045,GO:0008574,GO:0016887,GO:0032839,GO:0035253,GO:0043025,GO:0044295,GO:0045202,GO:0048489,GO:0051028,GO:0098971,GO:0099641,GO:0150034,GO:1904115	microtubule motor activity|ATP binding|kinesin complex|microtubule|organelle organization|microtubule-based movement|axon guidance|microtubule binding|motor neuron axon guidance|ATP-dependent microtubule motor activity, plus-end-directed|ATPase activity|dendrite cytoplasm|ciliary rootlet|neuronal cell body|axonal growth cone|synapse|synaptic vesicle transport|mRNA transport|anterograde dendritic …
PF3D7_0806700	GeneID:2655313		conserved Plasmodium membrane protein, unknown function
PF3D7_0806800	GeneID:4794196	vatM	V-type proton ATPase subunit a, putative	GO:0000220,GO:0000331,GO:0005764,GO:0005765,GO:0006911,GO:0007035,GO:0010008,GO:0015991,GO:0016021,GO:0016471,GO:0030139,GO:0030666,GO:0030670,GO:0031164,GO:0032009,GO:0045335,GO:0046961,GO:0051117,GO:0051453	vacuolar proton-transporting V-type ATPase, V0 domain|contractile vacuole|lysosome|lysosomal membrane|phagocytosis, engulfment|vacuolar acidification|endosome membrane|ATP hydrolysis coupled proton transport|integral component of membrane|vacuolar proton-transporting V-type ATPase complex|endocytic vesicle|endocytic vesicle membrane|phagocytic vesicle membrane|contractile vacuolar membrane|early …	pfa00190,pfa04145	Oxidative phosphorylation|Phagosome
PF3D7_0806900	GeneID:2655312		conserved protein, unknown function
PF3D7_0807000	GeneID:2655220	YEATS4	YEATS domain-containing protein, putative	GO:0000278,GO:0000812,GO:0003677,GO:0003700,GO:0005200,GO:0005654,GO:0008022,GO:0016363,GO:0031965,GO:0035267,GO:0040008,GO:0043967,GO:0043968,GO:0045893,GO:0045944	mitotic cell cycle|Swr1 complex|DNA binding|DNA-binding transcription factor activity|structural constituent of cytoskeleton|nucleoplasm|protein C-terminus binding|nuclear matrix|nuclear membrane|NuA4 histone acetyltransferase complex|regulation of growth|histone H4 acetylation|histone H2A acetylation|positive regulation of transcription, DNA-templated|positive regulation of transcription by RNA …
PF3D7_0807100	GeneID:2655311	cgh-1	DNA helicase PSH3	GO:0000932,GO:0003723,GO:0003724,GO:0005524,GO:0006915,GO:0007276,GO:0007283,GO:0008340,GO:0010494,GO:0016071,GO:0017148,GO:0033962,GO:0043066,GO:0043186,GO:0043229,GO:0048477,GO:1990124,GO:1990904	P-body|RNA binding|RNA helicase activity|ATP binding|apoptotic process|gamete generation|spermatogenesis|determination of adult lifespan|cytoplasmic stress granule|mRNA metabolic process|negative regulation of translation|cytoplasmic mRNA processing body assembly|negative regulation of apoptotic process|P granule|intracellular organelle|oogenesis|messenger ribonucleoprotein complex|ribonucleoprot…
PF3D7_0807200	GeneID:2655219		conserved Plasmodium membrane protein, unknown function
PF3D7_0807300	GeneID:2655310	RAB18	ras-related protein Rab-18	GO:0001654,GO:0003924,GO:0005525,GO:0005794,GO:0006886,GO:0007420,GO:0019003,GO:0032482,GO:0034389,GO:0051170,GO:0071782,GO:0071786	eye development|GTPase activity|GTP binding|Golgi apparatus|intracellular protein transport|brain development|GDP binding|Rab protein signal transduction|lipid droplet organization|import into nucleus|endoplasmic reticulum tubular network|endoplasmic reticulum tubular network organization
PF3D7_0807400	GeneID:9221959		coenzyme Q-binding protein COQ10 homolog, mitochondrial
PF3D7_0807500	GeneID:2655251	PSMA6	proteasome subunit alpha type-6, putative	GO:0000932,GO:0004175,GO:0004298,GO:0005634,GO:0005737,GO:0005839,GO:0010498,GO:0010499,GO:0019773,GO:0043161	P-body|endopeptidase activity|threonine-type endopeptidase activity|nucleus|cytoplasm|proteasome core complex|proteasomal protein catabolic process|proteasomal ubiquitin-independent protein catabolic process|proteasome core complex, alpha-subunit complex|proteasome-mediated ubiquitin-dependent protein catabolic process	pfa03050	Proteasome
PF3D7_0807600	GeneID:2655250		conserved Plasmodium protein, unknown function
PF3D7_0807700	GeneID:2655249	Htra4	serine protease DegP	GO:0001558,GO:0004252,GO:0005520,GO:0005576	regulation of cell growth|serine-type endopeptidase activity|insulin-like growth factor binding|extracellular region
PF3D7_0807800	GeneID:2655309	psmD4	26S proteasome regulatory subunit RPN10, putative	GO:0000502,GO:0005634,GO:0005829,GO:0006511,GO:0008540,GO:0031593,GO:0043161,GO:0043248	proteasome complex|nucleus|cytosol|ubiquitin-dependent protein catabolic process|proteasome regulatory particle, base subcomplex|polyubiquitin modification-dependent protein binding|proteasome-mediated ubiquitin-dependent protein catabolic process|proteasome assembly	pfa03050	Proteasome
PF3D7_0807900	GeneID:2655248	yars	tyrosine--tRNA ligase	GO:0000049,GO:0004831,GO:0005524,GO:0006418,GO:0006437,GO:0017101,GO:0017102	tRNA binding|tyrosine-tRNA ligase activity|ATP binding|tRNA aminoacylation for protein translation|tyrosyl-tRNA aminoacylation|aminoacyl-tRNA synthetase multienzyme complex|methionyl glutamyl tRNA synthetase complex	pfa00970	Aminoacyl-tRNA biosynthesis
PF3D7_0808000	GeneID:2655246		conserved Plasmodium protein, unknown function
PF3D7_0808100	GeneID:2655245		AP-3 complex subunit delta, putative
PF3D7_0808200	GeneID:2655308	ctse-b	plasmepsin X	GO:0004190,GO:0005768,GO:0016540,GO:0019886	aspartic-type endopeptidase activity|endosome|protein autoprocessing|antigen processing and presentation of exogenous peptide antigen via MHC class II
PF3D7_0808300	GeneID:2655242	NSFL1C	ubiquitin regulatory protein, putative	GO:0000045,GO:0000132,GO:0005654,GO:0005795,GO:0005815,GO:0005829,GO:0005886,GO:0007030,GO:0008289,GO:0031468,GO:0043130,GO:0043161,GO:0045111,GO:0046604,GO:0061025,GO:1904780	autophagosome assembly|establishment of mitotic spindle orientation|nucleoplasm|Golgi stack|microtubule organizing center|cytosol|plasma membrane|Golgi organization|lipid binding|nuclear envelope reassembly|ubiquitin binding|proteasome-mediated ubiquitin-dependent protein catabolic process|intermediate filament cytoskeleton|positive regulation of mitotic centrosome separation|membrane fusion|nega…	pfa04141	Protein processing in endoplasmic reticulum
PF3D7_0808400	GeneID:2655241		coatomer subunit epsilon, putative
PF3D7_0808450	GeneID:54778395		protein MPODD, putative
PF3D7_0808600	GeneID:4794195		erythrocyte membrane protein 1, PfEMP1	GO:0005886,GO:0009405,GO:0016021,GO:0046789,GO:0050900	plasma membrane|pathogenesis|integral component of membrane|host cell surface receptor binding|leukocyte migration	pfa05144	Malaria
PF3D7_0808700	GeneID:2655304		erythrocyte membrane protein 1, PfEMP1	GO:0005886,GO:0009405,GO:0016021,GO:0046789,GO:0050900	plasma membrane|pathogenesis|integral component of membrane|host cell surface receptor binding|leukocyte migration	pfa05144	Malaria
PF3D7_0808800	GeneID:4794194		rifin			pfa05144	Malaria
PF3D7_0808900	GeneID:2655307		rifin			pfa05144	Malaria
PF3D7_0809100	GeneID:2655303		erythrocyte membrane protein 1, PfEMP1	GO:0005886,GO:0009405,GO:0016021,GO:0046789,GO:0050900	plasma membrane|pathogenesis|integral component of membrane|host cell surface receptor binding|leukocyte migration	pfa05144	Malaria
PF3D7_0809200	GeneID:2655301		asparagine-rich antigen Pfa55-14
PF3D7_0809250	GeneID:54778396		conserved Plasmodium protein, unknown function
PF3D7_0809400	GeneID:2655300		conserved protein, unknown function
PF3D7_0809500	GeneID:2655238		histone acetyltransferase subunit NuA4, putative
PF3D7_0809600	GeneID:2655237		peptidase family C50, putative
PF3D7_0809700	GeneID:2655299	RUVBL1	RuvB-like helicase 1
PF3D7_0809800	GeneID:2655236		conserved Plasmodium protein, unknown function
PF3D7_0809900	GeneID:2655235	KDM5A	JmjC domain-containing protein, putative
PF3D7_0810000	GeneID:2655298	acbp-3	acyl-CoA binding protein, putative	GO:0000062,GO:0008289,GO:0019915	fatty-acyl-CoA binding|lipid binding|lipid storage
PF3D7_0810100	GeneID:2655253		apicoplast ribosomal protein L33 precursor, putative
PF3D7_0810200	GeneID:2655297	Coq8a	ABC1 family, putative	GO:0005524,GO:0005739,GO:0006468,GO:0006744,GO:0016021,GO:0016301,GO:0016310,GO:0031314,GO:0043531	ATP binding|mitochondrion|protein phosphorylation|ubiquinone biosynthetic process|integral component of membrane|kinase activity|phosphorylation|extrinsic component of mitochondrial inner membrane|ADP binding
PF3D7_0810300	GeneID:2655471	PPM1D	protein phosphatase PPM5, putative
PF3D7_0810400	GeneID:2655296		aquaporin, putative
PF3D7_0810500	GeneID:2655394	ILKAP	protein phosphatase PPM7, putative	GO:0004722,GO:0005634,GO:0005654,GO:0005829,GO:0046872	protein serine/threonine phosphatase activity|nucleus|nucleoplasm|cytosol|metal ion binding
PF3D7_0810600	GeneID:2655295	an3	ATP-dependent RNA helicase DBP1, putative	GO:0003723,GO:0004386,GO:0005524	RNA binding|helicase activity|ATP binding
PF3D7_0810700	GeneID:2655374		conserved Plasmodium protein, unknown function
PF3D7_0810800	GeneID:2655294	fol1	hydroxymethyldihydropterin pyrophosphokinase-dihydropteroate synthase	GO:0003848,GO:0004150,GO:0004156,GO:0005524,GO:0005740,GO:0016301,GO:0046654,GO:0046656,GO:0046872	2-amino-4-hydroxy-6-hydroxymethyldihydropteridine diphosphokinase activity|dihydroneopterin aldolase activity|dihydropteroate synthase activity|ATP binding|mitochondrial envelope|kinase activity|tetrahydrofolate biosynthetic process|folic acid biosynthetic process|metal ion binding	pfa00790	Folate biosynthesis
PF3D7_0810900.1	GeneID:2655373		conserved Plasmodium protein, unknown function
PF3D7_0811000	GeneID:2655293	Cul1	cullin-1, putative	GO:0005634,GO:0005829,GO:0006511,GO:0014067,GO:0016567,GO:0019005,GO:0030163,GO:0031461,GO:0031625,GO:0032007,GO:0032436,GO:0043066,GO:0046627,GO:0090090,GO:1904801	nucleus|cytosol|ubiquitin-dependent protein catabolic process|negative regulation of phosphatidylinositol 3-kinase signaling|protein ubiquitination|SCF ubiquitin ligase complex|protein catabolic process|cullin-RING ubiquitin ligase complex|ubiquitin protein ligase binding|negative regulation of TOR signaling|positive regulation of proteasomal ubiquitin-dependent protein catabolic process|negative…	pfa04120,pfa04141	Ubiquitin mediated proteolysis|Protein processing in endoplasmic reticulum
PF3D7_0811100	GeneID:2655292		mitochondrial carrier protein, putative
PF3D7_0811200	GeneID:2655239	EMC1	ER membrane protein complex subunit 1, putative	GO:0016021,GO:0034975,GO:0072546	integral component of membrane|protein folding in endoplasmic reticulum|ER membrane protein complex
PF3D7_0811300	GeneID:2655222	CNOT8	CCR4-associated factor 1	GO:0000175,GO:0000289,GO:0000932,GO:0003700,GO:0003723,GO:0004535,GO:0005622,GO:0005634,GO:0005829,GO:0006351,GO:0006355,GO:0006977,GO:0008284,GO:0008285,GO:0017148,GO:0030014,GO:0030015,GO:0035195,GO:0043928,GO:0046872,GO:0061014	3'-5'-exoribonuclease activity|nuclear-transcribed mRNA poly(A) tail shortening|P-body|DNA-binding transcription factor activity|RNA binding|poly(A)-specific ribonuclease activity|intracellular|nucleus|cytosol|transcription, DNA-templated|regulation of transcription, DNA-templated|DNA damage response, signal transduction by p53 class mediator resulting in cell cycle arrest|positive regulation of …	pfa03018	RNA degradation
PF3D7_0811400	GeneID:2655221	DDB_G0293552	conserved protein, unknown function	GO:0005622,GO:0008270	intracellular|zinc ion binding
PF3D7_0811500	GeneID:2655291	prmt1	histone-arginine methyltransferase CARM1, putative	GO:0005634,GO:0005737,GO:0005829,GO:0006355,GO:0006406,GO:0006479,GO:0008170,GO:0008469,GO:0016274,GO:0018195,GO:0019919,GO:0034969,GO:0035242,GO:0042054,GO:0042802,GO:0045653,GO:0051260,GO:1904047	nucleus|cytoplasm|cytosol|regulation of transcription, DNA-templated|mRNA export from nucleus|protein methylation|N-methyltransferase activity|histone-arginine N-methyltransferase activity|protein-arginine N-methyltransferase activity|peptidyl-arginine modification|peptidyl-arginine methylation, to asymmetrical-dimethyl arginine|histone arginine methylation|protein-arginine omega-N asymmetric met…
PF3D7_0811600	GeneID:2655290		conserved protein, unknown function
PF3D7_0811700	GeneID:2655289		conserved Plasmodium protein, unknown function
PF3D7_0811800	GeneID:2655244		conserved Plasmodium protein, unknown function
PF3D7_0811900	GeneID:2655243		RNA-binding protein, putative
PF3D7_0812000	GeneID:2655216		conserved protein, unknown function
PF3D7_0812100	GeneID:2655288		proteasome activator complex subunit 4, putative
PF3D7_0812200	GeneID:2655450	htra1	trypsin-like serine protease, putative	GO:0001558,GO:0004252,GO:0005520,GO:0005576,GO:0005829,GO:0005886	regulation of cell growth|serine-type endopeptidase activity|insulin-like growth factor binding|extracellular region|cytosol|plasma membrane
PF3D7_0812220	GeneID:36312510	gtpbp8	GTPase, putative	GO:0005525,GO:0046872	GTP binding|metal ion binding
PF3D7_0812300	GeneID:2655287		sporozoite surface protein 3, putative
PF3D7_0812400	GeneID:2655286	DDB_G0272318	karyopherin alpha	GO:0005643,GO:0005654,GO:0005829,GO:0006607,GO:0008139,GO:0008565,GO:0061608	nuclear pore|nucleoplasm|cytosol|NLS-bearing protein import into nucleus|nuclear localization sequence binding|protein transporter activity|nuclear import signal receptor activity
PF3D7_0812500	GeneID:2655285	PPIL4	RNA-binding protein, putative	GO:0003723,GO:0003755,GO:0005634,GO:0005654,GO:0005829,GO:1901407	RNA binding|peptidyl-prolyl cis-trans isomerase activity|nucleus|nucleoplasm|cytosol|regulation of phosphorylation of RNA polymerase II C-terminal domain
PF3D7_0812600	GeneID:2655284	ubc2	ubiquitin-conjugating enzyme E2, putative	GO:0000209,GO:0000790,GO:0005524,GO:0006281,GO:0033503,GO:0043161,GO:0061631	protein polyubiquitination|nuclear chromatin|ATP binding|DNA repair|HULC complex|proteasome-mediated ubiquitin-dependent protein catabolic process|ubiquitin conjugating enzyme activity	pfa04120	Ubiquitin mediated proteolysis
PF3D7_0812700	GeneID:2655283	PF08_0084	U1 small nuclear ribonucleoprotein C, putative	GO:0000243,GO:0000387,GO:0000395,GO:0003729,GO:0005685,GO:0008270,GO:0030619,GO:0030627,GO:0071004	commitment complex|spliceosomal snRNP assembly|mRNA 5'-splice site recognition|mRNA binding|U1 snRNP|zinc ion binding|U1 snRNA binding|pre-mRNA 5'-splice site binding|U2-type prespliceosome	pfa03040	Spliceosome
PF3D7_0812800	GeneID:9221951		conserved protein, unknown function
PF3D7_0812900	GeneID:2655448		conserved Plasmodium protein, unknown function
PF3D7_0813000	GeneID:2655282		conserved protein, unknown function
PF3D7_0813100	GeneID:2655281		conserved Plasmodium protein, unknown function
PF3D7_0813200	GeneID:2655447	nudc	CS domain protein, putative	GO:0000741,GO:0005737,GO:0005874,GO:0006457,GO:0007049,GO:0032502,GO:0051082,GO:0051301	karyogamy|cytoplasm|microtubule|protein folding|cell cycle|developmental process|unfolded protein binding|cell division
PF3D7_0813300	GeneID:2655446		conserved protein, unknown function
PF3D7_0813400	GeneID:2655280		conserved protein, unknown function
PF3D7_0813500	GeneID:2655279		PUB domain-containing protein, putative
PF3D7_0813600	GeneID:2655278	DENR	translation initiation factor SUI1, putative	GO:0003743	translation initiation factor activity
PF3D7_0813700	GeneID:2655277		ABC transporter F family member 1
PF3D7_0813800	GeneID:2655276	Gmd	GDP-mannose 4,6-dehydratase	GO:0005737,GO:0007219,GO:0008446,GO:0019673,GO:0042350,GO:0042351,GO:0048477,GO:2000035	cytoplasm|Notch signaling pathway|GDP-mannose 4,6-dehydratase activity|GDP-mannose metabolic process|GDP-L-fucose biosynthetic process|'de novo' GDP-L-fucose biosynthetic process|oogenesis|regulation of stem cell division	pfa00051,pfa00520	Fructose and mannose metabolism|Amino sugar and nucleotide sugar metabolism
PF3D7_0813900	GeneID:2655275	RpS16	40S ribosomal protein S16, putative	GO:0003735,GO:0005840,GO:0006412	structural constituent of ribosome|ribosome|translation	pfa03010	Ribosome
PF3D7_0814000	GeneID:2655274	RpL13	60S ribosomal protein L13-2, putative	GO:0002181,GO:0003735,GO:0022625,GO:0022626	cytoplasmic translation|structural constituent of ribosome|cytosolic large ribosomal subunit|cytosolic ribosome	pfa03010	Ribosome
PF3D7_0814100	GeneID:2655444		conserved Plasmodium protein, unknown function
PF3D7_0814200	GeneID:2655273	RPP25L	DNA/RNA-binding protein Alba 1	GO:0003723,GO:0005634	RNA binding|nucleus
PF3D7_0814300	GeneID:2655443	vcp	AAA family ATPase, putative	GO:0005524,GO:0005634,GO:0005737,GO:0005829,GO:0006302,GO:0006914,GO:0006974,GO:0007626,GO:0008289,GO:0016236,GO:0016567,GO:0016887,GO:0018279,GO:0019985,GO:0030433,GO:0030970,GO:0031593,GO:0032510,GO:0034098,GO:0035861,GO:0036503,GO:0043009,GO:0043161,GO:0051228,GO:0071712,GO:0097352,GO:2000058	ATP binding|nucleus|cytoplasm|cytosol|double-strand break repair|autophagy|cellular response to DNA damage stimulus|locomotory behavior|lipid binding|macroautophagy|protein ubiquitination|ATPase activity|protein N-linked glycosylation via asparagine|translesion synthesis|ubiquitin-dependent ERAD pathway|retrograde protein transport, ER to cytosol|polyubiquitin modification-dependent protein bindi…	pfa03008	Ribosome biogenesis in eukaryotes
PF3D7_0814400	GeneID:2655442	DDHD1	phospholipase DDHD1, putative	GO:0004620,GO:0005737,GO:0016042,GO:0046872	phospholipase activity|cytoplasm|lipid catabolic process|metal ion binding
PF3D7_0814500	GeneID:2655439		conserved protein, unknown function
PF3D7_0814600	GeneID:2655272		conserved protein, unknown function
PF3D7_0814700	GeneID:2655271		conserved Plasmodium protein, unknown function
PF3D7_0814900	GeneID:2655270	SODB	superoxide dismutase [Fe]	GO:0004784,GO:0005737,GO:0046872	superoxide dismutase activity|cytoplasm|metal ion binding	pfa04146	Peroxisome
PF3D7_0815000	GeneID:2655437		selenoprotein
PF3D7_0815100	GeneID:2655269		heptatricopeptide repeat and RAP domain-containing protein, putative
PF3D7_0815200	GeneID:2655268	kpnb1	importin subunit beta, putative	GO:0005635,GO:0005737,GO:0006886,GO:0008536	nuclear envelope|cytoplasm|intracellular protein transport|Ran GTPase binding	pfa03013	RNA transport
PF3D7_0815300	GeneID:2655267		FAD-dependent monooxygenase, putative
PF3D7_0815400	GeneID:2655436		ATP synthase-associated protein, putative
PF3D7_0815500	GeneID:2655435		conserved Plasmodium protein, unknown function
PF3D7_0815600	GeneID:2655434	eif3g	eukaryotic translation initiation factor 3 subunit G, putative	GO:0001732,GO:0003743,GO:0005852,GO:0006413,GO:0016282,GO:0033290	formation of cytoplasmic translation initiation complex|translation initiation factor activity|eukaryotic translation initiation factor 3 complex|translational initiation|eukaryotic 43S preinitiation complex|eukaryotic 48S preinitiation complex	pfa03013	RNA transport
PF3D7_0815700	GeneID:2655266		ubiquitin
PF3D7_0815800	GeneID:2655433	RABGEF1	vacuolar protein sorting-associated protein 9, putative	GO:0003677,GO:0005769,GO:0006897,GO:0008270,GO:0015031,GO:0055037	DNA binding|early endosome|endocytosis|zinc ion binding|protein transport|recycling endosome
PF3D7_0815900	GeneID:2655265	lpd	dihydrolipoyl dehydrogenase, apicoplast	GO:0004148,GO:0005759,GO:0005967,GO:0006546,GO:0006550,GO:0006552,GO:0006564,GO:0006574,GO:0009055,GO:0031012,GO:0045335,GO:0045454,GO:0050660	dihydrolipoyl dehydrogenase activity|mitochondrial matrix|mitochondrial pyruvate dehydrogenase complex|glycine catabolic process|isoleucine catabolic process|leucine catabolic process|L-serine biosynthetic process|valine catabolic process|electron transfer activity|extracellular matrix|phagocytic vesicle|cell redox homeostasis|flavin adenine dinucleotide binding	pfa00010,pfa00020,pfa00260,pfa00280,pfa00310,pfa00380,pfa00620,pfa00630,pfa00640	Glycolysis / Gluconeogenesis|Citrate cycle (TCA cycle)|Glycine, serine and threonine metabolism|Valine, leucine and isoleucine degradation|Lysine degradation|Tryptophan metabolism|Pyruvate metabolism|Glyoxylate and dicarboxylate metabolism|Propanoate metabolism
PF3D7_0816000	GeneID:2655264	GRWD1	ribosome assembly protein RRB1, putative	GO:0003682,GO:0003688,GO:0003723,GO:0005634,GO:0005694,GO:0005730,GO:0005829,GO:0006260,GO:0006334,GO:0006337,GO:0032991,GO:0042393	chromatin binding|DNA replication origin binding|RNA binding|nucleus|chromosome|nucleolus|cytosol|DNA replication|nucleosome assembly|nucleosome disassembly|protein-containing complex|histone binding
PF3D7_0816100	GeneID:2655432	Ppcdc	phosphopantothenoylcysteine decarboxylase, putative	GO:0004633,GO:0015937,GO:0042802	phosphopantothenoylcysteine decarboxylase activity|coenzyme A biosynthetic process|identical protein binding	pfa00770	Pantothenate and CoA biosynthesis
PF3D7_0816200	GeneID:2655263	chmp2a	vacuolar protein sorting-associated protein 2, putative	GO:0000815,GO:0000920,GO:0005635,GO:0005771,GO:0010458,GO:0015031,GO:0031468,GO:0031902,GO:0032509,GO:0045324	ESCRT III complex|septum digestion after cytokinesis|nuclear envelope|multivesicular body|exit from mitosis|protein transport|nuclear envelope reassembly|late endosome membrane|endosome transport via multivesicular body sorting pathway|late endosome to vacuole transport	pfa04144	Endocytosis
PF3D7_0816300	GeneID:2655431		conserved Plasmodium protein, unknown function
PF3D7_0816400	GeneID:2655429		EF-hand calcium-binding domain-containing protein, putative
PF3D7_0816500	GeneID:2655428		small heat shock protein HSP20, putative
PF3D7_0816600	GeneID:2655262	HSP100	chaperone protein ClpB1	GO:0005524,GO:0019538	ATP binding|protein metabolic process
PF3D7_0816700	GeneID:2655427		trafficking protein particle complex subunit 2-like protein, putative
PF3D7_0816800	GeneID:2655426	DMC1	meiotic recombination protein DMC1, putative
PF3D7_0816900	GeneID:2655261	Adk2	adenylate kinase 2	GO:0004017,GO:0005524,GO:0005758,GO:0005829,GO:0006172,GO:0046033,GO:0046034	adenylate kinase activity|ATP binding|mitochondrial intermembrane space|cytosol|ADP biosynthetic process|AMP metabolic process|ATP metabolic process	pfa00230,pfa00730	Purine metabolism|Thiamine metabolism
PF3D7_0817000	GeneID:2655425	uba3	NEDD8-activating enzyme E1 catalytic subunit, putative	GO:0005524,GO:0005737,GO:0016881,GO:0019781,GO:0045116	ATP binding|cytoplasm|acid-amino acid ligase activity|NEDD8 activating enzyme activity|protein neddylation	pfa04120	Ubiquitin mediated proteolysis
PF3D7_0817100	GeneID:9221950	gtpbp3	tRNA modification GTPase, putative	GO:0002098,GO:0003924,GO:0005525,GO:0005737,GO:0005739,GO:0006400,GO:0030488	tRNA wobble uridine modification|GTPase activity|GTP binding|cytoplasm|mitochondrion|tRNA modification|tRNA methylation
PF3D7_0817200	GeneID:2655482		conserved protein, unknown function
PF3D7_0817300	GeneID:2655260		conserved Plasmodium protein, unknown function
PF3D7_0817400	GeneID:2655424		phosphatase, putative
PF3D7_0817500	GeneID:2655259	HINT2	histidine triad nucleotide-binding protein 1	GO:0000166,GO:0005730,GO:0005739,GO:0006694,GO:0006915,GO:0016042,GO:0016787,GO:2000757	nucleotide binding|nucleolus|mitochondrion|steroid biosynthetic process|apoptotic process|lipid catabolic process|hydrolase activity|negative regulation of peptidyl-lysine acetylation
PF3D7_0817600	GeneID:2655258		conserved protein, unknown function
PF3D7_0817700	GeneID:2655423		rhoptry neck protein 5
PF3D7_0817800	GeneID:2655257		conserved Plasmodium protein, unknown function
PF3D7_0817900	GeneID:2655422		high mobility group protein B2	GO:0003677,GO:0005634	DNA binding|nucleus
PF3D7_0818000	GeneID:2655421		U4/U6.U5 small nuclear ribonucleoprotein, putative
PF3D7_0818100	GeneID:2655420		zinc finger protein, putative
PF3D7_0818200	GeneID:2655418		14-3-3 protein	GO:0019904	protein domain specific binding
PF3D7_0818300	GeneID:2655417	dctn6	dynactin subunit 6, putative	GO:0005737,GO:0005869	cytoplasm|dynactin complex
PF3D7_0818400	GeneID:2655393	FCF1	rRNA-processing protein FCF1, putative	GO:0003723,GO:0005654,GO:0005730,GO:0006364,GO:0032040	RNA binding|nucleoplasm|nucleolus|rRNA processing|small-subunit processome	pfa03008	Ribosome biogenesis in eukaryotes
PF3D7_0818500	GeneID:2655256	Zfand5	zinc finger protein, putative	GO:0001701,GO:0001944,GO:0003016,GO:0003677,GO:0005737,GO:0008270,GO:0010761,GO:0048008,GO:0048705,GO:0048745,GO:0060324	in utero embryonic development|vasculature development|respiratory system process|DNA binding|cytoplasm|zinc ion binding|fibroblast migration|platelet-derived growth factor receptor signaling pathway|skeletal system morphogenesis|smooth muscle tissue development|face development
PF3D7_0818600	GeneID:2655392	ABHD13	BEM46-like protein, putative	GO:0002084,GO:0008474,GO:0016020,GO:0016021,GO:0032839	protein depalmitoylation|palmitoyl-(protein) hydrolase activity|membrane|integral component of membrane|dendrite cytoplasm
PF3D7_0818700	GeneID:2655391	SMARCAD1	DNA helicase, putative	GO:0000018,GO:0000729,GO:0000792,GO:0003677,GO:0004386,GO:0005524,GO:0005634,GO:0005654,GO:0035861,GO:0043044,GO:0043596,GO:0051304,GO:0070932,GO:0070933	regulation of DNA recombination|DNA double-strand break processing|heterochromatin|DNA binding|helicase activity|ATP binding|nucleus|nucleoplasm|site of double-strand break|ATP-dependent chromatin remodeling|nuclear replication fork|chromosome separation|histone H3 deacetylation|histone H4 deacetylation
PF3D7_0818800	GeneID:2655255	Imp4	U3 small nucleolar ribonucleoprotein protein IMP4, putative	GO:0001650,GO:0005730,GO:0006364,GO:0030515,GO:0032040,GO:0034457,GO:0042134	fibrillar center|nucleolus|rRNA processing|snoRNA binding|small-subunit processome|Mpp10 complex|rRNA primary transcript binding	pfa03008	Ribosome biogenesis in eukaryotes
PF3D7_0818900	GeneID:2655254		heat shock protein 70	GO:0005524	ATP binding	pfa03040,pfa04141,pfa04144	Spliceosome|Protein processing in endoplasmic reticulum|Endocytosis
PF3D7_0819000	GeneID:2655390		conserved Plasmodium protein, unknown function
PF3D7_0819100	GeneID:2655504		BRIX domain, putative
PF3D7_0819200	GeneID:2655503		perforin-like protein 5
PF3D7_0819300	GeneID:2655502		conserved Plasmodium protein, unknown function
PF3D7_0819400	GeneID:2655501		perforin-like protein 4
PF3D7_0819500	GeneID:2655389	Rmnd1	conserved protein, unknown function	GO:0005739,GO:0006412,GO:0070131	mitochondrion|translation|positive regulation of mitochondrial translation
PF3D7_0819600	GeneID:2655388		conserved protein, unknown function
PF3D7_0819700	GeneID:2655344		conserved Plasmodium protein, unknown function
PF3D7_0819800	GeneID:2655343		conserved Plasmodium protein, unknown function
PF3D7_0819900	GeneID:2655500	Lsm3	U6 snRNA-associated Sm-like protein LSm3, putative	GO:0000398,GO:0000932,GO:0000956,GO:0003723,GO:0005634,GO:0005688,GO:0030629,GO:0033962,GO:0046540,GO:0071005,GO:0071013,GO:0120115,GO:1990726	mRNA splicing, via spliceosome|P-body|nuclear-transcribed mRNA catabolic process|RNA binding|nucleus|U6 snRNP|U6 snRNA 3'-end binding|cytoplasmic mRNA processing body assembly|U4/U6 x U5 tri-snRNP complex|U2-type precatalytic spliceosome|catalytic step 2 spliceosome|Lsm2-8 complex|Lsm1-7-Pat1 complex	pfa03018,pfa03040	RNA degradation|Spliceosome
PF3D7_0820000	GeneID:2655499	PF08_0048	Snf2-related CBP activator, putative	GO:0000812,GO:0003677,GO:0005524,GO:0005737,GO:0006338,GO:0008026,GO:0016020,GO:0016458,GO:0016887,GO:0042393,GO:0043044,GO:0043486	Swr1 complex|DNA binding|ATP binding|cytoplasm|chromatin remodeling|ATP-dependent helicase activity|membrane|gene silencing|ATPase activity|histone binding|ATP-dependent chromatin remodeling|histone exchange
PF3D7_0820100	GeneID:2655341		RNA-binding protein, putative
PF3D7_0820200	GeneID:2655340	pgs1	phosphatidylglycerophosphate synthase	GO:0005524,GO:0005739,GO:0008444,GO:0008654,GO:0032049	ATP binding|mitochondrion|CDP-diacylglycerol-glycerol-3-phosphate 3-phosphatidyltransferase activity|phospholipid biosynthetic process|cardiolipin biosynthetic process	pfa00564	Glycerophospholipid metabolism
PF3D7_0820300	GeneID:2655498		conserved Plasmodium protein, unknown function
PF3D7_0820400	GeneID:2655497		conserved Plasmodium protein, unknown function
PF3D7_0820500	GeneID:2655339		protein transport protein YIF1, putative
PF3D7_0820600	GeneID:2655338		conserved protein, unknown function
PF3D7_0820700	GeneID:2655496	ogdh	2-oxoglutarate dehydrogenase E1 component	GO:0004591,GO:0005739,GO:0006096,GO:0006099,GO:0009353,GO:0030976,GO:0045252	oxoglutarate dehydrogenase (succinyl-transferring) activity|mitochondrion|glycolytic process|tricarboxylic acid cycle|mitochondrial oxoglutarate dehydrogenase complex|thiamine pyrophosphate binding|oxoglutarate dehydrogenase complex	pfa00020	Citrate cycle (TCA cycle)
PF3D7_0820800	GeneID:2655337		conserved Plasmodium protein, unknown function
PF3D7_0820900	GeneID:2655353		conserved Plasmodium protein, unknown function
PF3D7_0821000	GeneID:2655352		conserved Plasmodium protein, unknown function
PF3D7_0821100	GeneID:2655495	GSK3B	protein kinase 1	GO:0001837,GO:0004672,GO:0004674,GO:0005524,GO:0005634,GO:0005737,GO:0005739,GO:0005886,GO:0005977,GO:0006468,GO:0007399,GO:0007623,GO:0016020,GO:0016055,GO:0016301,GO:0018105,GO:0032092,GO:0032886,GO:0036016,GO:0050321,GO:0070885,GO:0097192,GO:1901030	epithelial to mesenchymal transition|protein kinase activity|protein serine/threonine kinase activity|ATP binding|nucleus|cytoplasm|mitochondrion|plasma membrane|glycogen metabolic process|protein phosphorylation|nervous system development|circadian rhythm|membrane|Wnt signaling pathway|kinase activity|peptidyl-serine phosphorylation|positive regulation of protein binding|regulation of microtubul…
PF3D7_0821200	GeneID:2655494		conserved protein, unknown function
PF3D7_0821300	GeneID:2655493	Dhx33	ATP-dependent RNA helicase DHX36, putative	GO:0000182,GO:0003723,GO:0003725,GO:0003729,GO:0005524,GO:0005634,GO:0005654,GO:0005730,GO:0005737,GO:0006413,GO:0032481,GO:0033613,GO:0034459,GO:0043023,GO:0043410,GO:0045943,GO:0051092,GO:0072559,GO:1900227	rDNA binding|RNA binding|double-stranded RNA binding|mRNA binding|ATP binding|nucleus|nucleoplasm|nucleolus|cytoplasm|translational initiation|positive regulation of type I interferon production|activating transcription factor binding|ATP-dependent 3'-5' RNA helicase activity|ribosomal large subunit binding|positive regulation of MAPK cascade|positive regulation of transcription by RNA polymerase…	pfa03018	RNA degradation
PF3D7_0821400	GeneID:2655351		conserved Plasmodium protein, unknown function
PF3D7_0821500	GeneID:2655492	CG3527	ribosomal RNA small subunit methyltransferase NEP1, putative	GO:0005730,GO:0019843,GO:0031167,GO:0032040,GO:0042742,GO:0070037,GO:0070475	nucleolus|rRNA binding|rRNA methylation|small-subunit processome|defense response to bacterium|rRNA (pseudouridine) methyltransferase activity|rRNA base methylation	pfa03008	Ribosome biogenesis in eukaryotes
PF3D7_0821600	GeneID:2655491	CLP1	polyribonucleotide 5'-hydroxyl-kinase Clp1, putative	GO:0000214,GO:0000398,GO:0005524,GO:0005634,GO:0005654,GO:0005829,GO:0005849,GO:0006369,GO:0006378,GO:0006388,GO:0021695,GO:0030423,GO:0031124,GO:0035087,GO:0046404,GO:0051733,GO:0051736	tRNA-intron endonuclease complex|mRNA splicing, via spliceosome|ATP binding|nucleus|nucleoplasm|cytosol|mRNA cleavage factor complex|termination of RNA polymerase II transcription|mRNA polyadenylation|tRNA splicing, via endonucleolytic cleavage and ligation|cerebellar cortex development|targeting of mRNA for destruction involved in RNA interference|mRNA 3'-end processing|siRNA loading onto RISC i…	pfa03015	mRNA surveillance pathway
PF3D7_0821700	GeneID:2655490	RPL22	60S ribosomal protein L22, putative	GO:0003735,GO:0005840,GO:0006412	structural constituent of ribosome|ribosome|translation	pfa03010	Ribosome
PF3D7_0821800	GeneID:2655350		protein transport protein SEC61 subunit beta, putative			pfa03060,pfa04141,pfa04145	Protein export|Protein processing in endoplasmic reticulum|Phagosome
PF3D7_0821900	GeneID:2655349		conserved protein, unknown function
PF3D7_0822000	GeneID:2655489	mrpl4	ribosomal protein L4, mitochondrial, putative	GO:0003735,GO:0005762,GO:0006412	structural constituent of ribosome|mitochondrial large ribosomal subunit|translation
PF3D7_0822100	GeneID:2655488		mediator of RNA polymerase II transcription subunit 7, putative
PF3D7_0822200	GeneID:2655347	Pcif1	phosphorylated CTD interacting factor 1 WW domain-containing protein, putative	GO:0005634,GO:0005654,GO:0010923,GO:0015630,GO:0045171	nucleus|nucleoplasm|negative regulation of phosphatase activity|microtubule cytoskeleton|intercellular bridge
PF3D7_0822300	GeneID:2655346	SNRPG	small nuclear ribonucleoprotein G, putative	GO:0000387,GO:0000398,GO:0003723,GO:0005634,GO:0005681,GO:0005682,GO:0005685,GO:0005686,GO:0005687,GO:0005689,GO:0030532,GO:0034719,GO:0043186,GO:0071004,GO:0071011,GO:0071013	spliceosomal snRNP assembly|mRNA splicing, via spliceosome|RNA binding|nucleus|spliceosomal complex|U5 snRNP|U1 snRNP|U2 snRNP|U4 snRNP|U12-type spliceosomal complex|small nuclear ribonucleoprotein complex|SMN-Sm protein complex|P granule|U2-type prespliceosome|precatalytic spliceosome|catalytic step 2 spliceosome	pfa03040	Spliceosome
PF3D7_0822400	GeneID:2655345		conserved Plasmodium protein, unknown function
PF3D7_0822500	GeneID:2655387	Dnal1	dynein light chain 1	GO:0003774,GO:0005737,GO:0005874,GO:0030286,GO:0036158,GO:0042995,GO:0043014,GO:0045504	motor activity|cytoplasm|microtubule|dynein complex|outer dynein arm assembly|cell projection|alpha-tubulin binding|dynein heavy chain binding
PF3D7_0822600	GeneID:2655487	SEC23A	protein transport protein SEC23	GO:0000139,GO:0005789,GO:0005829,GO:0006886,GO:0008270,GO:0019898,GO:0030127,GO:0070971,GO:0090110	Golgi membrane|endoplasmic reticulum membrane|cytosol|intracellular protein transport|zinc ion binding|extrinsic component of membrane|COPII vesicle coat|endoplasmic reticulum exit site|cargo loading into COPII-coated vesicle	pfa04141	Protein processing in endoplasmic reticulum
PF3D7_0822700	GeneID:2655386		thrombospondin-related protein 1, putative
PF3D7_0822800	GeneID:2655384	snrnp40	U5 small nuclear ribonucleoprotein 40 kDa protein, putative	GO:0005634,GO:0005681,GO:0006397,GO:0008380	nucleus|spliceosomal complex|mRNA processing|RNA splicing	pfa03040	Spliceosome
PF3D7_0822900	GeneID:2655486		conserved Plasmodium protein, unknown function
PF3D7_0823000	GeneID:2655383		serine/threonine protein kinase VPS15, putative
PF3D7_0823100	GeneID:2655382		RWD domain-containing protein, putative
PF3D7_0823200	GeneID:2655381	CELF3	RNA-binding protein, putative	GO:0000381,GO:0003723,GO:0003729,GO:0005634,GO:0005737,GO:0006376,GO:0007283,GO:0016604,GO:0030317,GO:0030575,GO:0048026,GO:0097322,GO:0098781,GO:1990904	regulation of alternative mRNA splicing, via spliceosome|RNA binding|mRNA binding|nucleus|cytoplasm|mRNA splice site selection|spermatogenesis|nuclear body|flagellated sperm motility|nuclear body organization|positive regulation of mRNA splicing, via spliceosome|7SK snRNA binding|ncRNA transcription|ribonucleoprotein complex
PF3D7_0823300	GeneID:2655485	kat2a	histone acetyltransferase GCN5	GO:0001816,GO:0003682,GO:0003713,GO:0004402,GO:0005634,GO:0005694,GO:0005737,GO:0005813,GO:0007507,GO:0007616,GO:0018393,GO:0043966,GO:0045589,GO:0045944,GO:0048167,GO:0050863,GO:0060173,GO:0061733,GO:0106077,GO:0106078	cytokine production|chromatin binding|transcription coactivator activity|histone acetyltransferase activity|nucleus|chromosome|cytoplasm|centrosome|heart development|long-term memory|internal peptidyl-lysine acetylation|histone H3 acetylation|regulation of regulatory T cell differentiation|positive regulation of transcription by RNA polymerase II|regulation of synaptic plasticity|regulation of T …
PF3D7_0823400	GeneID:2655379		alpha/beta hydrolase, putative
PF3D7_0823500	GeneID:2655484		inner membrane complex protein 1i, putative
PF3D7_0823600	GeneID:2655378	lipt2	lipoate-protein ligase B	GO:0005739,GO:0009249,GO:0016874,GO:0033819,GO:0102555,GO:2000376	mitochondrion|protein lipoylation|ligase activity|lipoyl(octanoyl) transferase activity|octanoyl transferase activity (acting on glycine-cleavage complex H protein)|positive regulation of oxygen metabolic process
PF3D7_0823700	GeneID:2655377		mitochondrial import receptor subunit TOM7, putative
PF3D7_0823800	GeneID:2655483	DNAJA3	DnaJ protein, putative
PF3D7_0823900	GeneID:2655481	ucpC	dicarboxylate/tricarboxylate carrier	GO:0005310,GO:0005739,GO:0005743,GO:0006835,GO:0015367,GO:0016021	dicarboxylic acid transmembrane transporter activity|mitochondrion|mitochondrial inner membrane|dicarboxylic acid transport|oxoglutarate:malate antiporter activity|integral component of membrane
PF3D7_0824000	GeneID:2655480		conserved Plasmodium protein, unknown function
PF3D7_0824100	GeneID:2655376	EXD1	exonuclease, putative	GO:0003723,GO:0031047,GO:0034587,GO:0042803,GO:0043186,GO:0051321,GO:0090305,GO:1990923	RNA binding|gene silencing by RNA|piRNA metabolic process|protein homodimerization activity|P granule|meiotic cell cycle|nucleic acid phosphodiester bond hydrolysis|PET complex
PF3D7_0824200	GeneID:2655375		conserved Plasmodium protein, unknown function
PF3D7_0824300	GeneID:2655416	GTPBP10	GTP-binding protein Obg2, putative	GO:0003723,GO:0005525,GO:0005694,GO:0005730,GO:0042254	RNA binding|GTP binding|chromosome|nucleolus|ribosome biogenesis
PF3D7_0824400	GeneID:2655415		nucleoside transporter 2
PF3D7_0824500	GeneID:2655479		conserved protein, unknown function
PF3D7_0824600	GeneID:2655414	MAL8P1.31	Fe-S cluster assembly protein DRE2, putative	GO:0005737,GO:0005758,GO:0009055,GO:0016226,GO:0046872,GO:0051537,GO:0051539	cytoplasm|mitochondrial intermembrane space|electron transfer activity|iron-sulfur cluster assembly|metal ion binding|2 iron, 2 sulfur cluster binding|4 iron, 4 sulfur cluster binding
PF3D7_0824700	GeneID:2655413		lipase maturation factor, putative
PF3D7_0824800	GeneID:2655478		conserved Plasmodium membrane protein, unknown function
PF3D7_0824900	GeneID:2655477		conserved Plasmodium protein, unknown function
PF3D7_0825000	GeneID:2655411		conserved Plasmodium protein, unknown function
PF3D7_0825100	GeneID:2655234		ankyrin-repeat protein, putative
PF3D7_0825200	GeneID:2655233		translation initiation factor IF-3
PF3D7_0825300	GeneID:2655232		SAYSvFN domain-containing protein, putative
PF3D7_0825400	GeneID:9221948		ATP synthase-associated protein, putative
PF3D7_0825500	GeneID:2655476	KRI1	protein KRI1, putative	GO:0000447,GO:0005730,GO:0030686	endonucleolytic cleavage in ITS1 to separate SSU-rRNA from 5.8S rRNA and LSU-rRNA from tricistronic rRNA transcript (SSU-rRNA, 5.8S rRNA, LSU-rRNA)|nucleolus|90S preribosome
PF3D7_0825600	GeneID:2655475		cytochrome c oxidase assembly factor 5, putative
PF3D7_0825700	GeneID:2655474		crystalloid-specific PH domain-containing protein, putative
PF3D7_0825800	GeneID:2655231		conserved protein, unknown function
PF3D7_0825900	GeneID:2655473		conserved Plasmodium protein, unknown function
PF3D7_0826000	GeneID:2655230		conserved Plasmodium protein, unknown function
PF3D7_0826100	GeneID:2655229	HUWE1	HECT-like E3 ubiquitin ligase, putative	GO:0000209,GO:0003677,GO:0003723,GO:0004842,GO:0005576,GO:0005634,GO:0005654,GO:0005737,GO:0005829,GO:0006284,GO:0006511,GO:0006513,GO:0016020,GO:0016567,GO:0016574,GO:0030154,GO:0034774,GO:0043312,GO:0061630,GO:0070062,GO:1903955,GO:1904813	protein polyubiquitination|DNA binding|RNA binding|ubiquitin-protein transferase activity|extracellular region|nucleus|nucleoplasm|cytoplasm|cytosol|base-excision repair|ubiquitin-dependent protein catabolic process|protein monoubiquitination|membrane|protein ubiquitination|histone ubiquitination|cell differentiation|secretory granule lumen|neutrophil degranulation|ubiquitin protein ligase activi…
PF3D7_0826200	GeneID:2655472	abhd8	alpha/beta hydrolase, putative	GO:0016787	hydrolase activity
PF3D7_0826300	GeneID:2655470	Ash2l	SPRY domain, putative	GO:0005634,GO:0005654,GO:0005719,GO:0006351,GO:0006974,GO:0008013,GO:0008284,GO:0035097,GO:0042800,GO:0043627,GO:0044212,GO:0044666,GO:0045944,GO:0046872,GO:0048096,GO:0048188,GO:0051568,GO:0071339,GO:1990188	nucleus|nucleoplasm|nuclear euchromatin|transcription, DNA-templated|cellular response to DNA damage stimulus|beta-catenin binding|positive regulation of cell proliferation|histone methyltransferase complex|histone methyltransferase activity (H3-K4 specific)|response to estrogen|transcription regulatory region DNA binding|MLL3/4 complex|positive regulation of transcription by RNA polymerase II|me…
PF3D7_0826400	GeneID:2655228	DHDDS	dehydrodolichyl diphosphate synthetase, putative	GO:0002094,GO:0005783,GO:0005789,GO:0006489,GO:0016094,GO:0045547,GO:1904423	polyprenyltransferase activity|endoplasmic reticulum|endoplasmic reticulum membrane|dolichyl diphosphate biosynthetic process|polyprenol biosynthetic process|dehydrodolichyl diphosphate synthase activity|dehydrodolichyl diphosphate synthase complex	pfa00900	Terpenoid backbone biosynthesis
PF3D7_0826500	GeneID:2655469	ufd-2	ubiquitin conjugation factor E4 B, putative	GO:0000151,GO:0000209,GO:0005634,GO:0005730,GO:0005737,GO:0008340,GO:0016567,GO:0030433,GO:0031625,GO:0031965,GO:0032436,GO:0034450,GO:0051087,GO:0051865	ubiquitin ligase complex|protein polyubiquitination|nucleus|nucleolus|cytoplasm|determination of adult lifespan|protein ubiquitination|ubiquitin-dependent ERAD pathway|ubiquitin protein ligase binding|nuclear membrane|positive regulation of proteasomal ubiquitin-dependent protein catabolic process|ubiquitin-ubiquitin ligase activity|chaperone binding|protein autoubiquitination
PF3D7_0826600	GeneID:2655227		SNARE protein, putative			pfa04130	SNARE interactions in vesicular transport
PF3D7_0826700	GeneID:2655468	gnb2l1	receptor for activated c kinase	GO:0001525,GO:0001934,GO:0005080,GO:0005634,GO:0005737,GO:0005829,GO:0019899,GO:0022627,GO:0030178,GO:0032880,GO:0043022,GO:0051302,GO:0060027,GO:0072344,GO:2000114,GO:2000543	angiogenesis|positive regulation of protein phosphorylation|protein kinase C binding|nucleus|cytoplasm|cytosol|enzyme binding|cytosolic small ribosomal subunit|negative regulation of Wnt signaling pathway|regulation of protein localization|ribosome binding|regulation of cell division|convergent extension involved in gastrulation|rescue of stalled ribosome|regulation of establishment of cell polar…
PF3D7_0826900	GeneID:2655366		conserved Plasmodium protein, unknown function
[truncated: 3,283 more rows]

## Sheet: 0h-|FC|>=2-p<0.05
gene_id	BaseMean	BaseMean_control_Z580_0h	BaseMean_case_S3D7Z_0h	FoldChange	log2FoldChange	pValue	qValue	Regulation	Expression_Z580_0h	Expression_S3D7Z_0h	gene_Dbxref	gene_symbol	description	GO_id	GO_term	pathway	pathway_description
PF3D7_1200600	61211.5	8996.72	113426	0.0793178	-3.65621	1.54e-12	1.28e-09	Dowm	25.347	380.173	GeneID:811060		erythrocyte membrane protein 1, PfEMP1	GO:0005886,GO:0009405,GO:0016021,GO:0046789,GO:0050900	plasma membrane|pathogenesis|integral component of membrane|host cell surface receptor binding|leukocyte migration	pfa05144	Malaria
PF3D7_0936800	44166.7	25618.4	62715	0.408489	-1.29163	0.0055356	0.418525	Dowm	843.404	2428.1	GeneID:813636		Plasmodium exported protein (PHISTc), unknown function
PF3D7_0108500	52330.6	69881.9	34779.3	2.0093	1.00669	0.0311299	1	UP	1596.99	1018.14	GeneID:813221		conserved Plasmodium protein, unknown function
PF3D7_0511500	19022.2	12339.2	25705.1	0.48003	-1.0588	0.0193891	0.910598	Dowm	26.7605	66.3009	GeneID:812939	PFE0570w	RNA pseudouridylate synthase, putative	GO:0001522,GO:0003723,GO:0009982,GO:0016021	pseudouridine synthesis|RNA binding|pseudouridine synthase activity|integral component of membrane
PF3D7_0501400	37316.5	55844.5	18788.5	2.97227	1.57157	0.000735587	0.0873948	UP	87.4371	39.3329	GeneID:812870		interspersed repeat antigen
PF3D7_0412700	7958.27	689.812	15226.7	0.0453027	-4.46426	1.4e-17	2.33e-14	Dowm	1.31095	34.0807	GeneID:812580		erythrocyte membrane protein 1, PfEMP1	GO:0005886,GO:0009405,GO:0016021,GO:0046789,GO:0050900	plasma membrane|pathogenesis|integral component of membrane|host cell surface receptor binding|leukocyte migration	pfa05144	Malaria
PF3D7_1027300	15178.6	20691	9666.16	2.14056	1.09799	0.0154294	0.810451	UP	399.928	228.415	GeneID:810425		peroxiredoxin
PF3D7_0922600	10486.4	14072.2	6900.58	2.03927	1.02806	0.0238689	1	UP	655.765	378.976	GeneID:813502	glnA1	glutamine synthetase, putative	GO:0004356,GO:0005524,GO:0006598,GO:0008134	glutamate-ammonia ligase activity|ATP binding|polyamine catabolic process|transcription factor binding	pfa00220,pfa00250,pfa00630,pfa00910	Arginine biosynthesis|Alanine, aspartate and glutamate metabolism|Glyoxylate and dicarboxylate metabolism|Nitrogen metabolism
PF3D7_1454400	11208.3	15595.4	6821.23	2.2863	1.19301	0.00888374	0.615693	UP	362.697	186.334	GeneID:812099	xpnpep1	aminopeptidase P	GO:0005737,GO:0010815,GO:0030145,GO:0070006	cytoplasm|bradykinin catabolic process|manganese ion binding|metalloaminopeptidase activity
PF3D7_0713900	4554.71	2327.41	6782	0.343175	-1.54298	0.00118006	0.129669	Dowm	15.6265	54.4691	GeneID:2655097		conserved Plasmodium protein, unknown function
PF3D7_0712000	3604.25	1127.25	6081.24	0.185366	-2.43155	9.89e-07	0.000274083	Dowm	2.19787	14.4353	GeneID:2654960		erythrocyte membrane protein 1, PfEMP1	GO:0005886,GO:0009405,GO:0016021,GO:0046789,GO:0050900	plasma membrane|pathogenesis|integral component of membrane|host cell surface receptor binding|leukocyte migration	pfa05144	Malaria
PF3D7_1347700	8297.45	11071.8	5523.14	2.00461	1.00333	0.0283708	1	UP	293.897	178.496	GeneID:814218	pctA	ethanolamine-phosphate cytidylyltransferase	GO:0004306,GO:0006646,GO:0045335	ethanolamine-phosphate cytidylyltransferase activity|phosphatidylethanolamine biosynthetic process|phagocytic vesicle	pfa00440,pfa00564	Phosphonate and phosphinate metabolism|Glycerophospholipid metabolism
PF3D7_1225700	3613.23	2292.64	4933.82	0.464679	-1.10569	0.0205376	0.923268	Dowm	31.5511	81.3812	GeneID:811300	VAC14	VAC14 domain-containing protein, putative	GO:0000306,GO:0006661,GO:0010008,GO:0070772	extrinsic component of vacuolar membrane|phosphatidylinositol biosynthetic process|endosome membrane|PAS complex
PF3D7_0424900	24289.2	43798	4780.48	9.16185	3.19564	5.71e-11	3.61e-08	UP	2587.78	343.797	GeneID:812425		Plasmodium exported protein (PHISTa), unknown function
PF3D7_1104200	7134.41	9715.69	4553.13	2.13385	1.09346	0.0176718	0.881821	UP	94.5334	54.1874	GeneID:810605	Smarca5	chromatin remodeling protein	GO:0000183,GO:0000793,GO:0001650,GO:0003677,GO:0004386,GO:0005524,GO:0005634,GO:0005654,GO:0005677,GO:0006333,GO:0006334,GO:0006338,GO:0006352,GO:0016584,GO:0016589,GO:0016887,GO:0031010,GO:0031213,GO:0031491,GO:0042393,GO:0043044,GO:0043596,GO:0045893,GO:1990830	chromatin silencing at rDNA|condensed chromosome|fibrillar center|DNA binding|helicase activity|ATP binding|nucleus|nucleoplasm|chromatin silencing complex|chromatin assembly or disassembly|nucleosome assembly|chromatin remodeling|DNA-templated transcription, initiation|nucleosome positioning|NURF complex|ATPase activity|ISWI-type complex|RSF complex|nucleosome binding|histone binding|ATP-depende…
PF3D7_0412400	2948.85	1404.3	4493.4	0.312525	-1.67796	0.000630325	0.0818562	Dowm	2.85667	11.2429	GeneID:812583		erythrocyte membrane protein 1, PfEMP1	GO:0005886,GO:0009405,GO:0016021,GO:0046789,GO:0050900	plasma membrane|pathogenesis|integral component of membrane|host cell surface receptor binding|leukocyte migration	pfa05144	Malaria
PF3D7_1450100	6557.66	9116.73	3998.59	2.27999	1.18903	0.0102853	0.657993	UP	232.337	117.762	GeneID:812059	Srp54	signal recognition particle subunit SRP54	GO:0003924,GO:0005525,GO:0005634,GO:0005737,GO:0005786,GO:0005829,GO:0006614,GO:0008144,GO:0008312,GO:0016607,GO:0019003,GO:0030942,GO:0043021	GTPase activity|GTP binding|nucleus|cytoplasm|signal recognition particle, endoplasmic reticulum targeting|cytosol|SRP-dependent cotranslational protein targeting to membrane|drug binding|7S RNA binding|nuclear speck|GDP binding|endoplasmic reticulum signal peptide binding|ribonucleoprotein complex binding	pfa03060	Protein export
PF3D7_1444500	2962.26	1969.61	3954.9	0.498017	-1.00573	0.0372633	1	Dowm	33.1034	78.7017	GeneID:812005	EIF2AK4	eukaryotic translation initiation factor 2-alpha kinase 1	GO:0000049,GO:0000077,GO:0002230,GO:0002250,GO:0002286,GO:0002821,GO:0004672,GO:0004674,GO:0004694,GO:0005524,GO:0005844,GO:0006446,GO:0006468,GO:0007050,GO:0007612,GO:0007616,GO:0010998,GO:0019081,GO:0022626,GO:0032057,GO:0032792,GO:0034198,GO:0034644,GO:0036492,GO:0039520,GO:0044828,GO:0045665,GO:0045947,GO:0046777,GO:0051607,GO:0060259,GO:0060733,GO:0070417,GO:0071264,GO:1900273,GO:1990138,GO:…	tRNA binding|DNA damage checkpoint|positive regulation of defense response to virus by host|adaptive immune response|T cell activation involved in immune response|positive regulation of adaptive immune response|protein kinase activity|protein serine/threonine kinase activity|eukaryotic translation initiation factor 2alpha kinase activity|ATP binding|polysome|regulation of translational initiation…	pfa04141	Protein processing in endoplasmic reticulum
PF3D7_0712600	2442.33	951.155	3933.51	0.241808	-2.04806	4.85e-05	0.00978468	Dowm	2.19229	10.6175	GeneID:4794184		erythrocyte membrane protein 1, PfEMP1	GO:0005886,GO:0009405,GO:0016021,GO:0046789,GO:0050900	plasma membrane|pathogenesis|integral component of membrane|host cell surface receptor binding|leukocyte migration	pfa05144	Malaria
PF3D7_1420000	6300.55	8974.28	3626.81	2.47443	1.30709	0.00497493	0.395027	UP	156.1	87.0307	GeneID:811775	SF3B4	splicing factor 3B subunit 4, putative	GO:0000375,GO:0000398,GO:0003723,GO:0005654,GO:0005681,GO:0005689,GO:0005730,GO:0006397,GO:0008380,GO:0048026,GO:1990904	RNA splicing, via transesterification reactions|mRNA splicing, via spliceosome|RNA binding|nucleoplasm|spliceosomal complex|U12-type spliceosomal complex|nucleolus|mRNA processing|RNA splicing|positive regulation of mRNA splicing, via spliceosome|ribonucleoprotein complex	pfa03040	Spliceosome
PF3D7_0632500	2108.94	929.844	3288.03	0.282797	-1.82216	0.00032574	0.0493375	Dowm	1.81374	7.58204	GeneID:3885829		erythrocyte membrane protein 1, PfEMP1	GO:0005886,GO:0009405,GO:0016021,GO:0046789,GO:0050900	plasma membrane|pathogenesis|integral component of membrane|host cell surface receptor binding|leukocyte migration	pfa05144	Malaria
PF3D7_0709000	7127.74	11002.2	3253.26	3.38191	1.75784	0.000176755	0.0304141	UP	502.593	178.427	GeneID:2655199	CG10	chloroquine resistance transporter	GO:0005774,GO:0005783,GO:0015238,GO:0016020,GO:0016021,GO:0020020,GO:0034635,GO:0042493	vacuolar membrane|endoplasmic reticulum|drug transmembrane transporter activity|membrane|integral component of membrane|food vacuole|glutathione transport|response to drug
PF3D7_0609100	4906.25	6606.49	3206	2.06066	1.04311	0.0259115	1	UP	255.658	142.755	GeneID:3885934	SLC39A1	zinc transporter ZIP1, putative
PF3D7_1138700	2236.07	1304.47	3167.67	0.411809	-1.27995	0.0099808	0.650237	Dowm	17.162	47.7873	GeneID:810944		conserved Plasmodium protein, unknown function
PF3D7_1240900	1864.02	732.434	2995.6	0.244503	-2.03207	8.42e-05	0.0150123	Dowm	1.50394	7.33562	GeneID:811446		erythrocyte membrane protein 1, PfEMP1			pfa05144	Malaria
PF3D7_1250200	4462.79	6250.93	2674.64	2.33711	1.22472	0.00953643	0.639469	UP	99.0764	50.1546	GeneID:811534	Tmem63a	CSC1-like protein, putative	GO:0003676,GO:0005227,GO:0005765,GO:0005815,GO:0005886,GO:0016021,GO:0043231	nucleic acid binding|calcium activated cation channel activity|lysosomal membrane|microtubule organizing center|plasma membrane|integral component of membrane|intracellular membrane-bounded organelle
PF3D7_1200610	1340.61	53.839	2627.39	0.0204914	-5.60884	1.91e-18	4.77e-15	Dowm	7.77554	417.269	GeneID:36312543		VAR2CSA uORF
PF3D7_0212100	4258.6	5933.5	2583.7	2.29651	1.19944	0.0112972	0.704663	UP	41.3969	21.186	GeneID:812709		conserved Plasmodium protein, unknown function
PF3D7_1466400	4375.72	6275.61	2475.83	2.53475	1.34184	0.00466604	0.381697	UP	143.404	66.5159	GeneID:812215		AP2 domain transcription factor AP2-EXP
[truncated: 94 more rows]

## Sheet: 6h-|FC|>=2-p<0.05
gene_id	BaseMean	BaseMean_control_Z580_6h	BaseMean_case_S3D7Z_6h	FoldChange	log2FoldChange	pValue	qValue	Regulation	Expression_Z580_6h	Expression_S3D7Z_6h	gene_Dbxref	gene_symbol	description	GO_id	GO_term	pathway	pathway_description
[truncated: 128 more rows]

## Sheet: 12h-|FC|>=2-p<0.05
gene_id	BaseMean	BaseMean_control_Z580_12h	BaseMean_case_S3D7Z_12h	FoldChange	log2FoldChange	pValue	qValue	Regulation	Expression_Z580_12h	Expression_S3D7Z_12h	gene_Dbxref	gene_symbol	description	GO_id	GO_term	pathway	pathway_description
[truncated: 136 more rows]

[truncated: 5 more sheets: 18h-|FC|>=2-p<0.05, 24h-|FC|>=2-p<0.05, 30h-|FC|>=2-p<0.05, 36h-|FC|>=2-p<0.05, 42h-|FC|>=2-p<0.05]
