# Supplementary material for: What exactly does the PfK13 C580Y mutation in Plasmodium falciparum influence?
Source: Parasit Vectors. 2023 Nov 16;16:421. doi: 10.1186/s13071-023-06024-4 (PMC10652512; doi:10.1186/s13071-023-06024-4)
Supplement: Supplementary file 4 — Additional file 4: Table S3. Analysis of differentially expressed proteins at 12, 24, and 30 h post-infection. [file 13071_2023_6024_MOESM4_ESM.xlsx]

## Sheet: 12 h differentially-expressed P
gene_id	GO	KEGG	Differential expression
A0A024UYN5	GO:0005739(mitochondrion);GO:0006986(response to unfolded protein);GO:0009408(response to heat)	hro03018(RNA degradation)	yes
A0A024UZJ0	GO:0004692(cGMP-dependent protein kinase activity);GO:0005737(cytoplasm);GO:0005783(endoplasmic reticulum);GO:0006468(protein phosphorylation);GO:0019898(extrinsic component of membrane)	acs04540(Gap junction)	yes
A0A024UZR7	GO:0005515(protein binding);GO:0005634(nucleus);GO:0005737(cytoplasm);GO:0006470(protein dephosphorylation);GO:0020036(Maurer's cleft)	nve03015(mRNA surveillance pathway)	yes
A0A024UZZ1	GO:0004722(protein serine/threonine phosphatase activity);GO:0005634(nucleus);GO:0005737(cytoplasm);GO:0006470(protein dephosphorylation)		yes
A0A024V0H4	GO:0005773(vacuole);GO:0006855(drug transmembrane transport);GO:0042626(ATPase activity, coupled to transmembrane movement of substances);GO:0046872(metal ion binding);GO:0046873(metal ion transmembrane transporter activity)	api02010(ABC transporters)	yes
A0A024V2G5	GO:0003735(structural constituent of ribosome);GO:0006412(translation);GO:0022627(cytosolic small ribosomal subunit)	gja03010(Ribosome)	yes
A0A024V357	GO:0005484(SNAP receptor activity);GO:0006886(intracellular protein transport);GO:0031201(SNARE complex);GO:0031338(regulation of vesicle fusion)	pret04130(SNARE interactions in vesicular transport)	yes
A0A024V392	GO:0005739(mitochondrion)	prap00190(Oxidative phosphorylation)	yes
A0A024V5D4	GO:0007010(cytoskeleton organization);GO:0020038(subpellicular network);GO:0070258(inner membrane pellicle complex)		yes
A0A024V5F7			yes
A0A024V5J6	GO:0020011(apicoplast);GO:0044164(host cell cytosol)		yes
A0A024V6X0	GO:0003735(structural constituent of ribosome);GO:0006412(translation);GO:0022625(cytosolic large ribosomal subunit)	cbr03010(Ribosome)	yes
A0A024V7W4	GO:0004175(endopeptidase activity);GO:0005839(proteasome core complex)	tgu03050(Proteasome)	yes
A0A024V7X5	GO:0005783(endoplasmic reticulum);GO:0005886(plasma membrane);GO:0043495(protein membrane anchor);GO:0070258(inner membrane pellicle complex)	dre00740(Riboflavin metabolism);dre04142(Lysosome)	yes
A0A024V933	GO:0008201(heparin binding);GO:0020009(microneme);GO:0030260(entry into host cell);GO:0046789(host cell surface receptor binding)		yes
A0A024VA43	GO:0005742(mitochondrial outer membrane translocase complex);GO:0030150(protein import into mitochondrial matrix)		yes
A0A024VB35	GO:0005198(structural molecule activity);GO:0005874(microtubule);GO:0007018(microtubule-based movement)	rss04145(Phagosome);rss04210(Apoptosis);rss04530(Tight junction);rss04540(Gap junction)	yes
A0A024VBS3	GO:0006465(signal peptide processing);GO:0008233(peptidase activity)		yes
A0A024VD94	GO:0004386(helicase activity)		yes
A0A024VF80	GO:0006633(fatty acid biosynthetic process);GO:0016491(oxidoreductase activity)	ecb00062(Fatty acid elongation);ecb00140(Steroid hormone biosynthesis);ecb01040(Biosynthesis of unsaturated fatty acids)	yes
A0A024VFE4	GO:0044538(host cell periphery)		yes
A0A024VFH0			yes
A0A024VGE1			yes
A0A024VHC1	GO:0005319(lipid transporter activity);GO:0005794(Golgi apparatus);GO:0006897(endocytosis)	hro03018(RNA degradation)	yes
A0A024VIA8	GO:0003743(translation initiation factor activity);GO:0006413(translational initiation);GO:0016282(eukaryotic 43S preinitiation complex)	aam03013(RNA transport)	yes
A0A024VJH0	GO:0000124(SAGA complex);GO:0000775(chromosome, centromeric region);GO:0000790(nuclear chromatin);GO:0005671(Ada2/Gcn5/Ada3 transcription activator complex);GO:0005829(cytosol);GO:0006338(chromatin remodeling);GO:0007131(reciprocal meiotic recombination);GO:0009405(pathogenesis);GO:0009785(blue light signaling pathway);GO:0016584(nucleosome positioning);GO:0031505(fungal-type cell wall organizati…		yes
A0A024VLJ0	GO:0004386(helicase activity)		yes
A0A024VLP0	GO:0004722(protein serine/threonine phosphatase activity);GO:0005634(nucleus);GO:0005737(cytoplasm);GO:0006468(protein phosphorylation);GO:0008287(protein serine/threonine phosphatase complex)	xla04115(p53 signaling pathway)	yes
A0A024VM25	GO:0000288(nuclear-transcribed mRNA catabolic process, deadenylation-dependent decay);GO:0000932(P-body);GO:0017148(negative regulation of translation);GO:0030015(CCR4-noT core complex)		yes
A0A024VNQ8	GO:0030176(integral component of endoplasmic reticulum membrane);GO:0043136(glycerol-3-phosphatase activity)		yes
A0A024VPA6	GO:0005789(endoplasmic reticulum membrane);GO:0005887(integral component of plasma membrane);GO:0008521(acetyl-CoA transmembrane transporter activity);GO:0015295(solute:proton symporter activity)	dwi00604(Glycosphingolipid biosynthesis - ganglio series)	yes
A0A024VQ31	GO:0004839(ubiquitin activating enzyme activity);GO:0005737(cytoplasm)	tad04120(Ubiquitin mediated proteolysis)	yes
A0A024VQ98	GO:0003677(DNA binding);GO:0005634(nucleus)		yes
A0A024VQK3			yes
A0A024VSG1	GO:0000028(ribosomal small subunit assembly);GO:0000462(maturation of SSU-rRNA from tricistronic rRNA transcript (SSU-rRNA, 5.8S rRNA, LSU-rRNA));GO:0030515(snoRNA binding);GO:0032040(small-subunit processome);GO:0034388(Pwp2p-containing subcomplex of 90S preribosome)	ovi03008(Ribosome biogenesis in eukaryotes)	yes
A0A024VT61	GO:0070258(inner membrane pellicle complex)		yes
A0A024VUS6	GO:0005663(DNA replication factor C complex);GO:0006260(DNA replication)	myi03030(DNA replication);myi03420(Nucleotide excision repair);myi03430(Mismatch repair)	yes
A0A024VWD2	GO:0003777(microtubule motor activity);GO:0005524(ATP binding);GO:0007018(microtubule-based movement);GO:0016887(ATPase activity);GO:0030286(dynein complex)		yes
A0A024VWK6	GO:0003824(catalytic activity);GO:0005575(cellular_component);GO:0009116(nucleoside metabolic process)		yes
A0A024VWP5	GO:0006888(ER to Golgi vesicle-mediated transport);GO:0020036(Maurer's cleft)	tca04141(Protein processing in endoplasmic reticulum)	yes
A0A024VXG5			yes
A0A024VYA6	GO:0004352(glutamate dehydrogenase (NAD+) activity);GO:0005829(cytosol);GO:0006536(glutamate metabolic process)	mcc00910(Nitrogen metabolism);mcc00250(Alanine, aspartate and glutamate metabolism);mcc00220(Arginine biosynthesis);mcc00430(Taurine and hypotaurine metabolism)	yes
A0A024W051	GO:0004807(triose-phosphate isomerase activity);GO:0006094(gluconeogenesis);GO:0006096(glycolytic process);GO:0006098(pentose-phosphate shunt);GO:0006633(fatty acid biosynthetic process)	rss00010(Glycolysis / Gluconeogenesis);rss00051(Fructose and mannose metabolism);rss00562(Inositol phosphate metabolism)	yes
A0A024W095	GO:0020011(apicoplast)		yes
A0A024W0E2	GO:0009986(cell surface);GO:0046658(anchored component of plasma membrane)		yes
A0A024W1A2			yes
A0A024W1D8	GO:0005783(endoplasmic reticulum);GO:0005787(signal peptidase complex);GO:0006465(signal peptide processing);GO:0008233(peptidase activity)	dme03060(Protein export)	yes
A0A024W1J7			yes
A0A024W2G2	GO:0004326(tetrahydrofolylpolyglutamate synthase activity);GO:0005524(ATP binding);GO:0008841(dihydrofolate synthase activity);GO:0009396(folic acid-containing compound biosynthetic process)	obi00790(Folate biosynthesis)	yes
A0A024W3X1	GO:0004117(calmodulin-dependent cyclic-nucleotide phosphodiesterase activity);GO:0007165(signal transduction)	myi00230(Purine metabolism)	yes
A0A024W5P1	GO:0003756(protein disulfide isomerase activity);GO:0005788(endoplasmic reticulum lumen);GO:0006457(protein folding);GO:0009055(electron transfer activity);GO:0055114(oxidation-reduction process)	ccan04141(Protein processing in endoplasmic reticulum)	yes
A0A024W684			yes
A0A024W9J8			yes
A0A024WB91	GO:0006886(intracellular protein transport);GO:0016192(vesicle-mediated transport);GO:0030122(AP-2 adaptor complex);GO:0030130(clathrin coat of trans-Golgi network vesicle)	myi04144(Endocytosis)	yes
A0A024WBS5	GO:0003987(acetate-CoA ligase activity);GO:0006091(generation of precursor metabolites and energy)	ola00010(Glycolysis / Gluconeogenesis);ola00620(Pyruvate metabolism);ola00630(Glyoxylate and dicarboxylate metabolism);ola00640(Propanoate metabolism)	yes
A0A024WC33	GO:0020011(apicoplast)		yes
A0A024WDD4	GO:0020002(host cell plasma membrane);GO:0020013(modulation by symbiont of host erythrocyte aggregation);GO:0020030(infected host cell surface knob);GO:0020033(antigenic variation);GO:0020035(cytoadherence to microvasculature, mediated by symbiont protein);GO:0050839(cell adhesion molecule binding)		yes
A0A024WDJ6	GO:0000502(proteasome complex);GO:0043161(proteasome-mediated ubiquitin-dependent protein catabolic process)	rss03050(Proteasome);rss05169(Epstein-Barr virus infection)	yes
A0A024WE91	GO:0000462(maturation of SSU-rRNA from tricistronic rRNA transcript (SSU-rRNA, 5.8S rRNA, LSU-rRNA));GO:0000479(endonucleolytic cleavage of tricistronic rRNA transcript (SSU-rRNA, 5.8S rRNA, LSU-rRNA));GO:0003924(GTPase activity);GO:0005525(GTP binding);GO:0030686(90S preribosome);GO:0034511(U3 snoRNA binding)	cel03008(Ribosome biogenesis in eukaryotes)	yes
A0A024WFA5	GO:0020030(infected host cell surface knob)		yes
A0A024WGG5	GO:0005515(protein binding);GO:0005829(cytosol);GO:0016020(membrane);GO:0020011(apicoplast);GO:0031410(cytoplasmic vesicle);GO:0042493(response to drug)	lak04068(FoxO signaling pathway);lak04140(Autophagy - animal);lak04136(Autophagy - other eukaryotes);lak04137(Mitophagy - animal)	yes
A0A024WHB9	GO:0000221(vacuolar proton-transporting V-type ATPase, V1 domain);GO:0007035(vacuolar acidification);GO:0020020(food vacuole)		yes
A0A024WIN5	GO:0000162(tryptophan biosynthetic process);GO:0004425(indole-3-glycerol-phosphate synthase activity);GO:0004640(phosphoribosylanthranilate isomerase activity)		yes
A0A024WK75			yes
A0A024WKJ4			yes
A0A024WLC6	GO:0008201(heparin binding);GO:0016020(membrane);GO:0030260(entry into host cell)		yes
A0A024WMY8	GO:0005634(nucleus);GO:0005737(cytoplasm);GO:0006986(response to unfolded protein);GO:0009408(response to heat);GO:0030430(host cell cytoplasm);GO:0030544(Hsp70 protein binding);GO:0051082(unfolded protein binding)		yes
A0A024WNP1	GO:0003723(RNA binding);GO:0005575(cellular_component);GO:0007498(mesoderm development)	lak03013(RNA transport)	yes
A0A024WNW7	GO:0020005(symbiont-containing vacuole membrane);GO:0020036(Maurer's cleft)		yes
A0A024WQG4	GO:0020011(apicoplast)		yes
A0A024WU04	GO:0016020(membrane)		yes
A0A024WV90	GO:0005634(nucleus);GO:0005737(cytoplasm);GO:0005813(centrosome);GO:0006468(protein phosphorylation);GO:0007017(microtubule-based process);GO:0007059(chromosome segregation)		yes
A0A024WZ05	GO:0020002(host cell plasma membrane);GO:0020013(modulation by symbiont of host erythrocyte aggregation);GO:0020030(infected host cell surface knob);GO:0020033(antigenic variation);GO:0020035(cytoadherence to microvasculature, mediated by symbiont protein);GO:0050839(cell adhesion molecule binding)		yes
A0A024X0E0	GO:0016020(membrane);GO:0020020(food vacuole);GO:0044179(hemolysis in other organism)		yes
A0A024X0P4			yes
A0A024X2Z4	GO:0016020(membrane);GO:0030260(entry into host cell)		yes
A0A024XBX7	GO:0005793(endoplasmic reticulum-Golgi intermediate compartment);GO:0016020(membrane);GO:0060627(regulation of vesicle-mediated transport)	rss05134(Legionellosis)	yes
A0A076Q470	GO:0005524(ATP binding);GO:0005887(integral component of plasma membrane);GO:0006810(transport);GO:0042493(response to drug);GO:0043190(ATP-binding cassette (ABC) transporter complex);GO:0043492(ATPase activity, coupled to movement of substances)	phu02010(ABC transporters)	yes
A0A0A7M4S2	GO:0020002(host cell plasma membrane);GO:0020013(modulation by symbiont of host erythrocyte aggregation);GO:0020030(infected host cell surface knob);GO:0020033(antigenic variation);GO:0020035(cytoadherence to microvasculature, mediated by symbiont protein);GO:0046789(host cell surface receptor binding);GO:0050839(cell adhesion molecule binding)		yes
A0A0C5D0X8	GO:0003924(GTPase activity);GO:0005525(GTP binding);GO:0005737(cytoplasm);GO:0005829(cytosol);GO:0019003(GDP binding)		yes
A0A0L0CS46	GO:0020002(host cell plasma membrane);GO:0020013(modulation by symbiont of host erythrocyte aggregation);GO:0020030(infected host cell surface knob);GO:0020033(antigenic variation);GO:0020035(cytoadherence to microvasculature, mediated by symbiont protein);GO:0050839(cell adhesion molecule binding)		yes
A0A0L0CT46	GO:0004016(adenylate cyclase activity);GO:0005737(cytoplasm);GO:0009268(response to pH)	lak00230(Purine metabolism)	yes
A0A0L0CT87	GO:0009240(isopentenyl diphosphate biosynthetic process);GO:0015968(stringent response);GO:0042380(hydroxymethylbutenyl pyrophosphate reductase activity);GO:0046677(response to antibiotic)		yes
A0A0L0CTW7			yes
A0A0L0CV14			yes
A0A0L0CV29	GO:0005634(nucleus);GO:0005829(cytosol);GO:0008540(proteasome regulatory particle, base subcomplex);GO:0031593(polyubiquitin modification-dependent protein binding);GO:0043161(proteasome-mediated ubiquitin-dependent protein catabolic process);GO:0043248(proteasome assembly)	rss03050(Proteasome);rss05169(Epstein-Barr virus infection)	yes
A0A0L0CV76			yes
A0A0L0CVG6	GO:0000398(mRNA splicing, via spliceosome);GO:0003723(RNA binding);GO:0005681(spliceosomal complex)	soc03040(Spliceosome)	yes
A0A0L0CVV0	GO:0009408(response to heat);GO:0020011(apicoplast);GO:0042623(ATPase activity, coupled)	xtr04141(Protein processing in endoplasmic reticulum)	yes
A0A0L0CW07	GO:0003676(nucleic acid binding);GO:0003723(RNA binding);GO:0005634(nucleus);GO:0005654(nucleoplasm);GO:0005694(chromosome);GO:0005730(nucleolus);GO:0005737(cytoplasm);GO:0007275(multicellular organism development);GO:0040019(positive regulation of embryonic development)		yes
A0A0L0CW52	GO:0006606(protein import into nucleus)		yes
A0A0L0CWL4	GO:0005783(endoplasmic reticulum);GO:0006457(protein folding);GO:0016491(oxidoreductase activity)	cin04141(Protein processing in endoplasmic reticulum)	yes
A0A0L0CX85			yes
A0A0L0CY48	GO:0004177(aminopeptidase activity);GO:0005576(extracellular region);GO:0005737(cytoplasm);GO:0005829(cytosol);GO:0006508(proteolysis);GO:0006518(peptide metabolic process);GO:0008233(peptidase activity);GO:0008237(metallopeptidase activity);GO:0008270(zinc ion binding);GO:0016787(hydrolase activity);GO:0042802(identical protein binding);GO:0046872(metal ion binding);GO:0070006(metalloaminopeptid…		yes
A0A0L0CYQ8			yes
A0A0L0CZC0	GO:0003906(DNA-(apurinic or apyrimidinic site) lyase activity);GO:0005634(nucleus);GO:0005739(mitochondrion);GO:0006284(base-excision repair);GO:0008081(phosphoric diester hydrolase activity)	nve03410(Base excision repair)	yes
A0A0L0D019			yes
A0A0L0D219	GO:0008195(phosphatidate phosphatase activity)	lhu00561(Glycerolipid metabolism);lhu00564(Glycerophospholipid metabolism)	yes
A0A0L1I8R2			yes
A0A0L1I9I4	GO:0000407(phagophore assembly site);GO:0005783(endoplasmic reticulum);GO:0006887(exocytosis);GO:0007029(endoplasmic reticulum organization);GO:0007030(Golgi organization);GO:0010506(regulation of autophagy);GO:0016020(membrane)	cbr04140(Autophagy - animal)	yes
A0A0L1I9Q1	GO:0020011(apicoplast)		yes
A0A0L1IA56	GO:0006357(regulation of transcription by RNA polymerase II);GO:0008023(transcription elongation factor complex);GO:0032784(regulation of DNA-templated transcription, elongation)		yes
A0A0L1IAH5	GO:0005524(ATP binding);GO:0005663(DNA replication factor C complex);GO:0006260(DNA replication)	nle03030(DNA replication);nle03420(Nucleotide excision repair);nle03430(Mismatch repair)	yes
A0A0L1IB82	GO:0005783(endoplasmic reticulum);GO:0005794(Golgi apparatus);GO:0020003(symbiont-containing vacuole);GO:0020008(rhoptry);GO:0031225(anchored component of membrane);GO:0045121(membrane raft)		yes
A0A0L1IC02	GO:0005737(cytoplasm);GO:0016787(hydrolase activity)		yes
A0A0L1ICP7	GO:0000243(commitment complex);GO:0000245(spliceosomal complex assembly);GO:0000387(spliceosomal snRNP assembly);GO:0003723(RNA binding);GO:0005682(U5 snRNP);GO:0005685(U1 snRNP);GO:0005686(U2 snRNP);GO:0005687(U4 snRNP);GO:0005689(U12-type spliceosomal complex);GO:0034715(pICln-Sm protein complex);GO:0034719(SMN-Sm protein complex);GO:0071010(prespliceosome);GO:0071011(precatalytic spliceosome);…	ame03040(Spliceosome)	yes
A0A0L1ICQ5	GO:0004842(ubiquitin-protein transferase activity);GO:0005515(protein binding);GO:0005737(cytoplasm);GO:0009266(response to temperature stimulus);GO:0009651(response to salt stress);GO:0009737(response to abscisic acid);GO:0016567(protein ubiquitination);GO:0051087(chaperone binding)	aga04141(Protein processing in endoplasmic reticulum);aga04120(Ubiquitin mediated proteolysis)	yes
A0A0L1IE02	GO:0004175(endopeptidase activity);GO:0005839(proteasome core complex);GO:0006511(ubiquitin-dependent protein catabolic process)	rss03050(Proteasome)	yes
A0A0L1IE79	GO:0000146(microfilament motor activity);GO:0005200(structural constituent of cytoskeleton);GO:0005884(actin filament);GO:0007010(cytoskeleton organization)	ovi04145(Phagosome)	yes
A0A0L1IE84	GO:0007010(cytoskeleton organization);GO:0008092(cytoskeletal protein binding)		yes
A0A0L1IEX3	GO:0020002(host cell plasma membrane);GO:0020033(antigenic variation)		yes
A0A0L1IFI1	GO:0005783(endoplasmic reticulum);GO:0006486(protein glycosylation);GO:0030968(endoplasmic reticulum unfolded protein response)		yes
A0A0L1IFP2			yes
A0A0L1IFS3	GO:0020011(apicoplast)		yes
A0A0L1IFT8			yes
A0A0L1IGC8			yes
A0A0L1IGM6	GO:0005515(protein binding);GO:0015031(protein transport);GO:0016021(integral component of membrane);GO:0020005(symbiont-containing vacuole membrane);GO:0020036(Maurer's cleft)		yes
A0A0L1IGY9	GO:0020008(rhoptry);GO:0031225(anchored component of membrane)		yes
A0A0L1IH32	GO:0004842(ubiquitin-protein transferase activity);GO:0008270(zinc ion binding);GO:0020011(apicoplast)		yes
A0A0L1IHD2	GO:0000118(histone deacetylase complex);GO:0004407(histone deacetylase activity);GO:0006325(chromatin organization);GO:0006355(regulation of transcription, DNA-templated)		yes
A0A0L1IHF4			yes
A0A0L1II48	GO:0004004(ATP-dependent RNA helicase activity);GO:0005515(protein binding);GO:0005737(cytoplasm)	adf03018(RNA degradation)	yes
A0A0L7K5C5			yes
A0A0L7K6D7	GO:0004004(ATP-dependent RNA helicase activity)		yes
A0A0L7K6N7	GO:0005215(transporter activity);GO:0006810(transport)		yes
A0A0L7K8R0	GO:0000462(maturation of SSU-rRNA from tricistronic rRNA transcript (SSU-rRNA, 5.8S rRNA, LSU-rRNA));GO:0005730(nucleolus);GO:0030686(90S preribosome);GO:0032040(small-subunit processome)		yes
A0A0L7K8U0	GO:0046789(host cell surface receptor binding);GO:1990225(rhoptry neck)		yes
A0A0L7K9Z3			yes
A0A0L7KA98			yes
A0A0L7KAF1	GO:0004842(ubiquitin-protein transferase activity);GO:0030014(CCR4-noT complex)	aag03018(RNA degradation)	yes
A0A0L7KB64	GO:0006986(response to unfolded protein);GO:0009408(response to heat)		yes
A0A0L7KBY7			yes
A0A0L7KDD1			yes
A0A0L7KE34			yes
A0A0L7KER6			yes
A0A0L7KF35			yes
A0A0L7KH62	GO:0000054(ribosomal subunit export from nucleus);GO:0005215(transporter activity);GO:0005506(iron ion binding);GO:0005524(ATP binding);GO:0005852(eukaryotic translation initiation factor 3 complex);GO:0006413(translational initiation);GO:0006415(translational termination);GO:0006810(transport);GO:0016020(membrane);GO:0016887(ATPase activity);GO:0043024(ribosomal small subunit binding);GO:0051539…		yes
A0A0L7KHS5			yes
A0A0L7KHZ0	GO:0006629(lipid metabolic process);GO:0016020(membrane);GO:0016298(lipase activity)		yes
A0A0L7KI03			yes
A0A0L7KIE7			yes
A0A0L7KIT9	GO:0008201(heparin binding);GO:0020009(microneme);GO:0030260(entry into host cell);GO:0046789(host cell surface receptor binding)		yes
A0A0L7KJJ1	GO:0016021(integral component of membrane);GO:0020036(Maurer's cleft);GO:0042000(translocation of peptides or proteins into host)		yes
A0A0L7KJT7	GO:0020011(apicoplast);GO:0020036(Maurer's cleft)		yes
A0A0L7KKA0	GO:0003674(molecular_function);GO:0005634(nucleus);GO:0005829(cytosol);GO:0030686(90S preribosome)		yes
A0A0L7KKP7	GO:0004869(cysteine-type endopeptidase inhibitor activity);GO:0005829(cytosol);GO:0030260(entry into host cell);GO:0030430(host cell cytoplasm);GO:0048870(cell motility)		yes
A0A0L7KKZ7	GO:0004066(asparagine synthase (glutamine-hydrolyzing) activity);GO:0006529(asparagine biosynthetic process)	rss00250(Alanine, aspartate and glutamate metabolism)	yes
A0A0L7KLY0	GO:0016021(integral component of membrane)		yes
A0A0L7KMF9			yes
A0A0L7LW74	GO:0016021(integral component of membrane);GO:0020005(symbiont-containing vacuole membrane)		yes
A0A0L7LWK0	GO:0008187(poly-pyrimidine tract binding);GO:0008380(RNA splicing)		yes
A0A0L7LY30			yes
A0A0L7LY70	GO:0005215(transporter activity);GO:0006810(transport);GO:0016021(integral component of membrane)		yes
A0A0L7LYY5	GO:0005324(long-chain fatty acid transporter activity);GO:0006097(glyoxylate cycle)	phd00630(Glyoxylate and dicarboxylate metabolism)	yes
A0A0L7LYY9			yes
A0A0L7LZU1	GO:0005515(protein binding)	aec04144(Endocytosis)	yes
A0A0L7M0J6			yes
A0A0L7M0P3			yes
A0A0L7M3J2	GO:0003723(RNA binding);GO:0004004(ATP-dependent RNA helicase activity);GO:0005524(ATP binding);GO:0016070(RNA metabolic process)		yes
A0A0L7M3W1	GO:0020036(Maurer's cleft)		yes
A0A0L7M436	GO:0003755(peptidyl-prolyl cis-trans isomerase activity)		yes
A0A0L7M498	GO:0000055(ribosomal large subunit export from nucleus);GO:0000056(ribosomal small subunit export from nucleus);GO:0005049(nuclear export signal receptor activity);GO:0005634(nucleus);GO:0005737(cytoplasm);GO:0006611(protein export from nucleus);GO:0006810(transport);GO:0006886(intracellular protein transport);GO:0008536(Ran GTPase binding);GO:0015031(protein transport);GO:0046825(regulation of p…	ccar03013(RNA transport);ccar03008(Ribosome biogenesis in eukaryotes)	yes
A0A0L7M4B8	GO:0004616(phosphogluconate dehydrogenase (decarboxylating) activity);GO:0006098(pentose-phosphate shunt)	rss00030(Pentose phosphate pathway);rss00480(Glutathione metabolism)	yes
A0A0L7M4H1	GO:0000166(nucleotide binding);GO:0003676(nucleic acid binding);GO:0004812(aminoacyl-tRNA ligase activity);GO:0004815(aspartate-tRNA ligase activity);GO:0005524(ATP binding);GO:0005737(cytoplasm);GO:0006418(tRNA aminoacylation for protein translation);GO:0006422(aspartyl-tRNA aminoacylation)	tut00970(Aminoacyl-tRNA biosynthesis)	yes
A0A0L7M4S1			yes
A0A0L7M4W6			yes
A0A0L7M545	GO:0004305(ethanolamine kinase activity);GO:0005737(cytoplasm);GO:0006629(lipid metabolic process);GO:0006646(phosphatidylethanolamine biosynthetic process);GO:0006656(phosphatidylcholine biosynthetic process)	npr00564(Glycerophospholipid metabolism)	yes
A0A0L7M714	GO:0003674(molecular_function);GO:0005575(cellular_component);GO:0005737(cytoplasm);GO:0016020(membrane)		yes
A0A0L7M7H0			yes
A0A0L7M8F1			yes
A0A0L7M8H7			yes
A0A0L7M8J5			yes
A0A0L7M8L1	GO:0005739(mitochondrion);GO:0006986(response to unfolded protein);GO:0009408(response to heat);GO:0051082(unfolded protein binding)		yes
A0A143ZY62			yes
A0A223LVQ0	GO:0005887(integral component of plasma membrane);GO:0016021(integral component of membrane);GO:0046658(anchored component of plasma membrane)		yes
A0A2I0BTZ4	GO:0005515(protein binding);GO:0020002(host cell plasma membrane)		yes
A0A2I0BU29			yes
A0A2I0BUM8	GO:0006465(signal peptide processing);GO:0008233(peptidase activity)		yes
A0A2I0BUY4			yes
A0A2I0BVN3	GO:0020036(Maurer's cleft);GO:0033644(host cell membrane);GO:0046789(host cell surface receptor binding)		yes
A0A2I0BVY9	GO:0005046(KDEL sequence binding);GO:0005783(endoplasmic reticulum);GO:0006886(intracellular protein transport)		yes
A0A2I0BWY2			yes
A0A2I0BXF6	GO:0046812(host cell surface binding);GO:1990225(rhoptry neck)		yes
A0A2I0BYI3			yes
A0A2I0BZR1	GO:0020002(host cell plasma membrane);GO:0020013(modulation by symbiont of host erythrocyte aggregation);GO:0020030(infected host cell surface knob);GO:0020033(antigenic variation);GO:0020035(cytoadherence to microvasculature, mediated by symbiont protein);GO:0050839(cell adhesion molecule binding)		yes
A0A2I0C0Y6	GO:0005524(ATP binding);GO:0005739(mitochondrion);GO:0006986(response to unfolded protein);GO:0009408(response to heat);GO:0016887(ATPase activity)		yes
A0A2I0C165	GO:0006465(signal peptide processing);GO:0008233(peptidase activity);GO:0020009(microneme)		yes
A0A2I0C1F0			yes
A0A2I0C1N0	GO:0030430(host cell cytoplasm)		yes
A0A5J6BZ92	GO:0004197(cysteine-type endopeptidase activity);GO:0005515(protein binding);GO:0006508(proteolysis);GO:0020020(food vacuole)		yes
A0A5J6C1E1	GO:0035690(cellular response to drug)	tad04144(Endocytosis)	yes
A0A5J6C3A2	GO:0042493(response to drug)		yes
A0A5P1A0P7	GO:0020002(host cell plasma membrane);GO:0020013(modulation by symbiont of host erythrocyte aggregation);GO:0020030(infected host cell surface knob);GO:0020033(antigenic variation);GO:0020035(cytoadherence to microvasculature, mediated by symbiont protein);GO:0050839(cell adhesion molecule binding)		yes
A0A5P1A0Y9	GO:0020002(host cell plasma membrane);GO:0020013(modulation by symbiont of host erythrocyte aggregation);GO:0020030(infected host cell surface knob);GO:0020033(antigenic variation);GO:0020035(cytoadherence to microvasculature, mediated by symbiont protein);GO:0050839(cell adhesion molecule binding)		yes
C5HE26	GO:0005515(protein binding);GO:0009986(cell surface);GO:0020004(symbiont-containing vacuolar space);GO:0030260(entry into host cell);GO:0045177(apical part of cell);GO:0046658(anchored component of plasma membrane)		yes
C5HEG1	GO:0016020(membrane);GO:0020003(symbiont-containing vacuole)		yes
D7NSV5	GO:0005515(protein binding);GO:0020008(rhoptry)		yes
D7NSV9	GO:0005515(protein binding);GO:0020008(rhoptry)		yes
O77222	GO:0016887(ATPase activity);GO:0020011(apicoplast)		yes
O77310	GO:0020002(host cell plasma membrane);GO:0020008(rhoptry);GO:0020035(cytoadherence to microvasculature, mediated by symbiont protein);GO:0050839(cell adhesion molecule binding)		yes
O96124	GO:0005515(protein binding);GO:0005737(cytoplasm);GO:0020003(symbiont-containing vacuole);GO:0020036(Maurer's cleft)		yes
Q08210	GO:0004152(dihydroorotate dehydrogenase activity);GO:0005743(mitochondrial inner membrane);GO:0006207(de novo' pyrimidine nucleobase biosynthetic process);GO:0042493(response to drug)	phu00240(Pyrimidine metabolism)	yes
Q105X4	GO:0005886(plasma membrane);GO:0050900(leukocyte migration)		yes
Q25728	GO:0005515(protein binding);GO:0046658(anchored component of plasma membrane)		yes
Q25856	GO:0004345(glucose-6-phosphate dehydrogenase activity);GO:0006098(pentose-phosphate shunt);GO:0017057(6-phosphogluconolactonase activity);GO:0051156(glucose 6-phosphate metabolic process)	amex00030(Pentose phosphate pathway);amex00480(Glutathione metabolism)	yes
Q27720	GO:0004012(phospholipid-translocating ATPase activity);GO:0015914(phospholipid transport);GO:0016021(integral component of membrane)		yes
Q27727	GO:0000015(phosphopyruvate hydratase complex);GO:0000045(autophagosome assembly);GO:0002253(activation of immune response);GO:0004634(phosphopyruvate hydratase activity);GO:0005515(protein binding);GO:0005634(nucleus);GO:0005737(cytoplasm);GO:0005856(cytoskeleton);GO:0005886(plasma membrane);GO:0006094(gluconeogenesis);GO:0006096(glycolytic process);GO:0006351(transcription, DNA-templated);GO:000…	hmg00010(Glycolysis / Gluconeogenesis);hmg03018(RNA degradation)	yes
Q66PL8	GO:0008201(heparin binding);GO:0020009(microneme);GO:0046789(host cell surface receptor binding)		yes
Q8I1W9	GO:0005488(binding);GO:0046658(anchored component of plasma membrane);GO:1990225(rhoptry neck)		yes
Q8I207	GO:0020036(Maurer's cleft);GO:0044538(host cell periphery)		yes
Q8I488	GO:0005515(protein binding);GO:0009986(cell surface);GO:0020036(Maurer's cleft);GO:0030430(host cell cytoplasm)		yes
Q8I4T6		lak03040(Spliceosome);lak03013(RNA transport)	yes
Q8IB09			yes
Q8IB44	GO:0005525(GTP binding);GO:0016020(membrane);GO:0016021(integral component of membrane)		yes
Q8IBI3	GO:0004175(endopeptidase activity);GO:0006511(ubiquitin-dependent protein catabolic process);GO:0019773(proteasome core complex, alpha-subunit complex)	dgr03050(Proteasome)	yes
Q8IDR3	GO:0003774(motor activity);GO:0003779(actin binding);GO:0005515(protein binding);GO:0005524(ATP binding);GO:0005886(plasma membrane);GO:0016459(myosin complex);GO:0020039(pellicle);GO:0070258(inner membrane pellicle complex)		yes
Q8IJ28			yes
Q8IKL8			yes
Q8T6A9	GO:0005515(protein binding);GO:0046658(anchored component of plasma membrane)		yes
Q8WT10			yes
Q94651	GO:0005739(mitochondrion);GO:0005749(mitochondrial respiratory chain complex II, succinate dehydrogenase complex (ubiquinone));GO:0006099(tricarboxylic acid cycle);GO:0008177(succinate dehydrogenase (ubiquinone) activity)	dsi00020(Citrate cycle (TCA cycle));dsi00190(Oxidative phosphorylation)	yes
W4I7A7			yes
W4IAJ8		ame03008(Ribosome biogenesis in eukaryotes)	yes
W4IAZ0	GO:0004674(protein serine/threonine kinase activity);GO:0005634(nucleus);GO:0005737(cytoplasm);GO:0005956(protein kinase CK2 complex)	spu03008(Ribosome biogenesis in eukaryotes);spu04310(Wnt signaling pathway);spu04137(Mitophagy - animal)	yes
W4IBA2	GO:0000463(maturation of LSU-rRNA from tricistronic rRNA transcript (SSU-rRNA, 5.8S rRNA, LSU-rRNA));GO:0030687(preribosome, large subunit precursor);GO:0043021(ribonucleoprotein complex binding);GO:0070545(PeBoW complex)		yes
W4IBX3	GO:0020011(apicoplast)		yes
W4IGI6	GO:0005575(cellular_component)	bfo04141(Protein processing in endoplasmic reticulum)	yes
W4IGV6			yes
W4IHJ0			yes
W4IJ58	GO:0000398(mRNA splicing, via spliceosome);GO:0003676(nucleic acid binding);GO:0005634(nucleus)		yes
W4IMA2	GO:0003676(nucleic acid binding)		yes
W4IMI1	GO:0016020(membrane);GO:0046961(proton-transporting ATPase activity, rotational mechanism)	nai00190(Oxidative phosphorylation);nai04145(Phagosome);nai04142(Lysosome)	yes
W4IRW7	GO:0000375(RNA splicing, via transesterification reactions);GO:0005732(small nucleolar ribonucleoprotein complex);GO:0008380(RNA splicing)	adf03040(Spliceosome);adf03018(RNA degradation)	yes
W4IS66	GO:0004831(tyrosine-tRNA ligase activity);GO:0006437(tyrosyl-tRNA aminoacylation);GO:0044164(host cell cytosol);GO:0046789(host cell surface receptor binding)	rss00970(Aminoacyl-tRNA biosynthesis)	yes
W4ISM4			yes
W4ISW6	GO:0005739(mitochondrion);GO:0005759(mitochondrial matrix);GO:0030150(protein import into mitochondrial matrix);GO:0051082(unfolded protein binding)		yes
W4IT78	GO:0020008(rhoptry)		yes
W4IT92	GO:0003865(3-oxo-5-alpha-steroid 4-dehydrogenase activity);GO:0005783(endoplasmic reticulum);GO:0005789(endoplasmic reticulum membrane);GO:0005886(plasma membrane);GO:0006665(sphingolipid metabolic process);GO:0009922(fatty acid elongase activity);GO:0009923(fatty acid elongase complex);GO:0010025(wax biosynthetic process);GO:0010091(trichome branching);GO:0016021(integral component of membrane);…	rss00062(Fatty acid elongation);rss01040(Biosynthesis of unsaturated fatty acids)	yes
W4ITN6			yes
W4IU82	GO:0003899(DNA-directed 5'-3' RNA polymerase activity);GO:0005730(nucleolus);GO:0005736(DNA-directed RNA polymerase I complex);GO:0006360(transcription by RNA polymerase I)	lak00230(Purine metabolism);lak00240(Pyrimidine metabolism);lak03020(RNA polymerase)	yes
W4IUR4			yes
W4J2S3			yes
W4J399	GO:0000790(nuclear chromatin);GO:0010485(H4 histone acetyltransferase activity);GO:0042393(histone binding)		yes
W4J3I2	GO:0030430(host cell cytoplasm)		yes
W4J5L1	GO:0020011(apicoplast);GO:0051262(protein tetramerization)		yes
W4J691	GO:0008897(holo-[acyl-carrier-protein] synthase activity);GO:0020011(apicoplast)	cel00190(Oxidative phosphorylation)	yes
W4J713	GO:0000375(RNA splicing, via transesterification reactions);GO:0004004(ATP-dependent RNA helicase activity);GO:0005681(spliceosomal complex)	cjo03040(Spliceosome)	yes
W7EZF6	GO:0001054(RNA polymerase I activity);GO:0001056(RNA polymerase III activity);GO:0005666(DNA-directed RNA polymerase III complex);GO:0005736(DNA-directed RNA polymerase I complex)	crg00230(Purine metabolism);crg00240(Pyrimidine metabolism);crg03020(RNA polymerase)	yes
W7F3Z6	GO:0070258(inner membrane pellicle complex);GO:0071944(cell periphery)		yes
W7FE62	GO:0003735(structural constituent of ribosome);GO:0006412(translation);GO:0022625(cytosolic large ribosomal subunit)	tsp03010(Ribosome)	yes
W7FEY9	GO:0005576(extracellular region)		yes
W7FF98			yes
W7FHC2	GO:0005576(extracellular region);GO:0005739(mitochondrion);GO:0006448(regulation of translational elongation);GO:0019887(protein kinase regulator activity);GO:0022626(cytosolic ribosome)		yes
W7FHY6	GO:0006457(protein folding);GO:0051082(unfolded protein binding)		yes
W7FJP7	GO:0003899(DNA-directed 5'-3' RNA polymerase activity);GO:0005665(DNA-directed RNA polymerase II, core complex);GO:0006366(transcription by RNA polymerase II)	aplc00230(Purine metabolism);aplc00240(Pyrimidine metabolism);aplc03020(RNA polymerase)	yes
W7FLG2	GO:0000910(cytokinesis);GO:0003779(actin binding);GO:0006928(movement of cell or subcellular component);GO:0007017(microtubule-based process)		yes
W7FLT2	GO:0010008(endosome membrane);GO:0043550(regulation of lipid kinase activity);GO:0070772(PAS complex)	mdo05203(Viral carcinogenesis);mdo05166(HTLV-I infection)	yes
W7FLV0	GO:0006412(translation);GO:0006417(regulation of translation);GO:0006464(cellular protein modification process);GO:0008235(metalloexopeptidase activity)		yes
W7FPZ1	GO:0004088(carbamoyl-phosphate synthase (glutamine-hydrolyzing) activity);GO:0006207(de novo' pyrimidine nucleobase biosynthetic process);GO:0006538(glutamate catabolic process)	tad00240(Pyrimidine metabolism);tad00250(Alanine, aspartate and glutamate metabolism)	yes
W7FRN8	GO:0004176(ATP-dependent peptidase activity);GO:0004222(metalloendopeptidase activity);GO:0005524(ATP binding);GO:0005739(mitochondrion);GO:0006508(proteolysis)		yes
W7FTB8	GO:0003735(structural constituent of ribosome);GO:0006412(translation);GO:0022627(cytosolic small ribosomal subunit)	aplc03010(Ribosome)	yes
W7FU66			yes
W7FU89	GO:0046658(anchored component of plasma membrane)		yes
W7FV34			yes
W7FVI5	GO:0020002(host cell plasma membrane);GO:0020036(Maurer's cleft);GO:0044164(host cell cytosol)		yes
W7FVP2	GO:0020011(apicoplast);GO:0046907(intracellular transport)		yes
W7FXL0	GO:0003924(GTPase activity);GO:0005525(GTP binding);GO:0006886(intracellular protein transport);GO:0007264(small GTPase mediated signal transduction);GO:0016020(membrane);GO:0060627(regulation of vesicle-mediated transport)		yes
W7G481	GO:0020011(apicoplast)		yes
W7G6B6	GO:0005829(cytosol)		yes
W7G9D8			yes
W7J4M5	GO:0000242(pericentriolar material);GO:0000932(P-body);GO:0005515(protein binding);GO:0005737(cytoplasm);GO:0005783(endoplasmic reticulum);GO:0005819(spindle);GO:0043186(P granule);GO:0051233(spindle midzone);GO:1990124(messenger ribonucleoprotein complex)		yes
W7J521	GO:0002181(cytoplasmic translation);GO:0003735(structural constituent of ribosome);GO:0022625(cytosolic large ribosomal subunit)	pmac03010(Ribosome)	yes
W7J6W2			yes
W7J9F3	GO:0020011(apicoplast)		yes
W7J9I7	GO:0005952(cAMP-dependent protein kinase complex);GO:0008603(cAMP-dependent protein kinase regulator activity)	lcf04910(Insulin signaling pathway)	yes
W7J9M1	GO:0003735(structural constituent of ribosome);GO:0006412(translation);GO:0015934(large ribosomal subunit)	nve03010(Ribosome)	yes
W7JBS0	GO:0005634(nucleus);GO:0005730(nucleolus)		yes
W7JDS7	GO:0020036(Maurer's cleft)		yes
W7JFC7	GO:0020035(cytoadherence to microvasculature, mediated by symbiont protein);GO:0044164(host cell cytosol);GO:0044228(host cell surface)		yes
W7JFK2	GO:0004307(ethanolaminephosphotransferase activity);GO:0005783(endoplasmic reticulum);GO:0006629(lipid metabolic process)		yes
W7JGG7	GO:0005515(protein binding);GO:0020030(infected host cell surface knob);GO:0020036(Maurer's cleft);GO:0033644(host cell membrane);GO:0044164(host cell cytosol);GO:0044538(host cell periphery)		yes
W7JGR5			yes
W7JHN4	GO:0043657(host cell)		yes
W7JHQ8	GO:0020005(symbiont-containing vacuole membrane)		yes
W7JIQ4			yes
W7JJT5	GO:0020011(apicoplast)		yes
W7JKR1	GO:0004176(ATP-dependent peptidase activity)		yes
W7JLG3			yes
W7JLQ0	GO:0005667(transcription factor complex);GO:0005854(nascent polypeptide-associated complex)	soc04214(Apoptosis - fly)	yes
W7JLQ1			yes
W7JM33	GO:0017121(phospholipid scrambling);GO:0017128(phospholipid scramblase activity)		yes
W7JM45	GO:0000786(nucleosome);GO:0003677(DNA binding);GO:0051276(chromosome organization)		yes
W7JME7	GO:0022625(cytosolic large ribosomal subunit)	isc03010(Ribosome)	yes
W7JMW1	GO:0005783(endoplasmic reticulum);GO:0006511(ubiquitin-dependent protein catabolic process);GO:0010564(regulation of cell cycle process);GO:0016887(ATPase activity);GO:0030433(ubiquitin-dependent ERAD pathway)	aga04141(Protein processing in endoplasmic reticulum)	yes
W7JMW2			yes
W7JP08	GO:0005758(mitochondrial intermembrane space);GO:0006626(protein targeting to mitochondrion);GO:0015450(P-P-bond-hydrolysis-driven protein transmembrane transporter activity)		yes
W7JPN3	GO:0033116(endoplasmic reticulum-Golgi intermediate compartment membrane)		yes
W7JPV1	GO:0005515(protein binding);GO:0042643(actomyosin, actin portion);GO:0070258(inner membrane pellicle complex)		yes
W7JPW3			yes
W7JPX5	GO:0003826(alpha-ketoacid dehydrogenase activity);GO:0005947(mitochondrial alpha-ketoglutarate dehydrogenase complex)	lgi00640(Propanoate metabolism);lgi00280(Valine, leucine and isoleucine degradation)	yes
W7JPX7	GO:0019941(modification-dependent protein catabolic process)		yes
W7JR96	GO:0022625(cytosolic large ribosomal subunit)	zne03010(Ribosome)	yes
W7JRC0			yes
W7JRH3	GO:0003934(GTP cyclohydrolase I activity);GO:0006730(one-carbon metabolic process);GO:0009396(folic acid-containing compound biosynthetic process)	lgi00790(Folate biosynthesis)	yes
W7JRH8	GO:0000502(proteasome complex);GO:0043248(proteasome assembly);GO:0061133(endopeptidase activator activity)	acep03050(Proteasome)	yes
W7JRR7	GO:0000398(mRNA splicing, via spliceosome);GO:0005684(U2-type spliceosomal complex);GO:0005686(U2 snRNP);GO:0005689(U12-type spliceosomal complex);GO:0071011(precatalytic spliceosome);GO:0071013(catalytic step 2 spliceosome)	hro03040(Spliceosome)	yes
W7JRV3	GO:0005634(nucleus)	pmac03030(DNA replication);pmac03410(Base excision repair);pmac03420(Nucleotide excision repair);pmac03430(Mismatch repair)	yes
W7JS09	GO:0003723(RNA binding);GO:0005634(nucleus);GO:0005737(cytoplasm)	ame04320(Dorso-ventral axis formation)	yes
W7JT13	GO:0000243(commitment complex);GO:0008187(poly-pyrimidine tract binding);GO:0016607(nuclear speck);GO:0030628(pre-mRNA 3'-splice site binding);GO:0071004(U2-type prespliceosome);GO:0089701(U2AF)	mde03040(Spliceosome)	yes
W7JTR3	GO:0003697(single-stranded DNA binding);GO:0005515(protein binding);GO:0020011(apicoplast)	lcm03030(DNA replication);lcm03430(Mismatch repair);lcm03440(Homologous recombination)	yes
W7JU60			yes
W7JUC3	GO:0003755(peptidyl-prolyl cis-trans isomerase activity);GO:0005528(FK506 binding);GO:0005634(nucleus);GO:0005737(cytoplasm);GO:0006457(protein folding);GO:0046983(protein dimerization activity)	rss04915(Estrogen signaling pathway)	yes
W7JUH6	GO:0005515(protein binding)		yes
W7JUU2	GO:0000209(protein polyubiquitination);GO:0043161(proteasome-mediated ubiquitin-dependent protein catabolic process);GO:0061630(ubiquitin protein ligase activity)		yes
W7JUU9	GO:0000123(histone acetyltransferase complex);GO:0002098(tRNA wobble uridine modification);GO:0004402(histone acetyltransferase activity);GO:0005737(cytoplasm);GO:0006357(regulation of transcription by RNA polymerase II);GO:0006368(transcription elongation from RNA polymerase II promoter);GO:0008023(transcription elongation factor complex);GO:0033588(Elongator holoenzyme complex)		yes
W7JVZ6	GO:0042127(regulation of cell proliferation)		yes
W7JVZ9	GO:0004467(long-chain fatty acid-CoA ligase activity);GO:0006631(fatty acid metabolic process);GO:0016208(AMP binding)	rss00061(Fatty acid biosynthesis);rss00071(Fatty acid degradation);rss04146(Peroxisome);rss04216(Ferroptosis);rss04920(Adipocytokine signaling pathway);rss03320(PPAR signaling pathway);rss04714(Thermogenesis)	yes
W7JW77	GO:0042254(ribosome biogenesis)	dpa03008(Ribosome biogenesis in eukaryotes)	yes
W7JWH4	GO:0000338(protein deneddylation);GO:0006511(ubiquitin-dependent protein catabolic process);GO:0016579(protein deubiquitination)		yes
W7JWK6	GO:0004298(threonine-type endopeptidase activity);GO:0005634(nucleus);GO:0005829(cytosol);GO:0010499(proteasomal ubiquitin-independent protein catabolic process);GO:0019774(proteasome core complex, beta-subunit complex);GO:0043161(proteasome-mediated ubiquitin-dependent protein catabolic process);GO:0061133(endopeptidase activator activity)	obi03050(Proteasome)	yes
W7JWM4	GO:0005385(zinc ion transmembrane transporter activity);GO:0005887(integral component of plasma membrane);GO:0006829(zinc II ion transport)		yes
W7JWU4	GO:0000166(nucleotide binding);GO:0005524(ATP binding);GO:0005739(mitochondrion);GO:0005743(mitochondrial inner membrane);GO:0007005(mitochondrion organization);GO:0008270(zinc ion binding);GO:0016020(membrane);GO:0016021(integral component of membrane);GO:0042645(mitochondrial nucleoid)		yes
W7JXH3	GO:0003777(microtubule motor activity);GO:0005524(ATP binding);GO:0005871(kinesin complex);GO:0007017(microtubule-based process)		yes
W7JY07	GO:0008028(monocarboxylic acid transmembrane transporter activity);GO:0015718(monocarboxylic acid transport);GO:0016021(integral component of membrane)		yes
W7JY68	GO:0005509(calcium ion binding);GO:0019899(enzyme binding)	tup04014(Ras signaling pathway);tup04015(Rap1 signaling pathway);tup04371(Apelin signaling pathway);tup04020(Calcium signaling pathway);tup04070(Phosphatidylinositol signaling system);tup04024(cAMP signaling pathway);tup04022(cGMP - PKG signaling pathway);tup04114(Oocyte meiosis);tup04218(Cellular senescence);tup04625(C-type lectin receptor signaling pathway);tup04910(Insulin signaling pathway);t…	yes
W7JYE1	GO:0004013(adenosylhomocysteinase activity);GO:0006730(one-carbon metabolic process)	rss00270(Cysteine and methionine metabolism)	yes
W7JYM0	GO:0009987(cellular process)		yes
W7JZH8			yes
W7JZI0	GO:0003735(structural constituent of ribosome)	ovi03010(Ribosome)	yes
W7JZU6	GO:0005663(DNA replication factor C complex);GO:0006260(DNA replication);GO:0006271(DNA strand elongation involved in DNA replication);GO:0043626(PCNA complex)	hmg03030(DNA replication);hmg03420(Nucleotide excision repair);hmg03430(Mismatch repair)	yes
W7K040	GO:0004175(endopeptidase activity);GO:0005839(proteasome core complex);GO:0006511(ubiquitin-dependent protein catabolic process)	xla03050(Proteasome)	yes
W7K041	GO:0004612(phosphoenolpyruvate carboxykinase (ATP) activity);GO:0006094(gluconeogenesis)	rss00010(Glycolysis / Gluconeogenesis);rss00020(Citrate cycle (TCA cycle));rss00620(Pyruvate metabolism)	yes
W7K075	GO:0005783(endoplasmic reticulum);GO:0010564(regulation of cell cycle process);GO:0016887(ATPase activity);GO:0030433(ubiquitin-dependent ERAD pathway)	tad04141(Protein processing in endoplasmic reticulum)	yes
W7K0L9	GO:0000054(ribosomal subunit export from nucleus);GO:0000460(maturation of 5.8S rRNA);GO:0000470(maturation of LSU-rRNA);GO:0005730(nucleolus);GO:0005829(cytosol);GO:0030687(preribosome, large subunit precursor);GO:0043023(ribosomal large subunit binding);GO:1902626(assembly of large subunit precursor of preribosome)	phu03008(Ribosome biogenesis in eukaryotes)	yes
W7K0R3	GO:0005262(calcium channel activity);GO:0030176(integral component of endoplasmic reticulum membrane);GO:0032469(endoplasmic reticulum calcium ion homeostasis)		yes
W7K101	GO:0003899(DNA-directed 5'-3' RNA polymerase activity);GO:0005665(DNA-directed RNA polymerase II, core complex);GO:0006366(transcription by RNA polymerase II)	hro00230(Purine metabolism);hro00240(Pyrimidine metabolism);hro03020(RNA polymerase)	yes
W7K140			yes
W7K1J7	GO:0005515(protein binding);GO:0070258(inner membrane pellicle complex)		yes
W7K234	GO:0020035(cytoadherence to microvasculature, mediated by symbiont protein);GO:0044164(host cell cytosol);GO:0044228(host cell surface)		yes
W7K239	GO:0020005(symbiont-containing vacuole membrane)		yes
W7K2J8			yes
W7K2L5			yes
W7K372			yes
W7K3B4			yes
W7K439	GO:0000245(spliceosomal complex assembly);GO:0000387(spliceosomal snRNP assembly);GO:0000932(P-body);GO:0000956(nuclear-transcribed mRNA catabolic process);GO:0005688(U6 snRNP);GO:0017070(U6 snRNA binding);GO:0033962(cytoplasmic mRNA processing body assembly);GO:0097526(spliceosomal tri-snRNP complex)	nve03040(Spliceosome);nve03018(RNA degradation)	yes
W7K4P1	GO:0004000(adenosine deaminase activity);GO:0042493(response to drug)	cin00230(Purine metabolism)	yes
W7K4P9	GO:0004175(endopeptidase activity);GO:0005838(proteasome regulatory particle);GO:0006511(ubiquitin-dependent protein catabolic process)	srx03050(Proteasome)	yes
W7K536	GO:0020011(apicoplast)		yes
W7K5E2	GO:0020011(apicoplast)	sfm00561(Glycerolipid metabolism);sfm00564(Glycerophospholipid metabolism);sfm04070(Phosphatidylinositol signaling system)	yes
W7K5I0	GO:0005515(protein binding);GO:0005654(nucleoplasm);GO:0042254(ribosome biogenesis);GO:0051726(regulation of cell cycle)		yes
W7K5J3			yes
W7K5Y4		tut03018(RNA degradation)	yes
W7K6K0	GO:0020020(food vacuole)	tad00190(Oxidative phosphorylation);tad04150(mTOR signaling pathway);tad04145(Phagosome)	yes
W7K6R4			yes
W7K7M7	GO:0000460(maturation of 5.8S rRNA);GO:0000470(maturation of LSU-rRNA);GO:0005730(nucleolus);GO:0030687(preribosome, large subunit precursor)		yes
W7K7T4	GO:0005337(nucleoside transmembrane transporter activity);GO:0005783(endoplasmic reticulum);GO:0015858(nucleoside transport);GO:0016020(membrane)		yes
W7K8U7	GO:0005737(cytoplasm);GO:0005783(endoplasmic reticulum);GO:0072546(ER membrane protein complex)		yes
W7K969	GO:0006644(phospholipid metabolic process);GO:0016787(hydrolase activity)	nve00561(Glycerolipid metabolism)	yes
W7K998	GO:0005525(GTP binding);GO:0005622(intracellular)		yes
W7KAJ9	GO:0070258(inner membrane pellicle complex)		yes
W7KAX7			yes
W7KD82	GO:0004367(glycerol-3-phosphate dehydrogenase [NAD+] activity);GO:0006072(glycerol-3-phosphate metabolic process);GO:0009331(glycerol-3-phosphate dehydrogenase complex)	nve00564(Glycerophospholipid metabolism)	yes
W7KFG6			yes
W7KH81	GO:0005643(nuclear pore);GO:0006607(NLS-bearing protein import into nucleus);GO:0008139(nuclear localization sequence binding)	nvi03013(RNA transport)	yes
W7KIC3	GO:0020011(apicoplast)		yes
W7KLL3	GO:0005515(protein binding);GO:0042643(actomyosin, actin portion);GO:0070258(inner membrane pellicle complex)		yes
A0A024UVX3	GO:0004003(ATP-dependent DNA helicase activity);GO:0005515(protein binding);GO:0005634(nucleus);GO:0016887(ATPase activity)		no
A0A024UWI6	GO:0003746(translation elongation factor activity);GO:0005515(protein binding);GO:0006414(translational elongation);GO:0020011(apicoplast)		no
A0A024UX89	GO:0003735(structural constituent of ribosome);GO:0006412(translation);GO:0022625(cytosolic large ribosomal subunit)	adf03010(Ribosome)	no
A0A024UX99	GO:0000502(proteasome complex);GO:0004175(endopeptidase activity);GO:0006508(proteolysis)	cin03050(Proteasome)	no
A0A024UXY9	GO:0005543(phospholipid binding);GO:0012505(endomembrane system);GO:0019898(extrinsic component of membrane)	nle04071(Sphingolipid signaling pathway)	no
A0A024UY38	GO:0006885(regulation of pH);GO:0009678(hydrogen-translocating pyrophosphatase activity);GO:0015078(proton transmembrane transporter activity);GO:0020020(food vacuole)	rss00190(Oxidative phosphorylation)	no
A0A024UY56	GO:0005515(protein binding);GO:0006986(response to unfolded protein);GO:0009408(response to heat);GO:0020003(symbiont-containing vacuole);GO:0020005(symbiont-containing vacuole membrane);GO:0020007(apical complex);GO:0034214(protein hexamerization);GO:0044053(translocation of peptides or proteins into host cell cytoplasm);GO:0097619(PTEX complex)		no
A0A024UY99	GO:0003735(structural constituent of ribosome);GO:0006412(translation);GO:0022625(cytosolic large ribosomal subunit)	aqu03010(Ribosome)	no
A0A024UYB5	GO:0003735(structural constituent of ribosome);GO:0006412(translation);GO:0022625(cytosolic large ribosomal subunit)	tut03010(Ribosome)	no
A0A024UYG1	GO:0020011(apicoplast)		no
A0A024UYW2	GO:0000350(generation of catalytic spliceosome for second transesterification step);GO:0000384(first spliceosomal transesterification activity);GO:0000389(mRNA 3'-splice site recognition);GO:0000974(Prp19 complex);GO:0071012(catalytic step 1 spliceosome);GO:0071013(catalytic step 2 spliceosome);GO:0071014(post-mRNA release spliceosomal complex);GO:0071020(post-spliceosomal complex)	cel03040(Spliceosome)	no
A0A024UYY4	GO:0005634(nucleus)		no
A0A024UZ11			no
A0A024UZ45	GO:0003924(GTPase activity);GO:0005737(cytoplasm);GO:0005886(plasma membrane);GO:0007017(microtubule-based process);GO:0016192(vesicle-mediated transport);GO:0020005(symbiont-containing vacuole membrane);GO:0020020(food vacuole);GO:0030430(host cell cytoplasm);GO:0031965(nuclear membrane)		no
A0A024UZ64	GO:0005886(plasma membrane);GO:0008517(folic acid transmembrane transporter activity)		no
A0A024UZ74	GO:0004197(cysteine-type endopeptidase activity);GO:0006508(proteolysis);GO:0020020(food vacuole);GO:0042540(hemoglobin catabolic process)		no
A0A024UZA0	GO:0005634(nucleus);GO:0005829(cytosol);GO:0030433(ubiquitin-dependent ERAD pathway);GO:0031593(polyubiquitin modification-dependent protein binding);GO:0042177(negative regulation of protein catabolic process)	myi04141(Protein processing in endoplasmic reticulum)	no
A0A024UZB8	GO:0016020(membrane);GO:0020020(food vacuole);GO:0044179(hemolysis in other organism)		no
A0A024UZJ8	GO:0003746(translation elongation factor activity);GO:0005525(GTP binding);GO:0006414(translational elongation)		no
A0A024UZK0	GO:0003674(molecular_function);GO:0005575(cellular_component);GO:0008150(biological_process)	tsp03040(Spliceosome)	no
A0A024UZM7			no
A0A024UZZ2	GO:0003735(structural constituent of ribosome);GO:0006412(translation);GO:0022625(cytosolic large ribosomal subunit)	myi03010(Ribosome)	no
A0A024V007	GO:0003735(structural constituent of ribosome);GO:0006412(translation);GO:0022625(cytosolic large ribosomal subunit)	isc03010(Ribosome)	no
A0A024V013	GO:0004365(glyceraldehyde-3-phosphate dehydrogenase (NAD+) (phosphorylating) activity);GO:0005829(cytosol);GO:0006094(gluconeogenesis);GO:0006096(glycolytic process);GO:0016020(membrane)	pss00010(Glycolysis / Gluconeogenesis)	no
A0A024V030	GO:0005524(ATP binding);GO:0005737(cytoplasm);GO:0005829(cytosol);GO:0005886(plasma membrane);GO:0006457(protein folding);GO:0009408(response to heat);GO:0009506(plasmodesma);GO:0031072(heat shock protein binding);GO:0046872(metal ion binding);GO:0051082(unfolded protein binding)	bta04141(Protein processing in endoplasmic reticulum)	no
A0A024V0B1	GO:0005829(cytosol);GO:0006508(proteolysis);GO:0008235(metalloexopeptidase activity)	rss00480(Glutathione metabolism)	no
A0A024V0L4			no
A0A024V0X7	GO:0006396(RNA processing);GO:0008143(poly(A) binding)	cbr03013(RNA transport);cbr03015(mRNA surveillance pathway);cbr03018(RNA degradation)	no
A0A024V145	GO:0005634(nucleus);GO:0005737(cytoplasm);GO:0006260(DNA replication);GO:0051726(regulation of cell cycle)	crg03030(DNA replication)	no
A0A024V173	GO:0003676(nucleic acid binding);GO:0004386(helicase activity)		no
A0A024V1A5			no
A0A024V1I1	GO:0008964(phosphoenolpyruvate carboxylase activity);GO:0015977(carbon fixation)	rss00620(Pyruvate metabolism)	no
A0A024V1K1	GO:0044538(host cell periphery)		no
A0A024V1L7	GO:0020011(apicoplast)		no
A0A024V1R9	GO:0020003(symbiont-containing vacuole)		no
A0A024V1S6	GO:0003735(structural constituent of ribosome);GO:0006412(translation);GO:0022627(cytosolic small ribosomal subunit)	ola03010(Ribosome)	no
A0A024V1S9	GO:0003674(molecular_function);GO:0005575(cellular_component)		no
A0A024V1T4	GO:0005515(protein binding);GO:0020005(symbiont-containing vacuole membrane);GO:0020007(apical complex);GO:0044053(translocation of peptides or proteins into host cell cytoplasm);GO:0097619(PTEX complex)		no
A0A024V1Y0	GO:0016020(membrane)		no
A0A024V201	GO:0000027(ribosomal large subunit assembly);GO:0000956(nuclear-transcribed mRNA catabolic process);GO:0002181(cytoplasmic translation);GO:0003735(structural constituent of ribosome);GO:0005730(nucleolus);GO:0006364(rRNA processing);GO:0022625(cytosolic large ribosomal subunit);GO:0030687(preribosome, large subunit precursor);GO:0070180(large ribosomal subunit rRNA binding)		no
A0A024V213			no
A0A024V216	GO:0003674(molecular_function);GO:0005634(nucleus);GO:0005829(cytosol);GO:0005886(plasma membrane);GO:0008150(biological_process)		no
A0A024V227	GO:0000398(mRNA splicing, via spliceosome)	srx03040(Spliceosome)	no
A0A024V252	GO:0005484(SNAP receptor activity);GO:0005783(endoplasmic reticulum);GO:0005801(cis-Golgi network);GO:0006886(intracellular protein transport);GO:0031201(SNARE complex);GO:0031338(regulation of vesicle fusion)	hmg04130(SNARE interactions in vesicular transport)	no
A0A024V269	GO:0020005(symbiont-containing vacuole membrane)		no
A0A024V296	GO:0003746(translation elongation factor activity);GO:0005853(eukaryotic translation elongation factor 1 complex);GO:0006414(translational elongation)	soc03013(RNA transport)	no
A0A024V2D7	GO:0000779(condensed chromosome, centromeric region);GO:0000799(nuclear condensin complex);GO:0003682(chromatin binding);GO:0007076(mitotic chromosome condensation);GO:0010032(meiotic chromosome condensation);GO:0042393(histone binding);GO:0051304(chromosome separation)		no
A0A024V2E9			no
A0A024V2I3	GO:0004175(endopeptidase activity);GO:0005839(proteasome core complex);GO:0006511(ubiquitin-dependent protein catabolic process)	rss03050(Proteasome)	no
A0A024V2J1	GO:0000234(phosphoethanolamine N-methyltransferase activity);GO:0005794(Golgi apparatus);GO:0006656(phosphatidylcholine biosynthetic process)	fcd00564(Glycerophospholipid metabolism)	no
A0A024V2Q3	GO:0005768(endosome);GO:0006904(vesicle docking involved in exocytosis);GO:0007032(endosome organization);GO:0007040(lysosome organization);GO:0030674(protein binding, bridging);GO:0030897(HOPS complex);GO:0035542(regulation of SNARE complex assembly)		no
A0A024V2T0	GO:0004175(endopeptidase activity);GO:0005838(proteasome regulatory particle);GO:0006511(ubiquitin-dependent protein catabolic process)	adf03050(Proteasome)	no
A0A024V2Y7	GO:0003906(DNA-(apurinic or apyrimidinic site) lyase activity);GO:0005634(nucleus);GO:0005739(mitochondrion);GO:0006284(base-excision repair);GO:0008081(phosphoric diester hydrolase activity)	nve03410(Base excision repair)	no
A0A024V2Z1	GO:0020011(apicoplast);GO:0051087(chaperone binding)		no
A0A024V356	GO:0005515(protein binding);GO:0005829(cytosol);GO:0007264(small GTPase mediated signal transduction);GO:0016020(membrane);GO:0020008(rhoptry);GO:0055037(recycling endosome);GO:0060627(regulation of vesicle-mediated transport)	tut04144(Endocytosis)	no
A0A024V3B3	GO:0005515(protein binding);GO:0042643(actomyosin, actin portion);GO:0070258(inner membrane pellicle complex)		no
A0A024V3G8			no
A0A024V3P9	GO:0003729(mRNA binding);GO:0006396(RNA processing);GO:0008143(poly(A) binding)	soc03013(RNA transport);soc03015(mRNA surveillance pathway);soc03018(RNA degradation)	no
A0A024V3U5			no
A0A024V3W1	GO:0003881(CDP-diacylglycerol-inositol 3-phosphatidyltransferase activity);GO:0006661(phosphatidylinositol biosynthetic process)		no
A0A024V3X2			no
A0A024V433			no
A0A024V466	GO:0005515(protein binding);GO:0020003(symbiont-containing vacuole);GO:0020008(rhoptry);GO:0030260(entry into host cell);GO:0046812(host cell surface binding)		no
A0A024V4B4			no
A0A024V4I1	GO:0005768(endosome);GO:0006904(vesicle docking involved in exocytosis);GO:0007032(endosome organization);GO:0007040(lysosome organization);GO:0030674(protein binding, bridging);GO:0030897(HOPS complex);GO:0035542(regulation of SNARE complex assembly)		no
A0A024V4L1	GO:0002028(regulation of sodium ion transport);GO:0016887(ATPase activity);GO:0042493(response to drug)		no
A0A024V4R1	GO:0003723(RNA binding)		no
A0A024V530			no
A0A024V5A7	GO:0006629(lipid metabolic process);GO:0016020(membrane);GO:0016298(lipase activity)		no
A0A024V5A9	GO:0005634(nucleus);GO:0005737(cytoplasm);GO:0006986(response to unfolded protein);GO:0009408(response to heat);GO:0030430(host cell cytoplasm);GO:0030544(Hsp70 protein binding);GO:0051082(unfolded protein binding)		no
A0A024V5D2	GO:0006457(protein folding);GO:0020011(apicoplast);GO:0051082(unfolded protein binding)	fpg03018(RNA degradation)	no
A0A024V5E4			no
A0A024V5H3	GO:0004017(adenylate kinase activity);GO:0005829(cytosol);GO:0006091(generation of precursor metabolites and energy)	rss00230(Purine metabolism);rss00730(Thiamine metabolism)	no
A0A024V5J9	GO:0003690(double-stranded DNA binding);GO:0003700(DNA binding transcription factor activity);GO:0005634(nucleus);GO:0006355(regulation of transcription, DNA-templated)		no
A0A024V5K3	GO:0005488(binding);GO:0005739(mitochondrion);GO:0005743(mitochondrial inner membrane);GO:0006810(transport)		no
A0A024V5K4	GO:0020011(apicoplast)		no
A0A024V5S5	GO:0033643(host cell part)		no
A0A024V5S9	GO:0020011(apicoplast)		no
A0A024V605			no
A0A024V6J5	GO:0001055(RNA polymerase II activity);GO:0005665(DNA-directed RNA polymerase II, core complex)	rss00230(Purine metabolism);rss00240(Pyrimidine metabolism);rss03020(RNA polymerase);rss05016(Huntington disease);rss05169(Epstein-Barr virus infection)	no
A0A024V6R2			no
A0A024V752	GO:0000045(autophagosome assembly);GO:0000422(autophagy of mitochondrion);GO:0005829(cytosol);GO:0006497(protein lipidation);GO:0019898(extrinsic component of membrane);GO:0032266(phosphatidylinositol-3-phosphate binding);GO:0034045(phagophore assembly site membrane);GO:0034497(protein localization to phagophore assembly site);GO:0044804(autophagy of nucleus);GO:0080025(phosphatidylinositol-3,5-b…		no
A0A024V768	GO:0009987(cellular process)		no
A0A024V772	GO:0020011(apicoplast);GO:0020036(Maurer's cleft)		no
A0A024V7P5	GO:0003677(DNA binding);GO:0005634(nucleus);GO:0005737(cytoplasm);GO:0034399(nuclear periphery);GO:0042393(histone binding)		no
A0A024V7Z9	GO:0005739(mitochondrion);GO:0006457(protein folding);GO:0006626(protein targeting to mitochondrion);GO:0006986(response to unfolded protein);GO:0042623(ATPase activity, coupled)	zne03018(RNA degradation)	no
A0A024V804	GO:0006888(ER to Golgi vesicle-mediated transport);GO:0020036(Maurer's cleft)	tca04141(Protein processing in endoplasmic reticulum)	no
A0A024V8E5	GO:0003756(protein disulfide isomerase activity);GO:0005788(endoplasmic reticulum lumen);GO:0006457(protein folding);GO:0020009(microneme)	adf04141(Protein processing in endoplasmic reticulum)	no
A0A024V8H4	GO:0004222(metalloendopeptidase activity);GO:0005750(mitochondrial respiratory chain complex III);GO:0006122(mitochondrial electron transport, ubiquinol to cytochrome c);GO:0008270(zinc ion binding);GO:0009060(aerobic respiration);GO:0016485(protein processing)		no
A0A024V8N9			no
A0A024V941	GO:0004601(peroxidase activity);GO:0005829(cytosol);GO:0006979(response to oxidative stress);GO:0016209(antioxidant activity)		no
A0A024V981	GO:0003743(translation initiation factor activity);GO:0005852(eukaryotic translation initiation factor 3 complex);GO:0006446(regulation of translational initiation)	lcm03013(RNA transport)	no
A0A024V9K5	GO:0016887(ATPase activity);GO:0020011(apicoplast)		no
A0A024V9L3	GO:0008426(protein kinase C inhibitor activity)		no
A0A024V9L9	GO:0004674(protein serine/threonine kinase activity);GO:0006468(protein phosphorylation)		no
A0A024V9Q4	GO:0000786(nucleosome);GO:0003677(DNA binding);GO:0006333(chromatin assembly or disassembly);GO:0051276(chromosome organization)	mcc05202(Transcriptional misregulation in cancers);mcc05322(Systemic lupus erythematosus);mcc05034(Alcoholism)	no
A0A024V9S8	GO:0004467(long-chain fatty acid-CoA ligase activity);GO:0006631(fatty acid metabolic process);GO:0016208(AMP binding)	rss00061(Fatty acid biosynthesis);rss00071(Fatty acid degradation);rss04146(Peroxisome);rss04216(Ferroptosis);rss04920(Adipocytokine signaling pathway);rss03320(PPAR signaling pathway);rss04714(Thermogenesis)	no
A0A024VAF5	GO:0005654(nucleoplasm);GO:0031965(nuclear membrane)		no
A0A024VAR4	GO:0005634(nucleus);GO:0005737(cytoplasm)		no
A0A024VAS3	GO:0004396(hexokinase activity);GO:0005829(cytosol);GO:0006096(glycolytic process)	cpic00010(Glycolysis / Gluconeogenesis);cpic00051(Fructose and mannose metabolism);cpic00052(Galactose metabolism);cpic00500(Starch and sucrose metabolism);cpic00520(Amino sugar and nucleotide sugar metabolism);cpic00524(Neomycin, kanamycin and gentamicin biosynthesis);cpic04910(Insulin signaling pathway)	no
A0A024VB10	GO:0008270(zinc ion binding)		no
A0A024VB53	GO:0044538(host cell periphery)		no
A0A024VBI3	GO:0016021(integral component of membrane);GO:0019368(fatty acid elongation, unsaturated fatty acid)	nfu00062(Fatty acid elongation)	no
A0A024VBP1	GO:0005515(protein binding);GO:0015031(protein transport);GO:0016021(integral component of membrane);GO:0020005(symbiont-containing vacuole membrane);GO:0020036(Maurer's cleft)		no
A0A024VBU2			no
A0A024VBY1	GO:0005524(ATP binding);GO:0005737(cytoplasm);GO:0005739(mitochondrion);GO:0008150(biological_process);GO:0016887(ATPase activity)		no
A0A024VC00	GO:0020008(rhoptry)		no
A0A024VC19	GO:0004579(dolichyl-diphosphooligosaccharide-protein glycotransferase activity);GO:0008250(oligosaccharyltransferase complex);GO:0018279(protein N-linked glycosylation via asparagine)		no
A0A024VC77	GO:0005743(mitochondrial inner membrane);GO:0016887(ATPase activity)		no
A0A024VC88	GO:0005215(transporter activity);GO:0005483(soluble NSF attachment protein activity);GO:0005783(endoplasmic reticulum);GO:0005794(Golgi apparatus)		no
A0A024VC90	GO:0005515(protein binding);GO:0020005(symbiont-containing vacuole membrane)		no
A0A024VCH9	GO:0004004(ATP-dependent RNA helicase activity);GO:0005515(protein binding);GO:0005737(cytoplasm)	rss03018(RNA degradation)	no
A0A024VCW7	GO:0016021(integral component of membrane);GO:0046658(anchored component of plasma membrane)		no
A0A024VD19	GO:0005643(nuclear pore);GO:0005783(endoplasmic reticulum);GO:0017056(structural constituent of nuclear pore);GO:0034613(cellular protein localization);GO:0051292(nuclear pore complex assembly);GO:0071786(endoplasmic reticulum tubular network organization)		no
A0A024VD42	GO:0004768(stearoyl-CoA 9-desaturase activity);GO:0005783(endoplasmic reticulum);GO:0006633(fatty acid biosynthetic process)	lhu01040(Biosynthesis of unsaturated fatty acids)	no
A0A024VD83	GO:0004004(ATP-dependent RNA helicase activity);GO:0016070(RNA metabolic process)		no
A0A024VD93	GO:0020036(Maurer's cleft);GO:0044538(host cell periphery)		no
A0A024VDA4	GO:0005737(cytoplasm)		no
A0A024VDA9	GO:0003723(RNA binding);GO:0006412(translation);GO:0022627(cytosolic small ribosomal subunit)	rss03010(Ribosome)	no
A0A024VDC4	GO:0020008(rhoptry)		no
A0A024VDJ9	GO:0016192(vesicle-mediated transport)	fcd04142(Lysosome)	no
A0A024VDP9	GO:0016021(integral component of membrane);GO:0020036(Maurer's cleft);GO:0042000(translocation of peptides or proteins into host)		no
A0A024VDV8	GO:0009408(response to heat);GO:0020011(apicoplast);GO:0051082(unfolded protein binding)		no
A0A024VE24			no
A0A024VE45	GO:0005887(integral component of plasma membrane);GO:0015650(lactate:proton symporter activity);GO:0035873(lactate transmembrane transport)		no
A0A024VE85	GO:0006869(lipid transport);GO:0042626(ATPase activity, coupled to transmembrane movement of substances);GO:0043231(intracellular membrane-bounded organelle)	smm02010(ABC transporters)	no
A0A024VEA5	GO:0044164(host cell cytosol);GO:0051082(unfolded protein binding)		no
A0A024VED0	GO:0003690(double-stranded DNA binding);GO:0003700(DNA binding transcription factor activity);GO:0005634(nucleus);GO:0006355(regulation of transcription, DNA-templated)		no
A0A024VEF7			no
A0A024VEJ2	GO:0003723(RNA binding);GO:0004004(ATP-dependent RNA helicase activity);GO:0005634(nucleus);GO:0005737(cytoplasm)		no
A0A024VEK3			no
A0A024VEK4	GO:0000398(mRNA splicing, via spliceosome);GO:0000974(Prp19 complex);GO:0005662(DNA replication factor A complex);GO:0071011(precatalytic spliceosome);GO:0071013(catalytic step 2 spliceosome);GO:0080008(Cul4-RING E3 ubiquitin ligase complex)	oaa03040(Spliceosome)	no
A0A024VEM3	GO:0005773(vacuole);GO:0006855(drug transmembrane transport);GO:0042626(ATPase activity, coupled to transmembrane movement of substances);GO:0046872(metal ion binding);GO:0046873(metal ion transmembrane transporter activity)	api02010(ABC transporters)	no
A0A024VEP8	GO:0003735(structural constituent of ribosome);GO:0006412(translation);GO:0015934(large ribosomal subunit)	mdo03010(Ribosome)	no
A0A024VER2	GO:0003735(structural constituent of ribosome);GO:0006412(translation)		no
A0A024VEX9	GO:0020011(apicoplast)	dya00240(Pyrimidine metabolism);dya00250(Alanine, aspartate and glutamate metabolism)	no
A0A024VEY4	GO:0005768(endosome);GO:0030139(endocytic vesicle)	acs04144(Endocytosis);acs04145(Phagosome)	no
A0A024VF22	GO:0003676(nucleic acid binding);GO:0003723(RNA binding);GO:0005575(cellular_component);GO:0009409(response to cold)		no
A0A024VF65	GO:0005484(SNAP receptor activity);GO:0005515(protein binding);GO:0006886(intracellular protein transport);GO:0016192(vesicle-mediated transport);GO:0031201(SNARE complex);GO:0031338(regulation of vesicle fusion)		no
A0A024VFA8	GO:0009986(cell surface)		no
A0A024VFD2			no
A0A024VFG3	GO:0003723(RNA binding)		no
A0A024VFS1			no
A0A024VFT1	GO:0000398(mRNA splicing, via spliceosome);GO:0005684(U2-type spliceosomal complex);GO:0005686(U2 snRNP);GO:0005689(U12-type spliceosomal complex);GO:0071011(precatalytic spliceosome);GO:0071013(catalytic step 2 spliceosome)	hro03040(Spliceosome)	no
A0A024VFW2	GO:0000502(proteasome complex);GO:0005737(cytoplasm);GO:0010950(positive regulation of endopeptidase activity);GO:0061133(endopeptidase activator activity);GO:0061136(regulation of proteasomal protein catabolic process);GO:2000045(regulation of G1/S transition of mitotic cell cycle)	xla03050(Proteasome)	no
A0A024VFZ8	GO:0004568(chitinase activity);GO:0005576(extracellular region);GO:0006032(chitin catabolic process);GO:0008061(chitin binding)	nve00790(Folate biosynthesis)	no
A0A024VG12	GO:0020011(apicoplast)		no
A0A024VG24	GO:0000027(ribosomal large subunit assembly);GO:0000956(nuclear-transcribed mRNA catabolic process);GO:0002181(cytoplasmic translation);GO:0003735(structural constituent of ribosome);GO:0005730(nucleolus);GO:0006364(rRNA processing);GO:0022625(cytosolic large ribosomal subunit);GO:0030687(preribosome, large subunit precursor);GO:0070180(large ribosomal subunit rRNA binding)		no
A0A024VG36	GO:0004407(histone deacetylase activity);GO:0005634(nucleus);GO:0016575(histone deacetylation);GO:0035690(cellular response to drug)	dmo04330(notch signaling pathway);dmo04213(Longevity regulating pathway - multiple species)	no
A0A024VG65			no
A0A024VG68			no
A0A024VGB9	GO:0004365(glyceraldehyde-3-phosphate dehydrogenase (NAD+) (phosphorylating) activity);GO:0005829(cytosol);GO:0006094(gluconeogenesis);GO:0006096(glycolytic process);GO:0016020(membrane)	pss00010(Glycolysis / Gluconeogenesis)	no
A0A024VGI2	GO:0020011(apicoplast)		no
A0A024VGJ6	GO:0016021(integral component of membrane);GO:0019368(fatty acid elongation, unsaturated fatty acid)		no
A0A024VGT7	GO:0005198(structural molecule activity);GO:0005874(microtubule);GO:0007018(microtubule-based movement)	rss04145(Phagosome);rss04210(Apoptosis);rss04530(Tight junction);rss04540(Gap junction)	no
A0A024VGU2	GO:0006556(S-adenosylmethionine biosynthetic process);GO:0042301(phosphate ion binding);GO:0042803(protein homodimerization activity);GO:0043531(ADP binding);GO:0046872(metal ion binding)	srx00270(Cysteine and methionine metabolism)	no
A0A024VGV0	GO:0003743(translation initiation factor activity);GO:0006412(translation)	dpx03013(RNA transport)	no
A0A024VGX8	GO:0002377(immunoglobulin production);GO:0006508(proteolysis);GO:0008234(cysteine-type peptidase activity);GO:0020003(symbiont-containing vacuole);GO:0050776(regulation of immune response)	pbi04145(Phagosome);pbi04142(Lysosome);pbi04140(Autophagy - animal);pbi04210(Apoptosis)	no
A0A024VH78	GO:0003735(structural constituent of ribosome);GO:0006412(translation);GO:0022627(cytosolic small ribosomal subunit)	zne03010(Ribosome)	no
A0A024VHB2			no
A0A024VHH2	GO:0000122(negative regulation of transcription by RNA polymerase II);GO:0000993(RNA polymerase II core binding);GO:0002039(p53 binding);GO:0005515(protein binding);GO:0005634(nucleus);GO:0005654(nucleoplasm);GO:0005737(cytoplasm);GO:0005829(cytosol);GO:0006351(transcription, DNA-templated);GO:0007507(heart development);GO:0008285(negative regulation of cell proliferation);GO:0010452(histone H3-K…		no
A0A024VHL7	GO:0000375(RNA splicing, via transesterification reactions);GO:0004004(ATP-dependent RNA helicase activity);GO:0005681(spliceosomal complex)	cjo03040(Spliceosome)	no
A0A024VHM6	GO:0005634(nucleus);GO:0034399(nuclear periphery)	obi03015(mRNA surveillance pathway)	no
A0A024VHS1			no
A0A024VHT3	GO:0006900(vesicle budding from membrane);GO:0020036(Maurer's cleft)		no
A0A024VHV7	GO:0005575(cellular_component);GO:0008150(biological_process)	fch03015(mRNA surveillance pathway);fch05164(Influenza A)	no
A0A024VI02	GO:0004175(endopeptidase activity);GO:0005838(proteasome regulatory particle);GO:0006511(ubiquitin-dependent protein catabolic process)	myi03050(Proteasome)	no
A0A024VI42	GO:0003924(GTPase activity);GO:0005737(cytoplasm);GO:0005886(plasma membrane);GO:0007017(microtubule-based process);GO:0016192(vesicle-mediated transport);GO:0020005(symbiont-containing vacuole membrane);GO:0020020(food vacuole);GO:0030430(host cell cytoplasm);GO:0031965(nuclear membrane)		no
A0A024VIB0	GO:0000462(maturation of SSU-rRNA from tricistronic rRNA transcript (SSU-rRNA, 5.8S rRNA, LSU-rRNA));GO:0005730(nucleolus);GO:0030686(90S preribosome);GO:0032040(small-subunit processome)		no
A0A024VIG2	GO:0008897(holo-[acyl-carrier-protein] synthase activity);GO:0020011(apicoplast)	cbr00190(Oxidative phosphorylation)	no
A0A024VIN9			no
A0A024VIY2			no
A0A024VIY8	GO:0016887(ATPase activity)	pgc03008(Ribosome biogenesis in eukaryotes)	no
A0A024VJ60			no
A0A024VJ89	GO:0003677(DNA binding);GO:0003697(single-stranded DNA binding)		no
A0A024VJD3	GO:0006364(rRNA processing);GO:0008173(RNA methyltransferase activity)		no
A0A024VJE2			no
A0A024VJF8	GO:0003674(molecular_function);GO:0005575(cellular_component);GO:0008150(biological_process);GO:0043130(ubiquitin binding);GO:1903003(positive regulation of protein deubiquitination)		no
A0A024VJN2	GO:0000139(Golgi membrane);GO:0000149(SNARE binding);GO:0005484(SNAP receptor activity);GO:0005797(Golgi medial cisterna);GO:0005801(cis-Golgi network);GO:0006888(ER to Golgi vesicle-mediated transport);GO:0006891(intra-Golgi vesicle-mediated transport);GO:0006906(vesicle fusion);GO:0031201(SNARE complex);GO:0048209(regulation of vesicle targeting, to, from or within Golgi)		no
A0A024VJT7	GO:0008152(metabolic process);GO:0016491(oxidoreductase activity)		no
A0A024VJY5	GO:0005783(endoplasmic reticulum);GO:0005887(integral component of plasma membrane);GO:0019829(cation-transporting ATPase activity)	ipu04020(Calcium signaling pathway)	no
A0A024VK02	GO:0004337(geranyltranstransferase activity);GO:0008299(isoprenoid biosynthetic process)	hro00900(Terpenoid backbone biosynthesis)	no
A0A024VK55	GO:0005832(chaperonin-containing T-complex);GO:0006457(protein folding);GO:0051082(unfolded protein binding)		no
A0A024VK63	GO:0005634(nucleus)		no
A0A024VKB2			no
A0A024VKB7	GO:0005524(ATP binding);GO:0005832(chaperonin-containing T-complex);GO:0006457(protein folding);GO:0051082(unfolded protein binding)		no
A0A024VKF9	GO:0003735(structural constituent of ribosome);GO:0006412(translation);GO:0022625(cytosolic large ribosomal subunit)	nve03010(Ribosome)	no
A0A024VKJ2	GO:0020011(apicoplast)		no
A0A024VKM6	GO:0005829(cytosol);GO:0006457(protein folding);GO:0008233(peptidase activity);GO:0009228(thiamine biosynthetic process)		no
A0A024VKP5	GO:0005732(small nucleolar ribonucleoprotein complex);GO:0008380(RNA splicing)	bmy03040(Spliceosome);bmy03018(RNA degradation)	no
A0A024VL07			no
A0A024VL47	GO:0003756(protein disulfide isomerase activity);GO:0005783(endoplasmic reticulum);GO:0006457(protein folding);GO:0034976(response to endoplasmic reticulum stress)		no
A0A024VL56	GO:0004197(cysteine-type endopeptidase activity);GO:0006508(proteolysis)	rss00270(Cysteine and methionine metabolism);rss00330(Arginine and proline metabolism);rss00410(beta-Alanine metabolism);rss00480(Glutathione metabolism)	no
A0A024VL76	GO:0005484(SNAP receptor activity);GO:0005515(protein binding);GO:0005783(endoplasmic reticulum);GO:0006886(intracellular protein transport);GO:0016192(vesicle-mediated transport);GO:0031201(SNARE complex);GO:0031338(regulation of vesicle fusion)		no
A0A024VL90	GO:0003924(GTPase activity);GO:0006471(protein ADP-ribosylation)		no
A0A024VLC3	GO:0004712(protein serine/threonine/tyrosine kinase activity);GO:0005634(nucleus);GO:0006468(protein phosphorylation);GO:0045595(regulation of cell differentiation)		no
A0A024VLD6	GO:0044312(crystalloid)	npr03008(Ribosome biogenesis in eukaryotes)	no
A0A024VLJ4	GO:0005634(nucleus)		no
A0A024VLK7	GO:0004354(glutamate dehydrogenase (NADP+) activity);GO:0006520(cellular amino acid metabolic process);GO:0006537(glutamate biosynthetic process);GO:0020011(apicoplast)	fcd00910(Nitrogen metabolism);fcd00250(Alanine, aspartate and glutamate metabolism);fcd00220(Arginine biosynthesis)	no
A0A024VLS8	GO:0004843(thiol-dependent ubiquitin-specific protease activity);GO:0005634(nucleus);GO:0005737(cytoplasm);GO:0070530(K63-linked polyubiquitin modification-dependent protein binding);GO:0071947(protein deubiquitination involved in ubiquitin-dependent protein catabolic process)		no
A0A024VLU9	GO:0003774(motor activity);GO:0003779(actin binding);GO:0005515(protein binding);GO:0005524(ATP binding);GO:0005886(plasma membrane);GO:0016459(myosin complex);GO:0020039(pellicle);GO:0070258(inner membrane pellicle complex)		no
A0A024VM26			no
A0A024VM76	GO:0000324(fungal-type vacuole);GO:0005739(mitochondrion);GO:0005783(endoplasmic reticulum)		no
A0A024VMB9	GO:0020030(infected host cell surface knob)		no
A0A024VMG2	GO:0003746(translation elongation factor activity);GO:0004364(glutathione transferase activity);GO:0005853(eukaryotic translation elongation factor 1 complex);GO:0006414(translational elongation)	rss05134(Legionellosis)	no
A0A024VMJ4	GO:0016020(membrane)		no
A0A024VMK0	GO:0005829(cytosol);GO:0006979(response to oxidative stress);GO:0008379(thioredoxin peroxidase activity);GO:0009408(response to heat);GO:0016209(antioxidant activity);GO:0042262(DNA protection);GO:0046983(protein dimerization activity)		no
A0A024VMQ0	GO:0003824(catalytic activity);GO:0006633(fatty acid biosynthetic process);GO:0008659((3R)-hydroxymyristoyl-[acyl-carrier-protein] dehydratase activity);GO:0020011(apicoplast)	aga03010(Ribosome)	no
A0A024VMU9			no
A0A024VMV7	GO:0004354(glutamate dehydrogenase (NADP+) activity);GO:0005829(cytosol);GO:0006536(glutamate metabolic process)	fcd00910(Nitrogen metabolism);fcd00250(Alanine, aspartate and glutamate metabolism);fcd00220(Arginine biosynthesis)	no
A0A024VMY3	GO:0009670(triose-phosphate:phosphate antiporter activity);GO:0015717(triose phosphate transport)		no
A0A024VMY6			no
A0A024VN29			no
A0A024VN30	GO:0003823(antigen binding);GO:0005515(protein binding);GO:0030260(entry into host cell);GO:1990225(rhoptry neck)		no
A0A024VN64	GO:0000398(mRNA splicing, via spliceosome);GO:0046540(U4/U6 x U5 tri-snRNP complex)	loa03040(Spliceosome)	no
A0A024VN69	GO:0004842(ubiquitin-protein transferase activity);GO:0005783(endoplasmic reticulum);GO:0005789(endoplasmic reticulum membrane);GO:0010564(regulation of cell cycle process);GO:0016887(ATPase activity);GO:0030433(ubiquitin-dependent ERAD pathway)		no
A0A024VNE2	GO:0000146(microfilament motor activity);GO:0003774(motor activity);GO:0003779(actin binding);GO:0007010(cytoskeleton organization);GO:0016459(myosin complex);GO:0030048(actin filament-based movement)		no
A0A024VNK4	GO:0005832(chaperonin-containing T-complex);GO:0006457(protein folding);GO:0051082(unfolded protein binding)		no
A0A024VNQ3	GO:0005739(mitochondrion);GO:0005829(cytosol);GO:0008379(thioredoxin peroxidase activity);GO:0020011(apicoplast)	nvi00590(Arachidonic acid metabolism);nvi00480(Glutathione metabolism)	no
A0A024VNT4	GO:0004190(aspartic-type endopeptidase activity);GO:0005783(endoplasmic reticulum);GO:0006508(proteolysis);GO:0016021(integral component of membrane)		no
A0A024VNT6	GO:0003779(actin binding);GO:0005765(lysosomal membrane);GO:0005768(endosome);GO:0016197(endosomal transport);GO:0030897(HOPS complex);GO:0032889(regulation of vacuole fusion, non-autophagic);GO:0035542(regulation of SNARE complex assembly)		no
A0A024VP28			no
A0A024VP34	GO:0003677(DNA binding);GO:0005634(nucleus);GO:0008150(biological_process)		no
A0A024VP37	GO:0030507(spectrin binding)	cjo04141(Protein processing in endoplasmic reticulum)	no
A0A024VP53	GO:0005515(protein binding);GO:0005634(nucleus);GO:0005737(cytoplasm);GO:0005786(signal recognition particle, endoplasmic reticulum targeting);GO:0005789(endoplasmic reticulum membrane);GO:0006617(SRP-dependent cotranslational protein targeting to membrane, signal sequence recognition);GO:0008312(7S RNA binding);GO:0043022(ribosome binding)	cqu03060(Protein export)	no
A0A024VPA7	GO:0000462(maturation of SSU-rRNA from tricistronic rRNA transcript (SSU-rRNA, 5.8S rRNA, LSU-rRNA));GO:0032040(small-subunit processome);GO:0034388(Pwp2p-containing subcomplex of 90S preribosome)		no
A0A024VPB6			no
A0A024VPC8	GO:0006364(rRNA processing);GO:0042254(ribosome biogenesis)		no
A0A024VPE8			no
A0A024VPI7	GO:0003677(DNA binding);GO:0003684(damaged DNA binding);GO:0004386(helicase activity);GO:0006281(DNA repair);GO:0020011(apicoplast)	hmg03022(Basal transcription factors);hmg03420(Nucleotide excision repair)	no
A0A024VPP7	GO:0003743(translation initiation factor activity);GO:0005852(eukaryotic translation initiation factor 3 complex);GO:0006446(regulation of translational initiation)	crg03013(RNA transport)	no
A0A024VPR4	GO:0008426(protein kinase C inhibitor activity)		no
A0A024VPV3	GO:0005783(endoplasmic reticulum);GO:0008150(biological_process);GO:0016020(membrane)		no
A0A024VQ73	GO:0005634(nucleus)		no
A0A024VQ97	GO:0004725(protein tyrosine phosphatase activity);GO:0005737(cytoplasm);GO:0006470(protein dephosphorylation);GO:0009986(cell surface);GO:0018342(protein prenylation);GO:0020008(rhoptry);GO:0020009(microneme)		no
A0A024VQB2	GO:0000154(rRNA modification);GO:0030515(snoRNA binding);GO:0031428(box C/D snoRNP complex);GO:0032040(small-subunit processome)	api03008(Ribosome biogenesis in eukaryotes)	no
A0A024VQD3	GO:0004176(ATP-dependent peptidase activity);GO:0005743(mitochondrial inner membrane);GO:0008053(mitochondrial fusion);GO:0008237(metallopeptidase activity);GO:0034982(mitochondrial protein processing);GO:0042407(cristae formation);GO:0045041(protein import into mitochondrial intermembrane space)		no
A0A024VQE3	GO:0005634(nucleus);GO:0005643(nuclear pore)		no
A0A024VQE6	GO:0005634(nucleus)	xla04310(Wnt signaling pathway);xla04330(notch signaling pathway);xla04350(TGF-beta signaling pathway);xla04068(FoxO signaling pathway);xla04110(Cell cycle);xla04520(Adherens junction);xla04916(Melanogenesis);xla05168(Herpes simplex infection)	no
A0A024VQE7	GO:0020011(apicoplast)		no
A0A024VQF8	GO:0033643(host cell part)		no
A0A024VQH9			no
A0A024VQI0	GO:0005886(plasma membrane);GO:0009986(cell surface);GO:0020037(heme binding);GO:0030260(entry into host cell)		no
A0A024VQM3	GO:0030490(maturation of SSU-rRNA);GO:0032040(small-subunit processome);GO:0034457(Mpp10 complex)	mmu03008(Ribosome biogenesis in eukaryotes)	no
A0A024VQN3			no
A0A024VQP0			no
A0A024VQP4	GO:0020011(apicoplast)		no
A0A024VQU0	GO:0000139(Golgi membrane);GO:0005515(protein binding);GO:0005789(endoplasmic reticulum membrane);GO:0005794(Golgi apparatus);GO:0008150(biological_process);GO:0016020(membrane);GO:0016021(integral component of membrane);GO:0031902(late endosome membrane)		no
A0A024VQW2	GO:0005634(nucleus);GO:0016491(oxidoreductase activity);GO:0030260(entry into host cell)		no
A0A024VQZ4	GO:0004672(protein kinase activity);GO:0005524(ATP binding);GO:0006468(protein phosphorylation)		no
A0A024VR21	GO:0034975(protein folding in endoplasmic reticulum);GO:0072546(ER membrane protein complex)		no
A0A024VR53			no
A0A024VR74	GO:0005634(nucleus);GO:0008270(zinc ion binding);GO:0032436(positive regulation of proteasomal ubiquitin-dependent protein catabolic process)	npr04622(RIG-I-like receptor signaling pathway)	no
A0A024VR79	GO:0000175(3'-5'-exoribonuclease activity);GO:0005634(nucleus);GO:0016441(posttranscriptional gene silencing);GO:0034399(nuclear periphery)		no
A0A024VRG1	GO:0005459(UDP-galactose transmembrane transporter activity);GO:0016020(membrane)		no
A0A024VRI4	GO:0003735(structural constituent of ribosome);GO:0006412(translation);GO:0022625(cytosolic large ribosomal subunit)	rss03010(Ribosome)	no
A0A024VRQ4	GO:0005634(nucleus)	rss04145(Phagosome);rss04210(Apoptosis);rss04530(Tight junction);rss04540(Gap junction)	no
A0A024VRX9	GO:0020011(apicoplast)		no
A0A024VRZ8	GO:0000724(double-strand break repair via homologous recombination);GO:0003677(DNA binding);GO:0004386(helicase activity);GO:0005524(ATP binding);GO:0005634(nucleus);GO:0005694(chromosome);GO:0005737(cytoplasm);GO:0005829(cytosol);GO:0006281(DNA repair);GO:0006310(DNA recombination);GO:0008150(biological_process);GO:0009378(four-way junction helicase activity);GO:0032508(DNA duplex unwinding);GO:…		no
A0A024VS49	GO:0020011(apicoplast);GO:0020036(Maurer's cleft)		no
A0A024VS53	GO:0008408(3'-5' exonuclease activity)		no
A0A024VS87	GO:0005739(mitochondrion);GO:0006457(protein folding);GO:0006626(protein targeting to mitochondrion);GO:0006986(response to unfolded protein);GO:0042623(ATPase activity, coupled)	zne03018(RNA degradation)	no
A0A024VSD3	GO:0003755(peptidyl-prolyl cis-trans isomerase activity)		no
A0A024VSF2	GO:0020002(host cell plasma membrane);GO:0020033(antigenic variation)		no
A0A024VSL0	GO:0008028(monocarboxylic acid transmembrane transporter activity);GO:0015718(monocarboxylic acid transport);GO:0016021(integral component of membrane)		no
A0A024VSW2	GO:0003747(translation release factor activity);GO:0006415(translational termination);GO:0020011(apicoplast)		no
A0A024VT20			no
A0A024VT30	GO:0020011(apicoplast)		no
A0A024VT33	GO:0005634(nucleus);GO:0005737(cytoplasm)		no
A0A024VT70	GO:0003735(structural constituent of ribosome);GO:0006412(translation);GO:0022625(cytosolic large ribosomal subunit)	aplc03010(Ribosome)	no
A0A024VT73	GO:0005634(nucleus);GO:0006378(mRNA polyadenylation);GO:0006379(mRNA cleavage);GO:0006388(tRNA splicing, via endonucleolytic cleavage and ligation);GO:0051731(polynucleotide 5'-hydroxyl-kinase activity)	myd03015(mRNA surveillance pathway)	no
A0A024VTD3	GO:0044164(host cell cytosol)		no
A0A024VTI2	GO:0046983(protein dimerization activity)		no
A0A024VTL5	GO:0004222(metalloendopeptidase activity);GO:0005739(mitochondrion);GO:0008121(ubiquinol-cytochrome-c reductase activity)		no
A0A024VTM8	GO:0002377(immunoglobulin production);GO:0006508(proteolysis);GO:0008234(cysteine-type peptidase activity);GO:0050776(regulation of immune response)	xla04145(Phagosome);xla04142(Lysosome);xla04210(Apoptosis)	no
A0A024VTS2	GO:0005515(protein binding);GO:0020030(infected host cell surface knob);GO:0020036(Maurer's cleft);GO:0033644(host cell membrane);GO:0044164(host cell cytosol);GO:0044538(host cell periphery)		no
A0A024VTV0	GO:0005662(DNA replication factor A complex);GO:0006260(DNA replication);GO:0006261(DNA-dependent DNA replication);GO:0051052(regulation of DNA metabolic process)	hmg03030(DNA replication);hmg03420(Nucleotide excision repair);hmg03430(Mismatch repair);hmg03440(Homologous recombination);hmg03460(Fanconi anemia pathway)	no
A0A024VTV5	GO:0004476(mannose-6-phosphate isomerase activity);GO:0008270(zinc ion binding);GO:0009298(GDP-mannose biosynthetic process)	aec00051(Fructose and mannose metabolism);aec00520(Amino sugar and nucleotide sugar metabolism)	no
A0A024VTV9	GO:0005515(protein binding);GO:0008270(zinc ion binding)		no
A0A024VTZ1	GO:0003676(nucleic acid binding)		no
A0A024VUB1			no
A0A024VUF4	GO:0009986(cell surface)		no
A0A024VUF8	GO:0003735(structural constituent of ribosome);GO:0005840(ribosome);GO:0006412(translation)	aqu03010(Ribosome)	no
A0A024VUK3	GO:0009986(cell surface);GO:0020002(host cell plasma membrane);GO:0085026(tubovesicular membrane network)	dgr00514(Other types of O-glycan biosynthesis)	no
A0A024VUL8	GO:0020036(Maurer's cleft)		no
A0A024VUU5			no
A0A024VV25	GO:0003746(translation elongation factor activity);GO:0005853(eukaryotic translation elongation factor 1 complex);GO:0006414(translational elongation)		no
A0A024VV35	GO:0005886(plasma membrane);GO:0006810(transport);GO:0022857(transmembrane transporter activity)		no
A0A024VV51	GO:0043952(protein transport by the Sec complex)	cmk04141(Protein processing in endoplasmic reticulum)	no
A0A024VV56	GO:0005643(nuclear pore);GO:0005783(endoplasmic reticulum);GO:0017056(structural constituent of nuclear pore);GO:0034613(cellular protein localization);GO:0051292(nuclear pore complex assembly);GO:0071786(endoplasmic reticulum tubular network organization)		no
A0A024VV68	GO:0003676(nucleic acid binding);GO:0005634(nucleus)		no
A0A024VVC6	GO:0005634(nucleus);GO:0005737(cytoplasm)	phu00062(Fatty acid elongation);phu01040(Biosynthesis of unsaturated fatty acids)	no
A0A024VVG2			no
A0A024VVJ3	GO:0005515(protein binding);GO:0020005(symbiont-containing vacuole membrane)		no
A0A024VVL1			no
A0A024VVM7	GO:0005634(nucleus);GO:0005681(spliceosomal complex);GO:0005737(cytoplasm);GO:0006397(mRNA processing);GO:0008380(RNA splicing)	sfm03040(Spliceosome);sfm05168(Herpes simplex infection)	no
A0A024VVQ7	GO:0003756(protein disulfide isomerase activity);GO:0005615(extracellular space);GO:0006457(protein folding);GO:0016971(flavin-linked sulfhydryl oxidase activity);GO:0030173(integral component of Golgi membrane)		no
A0A024VVW5	GO:0005515(protein binding)	pgc04144(Endocytosis)	no
A0A024VVX5			no
A0A024VVZ2	GO:0000154(rRNA modification);GO:0004730(pseudouridylate synthase activity);GO:0020011(apicoplast)		no
A0A024VVZ5			no
A0A024VW15	GO:0004386(helicase activity)		no
A0A024VW18	GO:0006397(mRNA processing)		no
A0A024VW26	GO:0005353(fructose transmembrane transporter activity);GO:0005355(glucose transmembrane transporter activity);GO:0005887(integral component of plasma membrane);GO:0015149(hexose transmembrane transporter activity)		no
A0A024VWB3	GO:1990225(rhoptry neck)		no
A0A024VWD6	GO:0004175(endopeptidase activity);GO:0005838(proteasome regulatory particle);GO:0006511(ubiquitin-dependent protein catabolic process)	lhu03050(Proteasome)	no
A0A024VWD9			no
A0A024VWF1			no
A0A024VWG8	GO:0000245(spliceosomal complex assembly);GO:0003723(RNA binding)	xma03040(Spliceosome)	no
A0A024VWK5	GO:0002377(immunoglobulin production);GO:0006508(proteolysis);GO:0008234(cysteine-type peptidase activity);GO:0050776(regulation of immune response)	xla04145(Phagosome);xla04142(Lysosome);xla04210(Apoptosis)	no
A0A024VWW2	GO:0000220(vacuolar proton-transporting V-type ATPase, V0 domain)	hcq00190(Oxidative phosphorylation);hcq04150(mTOR signaling pathway);hcq04145(Phagosome)	no
A0A024VXQ9	GO:0005739(mitochondrion);GO:0005759(mitochondrial matrix);GO:0030150(protein import into mitochondrial matrix);GO:0051082(unfolded protein binding)		no
A0A024VXT2	GO:0004722(protein serine/threonine phosphatase activity);GO:0005634(nucleus);GO:0005737(cytoplasm);GO:0006470(protein dephosphorylation);GO:0008287(protein serine/threonine phosphatase complex)		no
A0A024VXT9			no
A0A024VY36	GO:0004721(phosphoprotein phosphatase activity);GO:0005634(nucleus);GO:0005737(cytoplasm);GO:0006470(protein dephosphorylation)		no
A0A024VY57	GO:0004605(phosphatidate cytidylyltransferase activity);GO:0008654(phospholipid biosynthetic process)	phu00564(Glycerophospholipid metabolism);phu04070(Phosphatidylinositol signaling system)	no
A0A024VY59			no
A0A024VY67			no
A0A024VYC8	GO:0003755(peptidyl-prolyl cis-trans isomerase activity);GO:0005829(cytosol);GO:0006457(protein folding);GO:0016018(cyclosporin A binding)		no
A0A024VYD2			no
A0A024VYE8	GO:0020002(host cell plasma membrane);GO:0020033(antigenic variation)		no
A0A024VYH8			no
A0A024VYV0	GO:0020002(host cell plasma membrane);GO:0020013(modulation by symbiont of host erythrocyte aggregation);GO:0020030(infected host cell surface knob);GO:0020033(antigenic variation);GO:0020035(cytoadherence to microvasculature, mediated by symbiont protein);GO:0050839(cell adhesion molecule binding)		no
A0A024VYY4			no
A0A024VZ93	GO:0008233(peptidase activity);GO:0043231(intracellular membrane-bounded organelle)	acs03060(Protein export)	no
A0A024VZ98			no
A0A024VZQ4	GO:0005829(cytosol);GO:0006508(proteolysis);GO:0020020(food vacuole);GO:0042540(hemoglobin catabolic process);GO:0042803(protein homodimerization activity);GO:0070006(metalloaminopeptidase activity)		no
A0A024VZX9	GO:0003918(DNA topoisomerase type II (ATP-hydrolyzing) activity);GO:0006265(DNA topological change)		no
A0A024VZY6	GO:0005783(endoplasmic reticulum);GO:0010564(regulation of cell cycle process);GO:0016887(ATPase activity);GO:0030433(ubiquitin-dependent ERAD pathway)	rss04141(Protein processing in endoplasmic reticulum);rss05134(Legionellosis)	no
A0A024W033	GO:0020011(apicoplast)		no
A0A024W082	GO:0004175(endopeptidase activity);GO:0005839(proteasome core complex);GO:0006511(ubiquitin-dependent protein catabolic process)	xtr03050(Proteasome)	no
A0A024W0C2	GO:0004175(endopeptidase activity);GO:0005839(proteasome core complex);GO:0006511(ubiquitin-dependent protein catabolic process)	aag03050(Proteasome)	no
A0A024W0E9			no
A0A024W0H7	GO:0006659(phosphatidylserine biosynthetic process);GO:0016020(membrane);GO:0016780(phosphotransferase activity, for other substituted phosphate groups)	aqu00564(Glycerophospholipid metabolism)	no
A0A024W0P2	GO:0006890(retrograde vesicle-mediated transport, Golgi to ER)		no
A0A024W0Q2	GO:0003677(DNA binding);GO:0006270(DNA replication initiation);GO:0008094(DNA-dependent ATPase activity)	nai03030(DNA replication)	no
A0A024W0Z8	GO:0003677(DNA binding);GO:0003723(RNA binding);GO:0005634(nucleus);GO:0005737(cytoplasm)		no
A0A024W134	GO:0020036(Maurer's cleft)		no
A0A024W1C1			no
A0A024W1H9	GO:0020011(apicoplast)		no
A0A024W1J1	GO:0000463(maturation of LSU-rRNA from tricistronic rRNA transcript (SSU-rRNA, 5.8S rRNA, LSU-rRNA));GO:0002181(cytoplasmic translation);GO:0003735(structural constituent of ribosome);GO:0022625(cytosolic large ribosomal subunit)		no
A0A024W2D8	GO:0004175(endopeptidase activity);GO:0005838(proteasome regulatory particle);GO:0006511(ubiquitin-dependent protein catabolic process)	sko03050(Proteasome)	no
A0A024W2H0	GO:0000146(microfilament motor activity);GO:0003774(motor activity);GO:0007010(cytoskeleton organization);GO:0016459(myosin complex);GO:0030048(actin filament-based movement)		no
A0A024W2P9			no
A0A024W2Z9	GO:0000118(histone deacetylase complex);GO:0003714(transcription corepressor activity);GO:0006357(regulation of transcription by RNA polymerase II);GO:0016575(histone deacetylation)	tut04310(Wnt signaling pathway)	no
A0A024W334	GO:0020011(apicoplast)		no
A0A024W3H0	GO:0005315(inorganic phosphate transmembrane transporter activity);GO:0005887(integral component of plasma membrane);GO:0006817(phosphate ion transport)		no
A0A024W3H9	GO:0004012(phospholipid-translocating ATPase activity);GO:0005524(ATP binding);GO:0015917(aminophospholipid transport);GO:0016021(integral component of membrane)		no
A0A024W3M9			no
A0A024W3P1	GO:0003743(translation initiation factor activity);GO:0005852(eukaryotic translation initiation factor 3 complex);GO:0006446(regulation of translational initiation)	rss03013(RNA transport)	no
A0A024W3P2	GO:0003746(translation elongation factor activity);GO:0006414(translational elongation);GO:0020011(apicoplast)		no
A0A024W3Z2	GO:0051726(regulation of cell cycle)		no
A0A024W468	GO:0005524(ATP binding);GO:0005832(chaperonin-containing T-complex);GO:0006457(protein folding);GO:0051082(unfolded protein binding)		no
A0A024W4J1	GO:0005634(nucleus);GO:0020033(antigenic variation);GO:0034399(nuclear periphery);GO:0042800(histone methyltransferase activity (H3-K4 specific))		no
A0A024W4V3	GO:0003774(motor activity);GO:0005871(kinesin complex);GO:0007018(microtubule-based movement)		no
A0A024W596	GO:0000375(RNA splicing, via transesterification reactions);GO:0005681(spliceosomal complex);GO:0008380(RNA splicing)	aqu03040(Spliceosome)	no
A0A024W5C3	GO:0000381(regulation of alternative mRNA splicing, via spliceosome);GO:0005634(nucleus);GO:0080009(mRNA methylation)		no
A0A024W5L8	GO:0000338(protein deneddylation);GO:0006511(ubiquitin-dependent protein catabolic process);GO:0016579(protein deubiquitination)		no
A0A024W5L9	GO:0000502(proteasome complex);GO:0004175(endopeptidase activity);GO:0006508(proteolysis)	cin03050(Proteasome)	no
A0A024W5S1	GO:0004827(proline-tRNA ligase activity);GO:0005737(cytoplasm);GO:0006418(tRNA aminoacylation for protein translation);GO:0042493(response to drug)	nvl00860(Porphyrin and chlorophyll metabolism);nvl00970(Aminoacyl-tRNA biosynthesis)	no
A0A024W612	GO:0003924(GTPase activity);GO:0005525(GTP binding);GO:0005634(nucleus);GO:0006405(RNA export from nucleus);GO:0006886(intracellular protein transport);GO:0051726(regulation of cell cycle)	tut03013(RNA transport);tut03008(Ribosome biogenesis in eukaryotes)	no
A0A024W646			no
A0A024W680			no
A0A024W683			no
A0A024W688			no
A0A024W6D8	GO:0005484(SNAP receptor activity);GO:0005886(plasma membrane);GO:0006886(intracellular protein transport);GO:0020020(food vacuole);GO:0031201(SNARE complex);GO:0031338(regulation of vesicle fusion)		no
A0A024W6H4	GO:0020020(food vacuole)	pvt03040(Spliceosome)	no
A0A024W6V7			no
A0A024W758	GO:0000375(RNA splicing, via transesterification reactions);GO:0000398(mRNA splicing, via spliceosome);GO:0003924(GTPase activity)	tca03040(Spliceosome)	no
A0A024W7F8			no
A0A024W7M8			no
A0A024W7P0			no
A0A024W854	GO:0005732(small nucleolar ribonucleoprotein complex);GO:0006396(RNA processing)	lak03008(Ribosome biogenesis in eukaryotes)	no
A0A024W8G0			no
A0A024W8G7	GO:0004175(endopeptidase activity);GO:0005634(nucleus);GO:0005737(cytoplasm);GO:0005839(proteasome core complex);GO:0006511(ubiquitin-dependent protein catabolic process)	hmg03050(Proteasome)	no
A0A024W8Y0			no
A0A024W908	GO:0003676(nucleic acid binding);GO:0003723(RNA binding)		no
A0A024W909	GO:0020008(rhoptry)		no
A0A024W931	GO:0000375(RNA splicing, via transesterification reactions);GO:0005732(small nucleolar ribonucleoprotein complex)	rss03040(Spliceosome)	no
A0A024W9D3			no
A0A024W9K6			no
A0A024W9M0			no
A0A024W9M8			no
A0A024WA22	GO:0006979(response to oxidative stress);GO:0016209(antioxidant activity);GO:0020011(apicoplast)	nve04146(Peroxisome)	no
A0A024WA58	GO:0005786(signal recognition particle, endoplasmic reticulum targeting)		no
A0A024WA60	GO:0003735(structural constituent of ribosome);GO:0006412(translation);GO:0022627(cytosolic small ribosomal subunit)	aplc03010(Ribosome)	no
A0A024WA96	GO:0000082(G1/S transition of mitotic cell cycle);GO:0051726(regulation of cell cycle)	lak04120(Ubiquitin mediated proteolysis)	no
A0A024WAA1			no
A0A024WAA4			no
A0A024WAC4			no
A0A024WAD7	GO:0005635(nuclear envelope);GO:0005829(cytosol);GO:0006606(protein import into nucleus);GO:0007165(signal transduction)		no
A0A024WAE6	GO:0000175(3'-5'-exoribonuclease activity);GO:0000288(nuclear-transcribed mRNA catabolic process, deadenylation-dependent decay);GO:0030014(CCR4-noT complex)	myi03018(RNA degradation)	no
A0A024WAQ3	GO:0004307(ethanolaminephosphotransferase activity);GO:0005783(endoplasmic reticulum);GO:0006629(lipid metabolic process)	hcq00564(Glycerophospholipid metabolism);hcq00565(Ether lipid metabolism);hcq00440(Phosphonate and phosphinate metabolism)	no
A0A024WB18	GO:0003735(structural constituent of ribosome);GO:0006412(translation);GO:0015934(large ribosomal subunit);GO:0020011(apicoplast)	acs03010(Ribosome)	no
A0A024WBC6	GO:0003688(DNA replication origin binding);GO:0005664(nuclear origin of replication recognition complex);GO:0006270(DNA replication initiation)		no
A0A024WBH4			no
A0A024WBN2	GO:0005783(endoplasmic reticulum);GO:0035598(N6-threonylcarbomyladenosine methylthiotransferase activity);GO:0051539(4 iron, 4 sulfur cluster binding)		no
A0A024WBP2			no
A0A024WBV3	GO:0020013(modulation by symbiont of host erythrocyte aggregation);GO:0020036(Maurer's cleft)		no
A0A024WC67	GO:0004175(endopeptidase activity);GO:0005839(proteasome core complex);GO:0006511(ubiquitin-dependent protein catabolic process)	rss03050(Proteasome)	no
A0A024WCF3			no
A0A024WCQ1	GO:0020002(host cell plasma membrane);GO:0020013(modulation by symbiont of host erythrocyte aggregation);GO:0020030(infected host cell surface knob);GO:0020033(antigenic variation);GO:0020035(cytoadherence to microvasculature, mediated by symbiont protein);GO:0050839(cell adhesion molecule binding)		no
A0A024WCR1	GO:0044538(host cell periphery)		no
A0A024WCT6	GO:0009670(triose-phosphate:phosphate antiporter activity);GO:0020011(apicoplast);GO:0031353(integral component of plastid inner membrane);GO:0046323(glucose import)		no
A0A024WCW3	GO:0022627(cytosolic small ribosomal subunit)	myi03010(Ribosome)	no
A0A024WCX1	GO:0042493(response to drug)		no
A0A024WD68	GO:0005739(mitochondrion)		no
A0A024WD98	GO:0003674(molecular_function)		no
A0A024WDF1	GO:0005049(nuclear export signal receptor activity);GO:0005635(nuclear envelope);GO:0005643(nuclear pore);GO:0005829(cytosol);GO:0006611(protein export from nucleus);GO:0008536(Ran GTPase binding);GO:0034399(nuclear periphery);GO:0034599(cellular response to oxidative stress)	epa03013(RNA transport);epa03008(Ribosome biogenesis in eukaryotes)	no
A0A024WDG1	GO:0030507(spectrin binding)		no
A0A024WDK3	GO:0004568(chitinase activity);GO:0005576(extracellular region);GO:0006032(chitin catabolic process);GO:0008061(chitin binding)	nve00790(Folate biosynthesis)	no
A0A024WDY5			no
A0A024WE54			no
A0A024WE80	GO:0005838(proteasome regulatory particle);GO:0006511(ubiquitin-dependent protein catabolic process)	xla03050(Proteasome)	no
A0A024WEH5			no
A0A024WEJ5	GO:0004467(long-chain fatty acid-CoA ligase activity);GO:0006631(fatty acid metabolic process);GO:0015909(long-chain fatty acid transport);GO:0020011(apicoplast)		no
A0A024WEW3	GO:0006888(ER to Golgi vesicle-mediated transport);GO:0020036(Maurer's cleft);GO:0030127(COPII vesicle coat);GO:0030134(COPII-coated ER to Golgi transport vesicle);GO:0030430(host cell cytoplasm);GO:0044053(translocation of peptides or proteins into host cell cytoplasm)	xtr04141(Protein processing in endoplasmic reticulum)	no
A0A024WFC5			no
A0A024WFI9	GO:0005783(endoplasmic reticulum)	bfo00563(Glycosylphosphatidylinositol(GPI)-anchor biosynthesis)	no
A0A024WFL1	GO:0005681(spliceosomal complex);GO:0008380(RNA splicing)	dpo03040(Spliceosome)	no
A0A024WFM2	GO:0005576(extracellular region)		no
A0A024WFU9	GO:0020002(host cell plasma membrane);GO:0020013(modulation by symbiont of host erythrocyte aggregation);GO:0020030(infected host cell surface knob);GO:0020033(antigenic variation);GO:0020035(cytoadherence to microvasculature, mediated by symbiont protein);GO:0050839(cell adhesion molecule binding)		no
A0A024WFW4	GO:0004749(ribose phosphate diphosphokinase activity);GO:0006098(pentose-phosphate shunt);GO:0006166(purine ribonucleoside salvage)	tad00030(Pentose phosphate pathway);tad00230(Purine metabolism)	no
A0A024WG87	GO:0000387(spliceosomal snRNP assembly);GO:0000974(Prp19 complex);GO:0003674(molecular_function);GO:0005575(cellular_component);GO:0017070(U6 snRNA binding);GO:0036002(pre-mRNA binding);GO:0071006(U2-type catalytic step 1 spliceosome);GO:0071007(U2-type catalytic step 2 spliceosome)	aga03040(Spliceosome)	no
A0A024WGA1	GO:0016020(membrane);GO:0046961(proton-transporting ATPase activity, rotational mechanism)	nai00190(Oxidative phosphorylation);nai04145(Phagosome);nai04142(Lysosome)	no
A0A024WGY1	GO:0005829(cytosol);GO:0006508(proteolysis);GO:0020020(food vacuole);GO:0042540(hemoglobin catabolic process);GO:0042803(protein homodimerization activity);GO:0070006(metalloaminopeptidase activity)		no
A0A024WH06	GO:0005515(protein binding);GO:0005634(nucleus);GO:0005737(cytoplasm);GO:0006470(protein dephosphorylation);GO:0020036(Maurer's cleft)	tup03015(mRNA surveillance pathway);tup04390(Hippo signaling pathway);tup04024(cAMP signaling pathway);tup04022(cGMP - PKG signaling pathway);tup04114(Oocyte meiosis);tup04218(Cellular senescence);tup04510(Focal adhesion);tup04810(Regulation of actin cytoskeleton);tup04611(Platelet activation);tup04910(Insulin signaling pathway);tup04921(Oxytocin signaling pathway);tup04261(Adrenergic signaling i…	no
A0A024WH14	GO:0008171(O-methyltransferase activity);GO:0016458(gene silencing);GO:0020011(apicoplast)		no
A0A024WH32	GO:0020002(host cell plasma membrane);GO:0020033(antigenic variation)		no
A0A024WHA4	GO:0000166(nucleotide binding);GO:0003924(GTPase activity);GO:0005525(GTP binding);GO:0005575(cellular_component);GO:0016020(membrane);GO:0016021(integral component of membrane)	hai04621(noD-like receptor signaling pathway)	no
A0A024WHE5	GO:0020011(apicoplast)		no
A0A024WHE8	GO:0020011(apicoplast)		no
A0A024WHP3	GO:0047812(D-amino-acid N-acetyltransferase activity)		no
A0A024WI60	GO:0000184(nuclear-transcribed mRNA catabolic process, nonsense-mediated decay);GO:0000381(regulation of alternative mRNA splicing, via spliceosome);GO:0003729(mRNA binding);GO:0035145(exon-exon junction complex)	amex03040(Spliceosome)	no
A0A024WI94	GO:0004190(aspartic-type endopeptidase activity);GO:0020020(food vacuole);GO:0042540(hemoglobin catabolic process)	hst04142(Lysosome);hst04140(Autophagy - animal)	no
A0A024WIA4			no
A0A024WIF0	GO:0005887(integral component of plasma membrane);GO:0008271(secondary active sulfate transmembrane transporter activity);GO:0008272(sulfate transport);GO:0015103(inorganic anion transmembrane transporter activity);GO:0016020(membrane)		no
A0A024WIG0	GO:0004190(aspartic-type endopeptidase activity);GO:0020020(food vacuole);GO:0042540(hemoglobin catabolic process)	xla04142(Lysosome);xla04140(Autophagy - animal);xla04210(Apoptosis)	no
A0A024WIH2			no
A0A024WIN1			no
A0A024WIR0	GO:0006334(nucleosome assembly);GO:0006338(chromatin remodeling);GO:0031497(chromatin assembly);GO:0042393(histone binding);GO:0051082(unfolded protein binding)	npr04218(Cellular senescence)	no
A0A024WIZ2	GO:0016925(protein sumoylation);GO:0019789(SUMO transferase activity)	tut04120(Ubiquitin mediated proteolysis)	no
A0A024WJ82	GO:0020011(apicoplast)		no
A0A024WJ93	GO:0000398(mRNA splicing, via spliceosome);GO:0005681(spliceosomal complex)	adf03040(Spliceosome)	no
A0A024WJL2	GO:0000785(chromatin);GO:0003697(single-stranded DNA binding);GO:0006268(DNA unwinding involved in DNA replication);GO:0006355(regulation of transcription, DNA-templated)		no
A0A024WJM4	GO:0034975(protein folding in endoplasmic reticulum);GO:0072546(ER membrane protein complex)		no
A0A024WJR1	GO:0020011(apicoplast)	lak00030(Pentose phosphate pathway);lak01051(Biosynthesis of ansamycins)	no
A0A024WJT6	GO:0005622(intracellular);GO:0006623(protein targeting to vacuole);GO:0019898(extrinsic component of membrane);GO:0045053(protein retention in Golgi apparatus)		no
A0A024WJY4	GO:0006890(retrograde vesicle-mediated transport, Golgi to ER)		no
A0A024WK03	GO:0005201(extracellular matrix structural constituent)		no
A0A024WKB8	GO:0016192(vesicle-mediated transport)	fcd04142(Lysosome)	no
A0A024WKS7			no
A0A024WKT2	GO:0004088(carbamoyl-phosphate synthase (glutamine-hydrolyzing) activity);GO:0006207(de novo' pyrimidine nucleobase biosynthetic process);GO:0006538(glutamate catabolic process)	tad00240(Pyrimidine metabolism);tad00250(Alanine, aspartate and glutamate metabolism)	no
A0A024WKT3	GO:0012505(endomembrane system);GO:0016192(vesicle-mediated transport)		no
A0A024WL26	GO:0005484(SNAP receptor activity);GO:0005515(protein binding);GO:0016192(vesicle-mediated transport);GO:0031201(SNARE complex);GO:0031338(regulation of vesicle fusion)	adf04130(SNARE interactions in vesicular transport)	no
A0A024WL48	GO:0004596(peptide alpha-N-acetyltransferase activity);GO:0005737(cytoplasm);GO:0017196(N-terminal peptidyl-methionine acetylation)		no
A0A024WM38	GO:0000375(RNA splicing, via transesterification reactions);GO:0005681(spliceosomal complex);GO:0008380(RNA splicing)	aqu03040(Spliceosome)	no
A0A024WMA6			no
A0A024WMD9	GO:0020011(apicoplast)		no
A0A024WMS1	GO:0004674(protein serine/threonine kinase activity);GO:0005515(protein binding);GO:0005634(nucleus);GO:0005737(cytoplasm);GO:0006897(endocytosis);GO:0008360(regulation of cell shape);GO:0016055(Wnt signaling pathway);GO:0018105(peptidyl-serine phosphorylation)	dre04340(Hedgehog signaling pathway);dre04540(Gap junction)	no
A0A024WMV7			no
A0A024WN53	GO:0004004(ATP-dependent RNA helicase activity);GO:0016070(RNA metabolic process)		no
A0A024WNI8	GO:0003743(translation initiation factor activity);GO:0006413(translational initiation);GO:0016282(eukaryotic 43S preinitiation complex)	aam03013(RNA transport)	no
A0A024WNM4	GO:0005509(calcium ion binding);GO:0005813(centrosome)		no
A0A024WNR7			no
A0A024WP20			no
A0A024WP35	GO:0005515(protein binding);GO:0005634(nucleus);GO:0005737(cytoplasm)		no
A0A024WP99	GO:0020011(apicoplast)		no
A0A024WPA2			no
A0A024WPC8	GO:0020011(apicoplast)		no
A0A024WPE9	GO:0005524(ATP binding);GO:0006338(chromatin remodeling);GO:0006355(regulation of transcription, DNA-templated);GO:0008026(ATP-dependent helicase activity);GO:0008094(DNA-dependent ATPase activity)		no
A0A024WPG4	GO:0003700(DNA binding transcription factor activity);GO:0005515(protein binding);GO:0006355(regulation of transcription, DNA-templated)		no
A0A024WPL3			no
A0A024WPS0	GO:0003682(chromatin binding);GO:0003700(DNA binding transcription factor activity);GO:0006351(transcription, DNA-templated)		no
A0A024WPZ1	GO:0020020(food vacuole)	gja03040(Spliceosome)	no
A0A024WQC9			no
A0A024WQF9			no
A0A024WQH6	GO:0000244(spliceosomal tri-snRNP complex assembly);GO:0046540(U4/U6 x U5 tri-snRNP complex);GO:0071013(catalytic step 2 spliceosome)	tad03040(Spliceosome)	no
A0A024WQH9	GO:0020011(apicoplast)		no
A0A024WQJ1	GO:0005515(protein binding);GO:0046658(anchored component of plasma membrane)		no
A0A024WQW9	GO:0005789(endoplasmic reticulum membrane);GO:0009966(regulation of signal transduction)		no
A0A024WQZ6			no
A0A024WR04	GO:0020011(apicoplast);GO:0051262(protein tetramerization)		no
A0A024WR73	GO:0003735(structural constituent of ribosome);GO:0006412(translation);GO:0022625(cytosolic large ribosomal subunit)	ipu03010(Ribosome)	no
A0A024WRC9			no
A0A024WRJ9	GO:0006468(protein phosphorylation)	aplc04140(Autophagy - animal)	no
A0A024WRN7	GO:0020036(Maurer's cleft)		no
A0A024WRP6	GO:0000502(proteasome complex);GO:0005737(cytoplasm);GO:0010950(positive regulation of endopeptidase activity);GO:0061133(endopeptidase activator activity);GO:0061136(regulation of proteasomal protein catabolic process);GO:2000045(regulation of G1/S transition of mitotic cell cycle)	tgu03050(Proteasome)	no
A0A024WS46	GO:0005515(protein binding);GO:0030154(cell differentiation)	cin04310(Wnt signaling pathway);cin04140(Autophagy - animal)	no
A0A024WSN4	GO:0005783(endoplasmic reticulum);GO:0020036(Maurer's cleft)		no
A0A024WSX8	GO:0022625(cytosolic large ribosomal subunit)	prap03010(Ribosome)	no
A0A024WT65	GO:0005634(nucleus);GO:0006298(mismatch repair);GO:0006310(DNA recombination);GO:0008409(5'-3' exonuclease activity)	hmg03030(DNA replication);hmg03410(Base excision repair);hmg03450(non-homologous end-joining)	no
A0A024WTR2	GO:0003723(RNA binding)	loa03040(Spliceosome)	no
A0A024WTR7			no
A0A024WTV2	GO:0003743(translation initiation factor activity);GO:0005852(eukaryotic translation initiation factor 3 complex)		no
A0A024WU97			no
A0A024WUE0	GO:0005515(protein binding);GO:0020036(Maurer's cleft);GO:0030430(host cell cytoplasm);GO:0033644(host cell membrane)		no
A0A024WUF4			no
A0A024WUW5	GO:0004540(ribonuclease activity);GO:0006396(RNA processing)		no
A0A024WV86	GO:0005838(proteasome regulatory particle);GO:0006511(ubiquitin-dependent protein catabolic process);GO:0016887(ATPase activity)	rss03050(Proteasome);rss05169(Epstein-Barr virus infection)	no
A0A024WVQ6	GO:0005515(protein binding);GO:0009986(cell surface);GO:0020004(symbiont-containing vacuolar space);GO:0046658(anchored component of plasma membrane)		no
A0A024WVZ9	GO:0020011(apicoplast)		no
A0A024WW80	GO:0016021(integral component of membrane);GO:0020020(food vacuole);GO:0042493(response to drug);GO:0042626(ATPase activity, coupled to transmembrane movement of substances)	rro02010(ABC transporters);rro04976(Bile secretion);rro05206(MicroRNAs in cancer);rro05226(Gastric cancer)	no
A0A024WWJ2	GO:0005515(protein binding);GO:0020005(symbiont-containing vacuole membrane)		no
A0A024WWY8	GO:0008233(peptidase activity)		no
A0A024WWY9	GO:0016020(membrane)		no
A0A024WXB5			no
A0A024WXK1	GO:0000226(microtubule cytoskeleton organization);GO:0000922(spindle pole);GO:0005815(microtubule organizing center)		no
A0A024WXP9	GO:0008201(heparin binding);GO:0020007(apical complex);GO:0020008(rhoptry);GO:0046789(host cell surface receptor binding)		no
A0A024WXR8	GO:0000398(mRNA splicing, via spliceosome);GO:0000974(Prp19 complex);GO:0005662(DNA replication factor A complex);GO:0071011(precatalytic spliceosome);GO:0071013(catalytic step 2 spliceosome);GO:0080008(Cul4-RING E3 ubiquitin ligase complex)	oaa03040(Spliceosome)	no
A0A024WXW7	GO:0004127(cytidylate kinase activity);GO:0004550(nucleoside diphosphate kinase activity);GO:0005524(ATP binding);GO:0005634(nucleus);GO:0005730(nucleolus);GO:0005737(cytoplasm);GO:0006165(nucleoside diphosphate phosphorylation);GO:0006207(de novo' pyrimidine nucleobase biosynthetic process);GO:0006221(pyrimidine nucleotide biosynthetic process);GO:0006225(UDP biosynthetic process);GO:0006227(dUD…	asn00240(Pyrimidine metabolism);asn00983(Drug metabolism - other enzymes)	no
A0A024WY34	GO:0002181(cytoplasmic translation);GO:0003735(structural constituent of ribosome);GO:0022625(cytosolic large ribosomal subunit);GO:0030687(preribosome, large subunit precursor);GO:0070180(large ribosomal subunit rRNA binding)	srx03010(Ribosome)	no
A0A024WY45	GO:0005887(integral component of plasma membrane);GO:0016021(integral component of membrane);GO:0046658(anchored component of plasma membrane)		no
A0A024WYE6			no
A0A024WYE7	GO:0030507(spectrin binding)		no
A0A024WYM3	GO:0020002(host cell plasma membrane);GO:0020013(modulation by symbiont of host erythrocyte aggregation);GO:0020030(infected host cell surface knob);GO:0020033(antigenic variation);GO:0020035(cytoadherence to microvasculature, mediated by symbiont protein);GO:0050839(cell adhesion molecule binding)		no
A0A024WZ39	GO:0005484(SNAP receptor activity);GO:0006886(intracellular protein transport);GO:0016192(vesicle-mediated transport);GO:0031201(SNARE complex);GO:0031338(regulation of vesicle fusion)		no
A0A024WZ46	GO:0005515(protein binding);GO:0009986(cell surface);GO:0020036(Maurer's cleft);GO:0030430(host cell cytoplasm)		no
A0A024WZ49	GO:0004587(ornithine-oxo-acid transaminase activity);GO:0006591(ornithine metabolic process)	hst00330(Arginine and proline metabolism)	no
A0A024X042	GO:0005783(endoplasmic reticulum);GO:0006465(signal peptide processing);GO:0008233(peptidase activity);GO:0020009(microneme);GO:0042803(protein homodimerization activity)		no
A0A024X0B9	GO:0005783(endoplasmic reticulum);GO:0005886(plasma membrane);GO:0043495(protein membrane anchor);GO:0070258(inner membrane pellicle complex)		no
A0A024X0I6	GO:0004842(ubiquitin-protein transferase activity);GO:0005783(endoplasmic reticulum);GO:0005789(endoplasmic reticulum membrane);GO:0010564(regulation of cell cycle process);GO:0016887(ATPase activity);GO:0030433(ubiquitin-dependent ERAD pathway)	phu04141(Protein processing in endoplasmic reticulum);phu04120(Ubiquitin mediated proteolysis)	no
A0A024X0K9	GO:0004143(diacylglycerol kinase activity);GO:0007205(protein kinase C-activating G-protein coupled receptor signaling pathway);GO:0019932(second-messenger-mediated signaling)	cel00561(Glycerolipid metabolism);cel00564(Glycerophospholipid metabolism);cel04070(Phosphatidylinositol signaling system)	no
A0A024X0S7	GO:0004252(serine-type endopeptidase activity);GO:0005524(ATP binding);GO:0020011(apicoplast)		no
A0A024X0Y7	GO:0000054(ribosomal subunit export from nucleus);GO:0005215(transporter activity);GO:0005506(iron ion binding);GO:0005524(ATP binding);GO:0005852(eukaryotic translation initiation factor 3 complex);GO:0006413(translational initiation);GO:0006415(translational termination);GO:0006810(transport);GO:0016020(membrane);GO:0016887(ATPase activity);GO:0043024(ribosomal small subunit binding);GO:0051539…		no
A0A024X1G4			no
A0A024X1H1	GO:0006396(RNA processing);GO:0008143(poly(A) binding)	cbr03013(RNA transport);cbr03015(mRNA surveillance pathway);cbr03018(RNA degradation)	no
A0A024X2L4	GO:0003899(DNA-directed 5'-3' RNA polymerase activity);GO:0006366(transcription by RNA polymerase II);GO:0016591(DNA-directed RNA polymerase II, holoenzyme)	xla00230(Purine metabolism);xla00240(Pyrimidine metabolism);xla03020(RNA polymerase)	no
A0A024X2R3	GO:0004722(protein serine/threonine phosphatase activity);GO:0005634(nucleus);GO:0005737(cytoplasm);GO:0006468(protein phosphorylation);GO:0008287(protein serine/threonine phosphatase complex)		no
A0A024X2R9	GO:0005768(endosome);GO:0006904(vesicle docking involved in exocytosis);GO:0007032(endosome organization);GO:0007040(lysosome organization);GO:0030674(protein binding, bridging);GO:0030897(HOPS complex);GO:0035542(regulation of SNARE complex assembly)		no
A0A024X350			no
A0A024X3K3			no
A0A024X470	GO:0003723(RNA binding);GO:0004004(ATP-dependent RNA helicase activity);GO:0016070(RNA metabolic process)		no
A0A024X4A0			no
A0A024X4N0	GO:0020011(apicoplast)		no
A0A024X5N9	GO:0005515(protein binding);GO:0005634(nucleus);GO:0005737(cytoplasm);GO:0005789(endoplasmic reticulum membrane)		no
A0A024X5S7	GO:0005783(endoplasmic reticulum)	bfo00563(Glycosylphosphatidylinositol(GPI)-anchor biosynthesis)	no
A0A024X5W8			no
A0A024X6H9	GO:0003677(DNA binding);GO:0005515(protein binding);GO:0006355(regulation of transcription, DNA-templated)	cin03040(Spliceosome)	no
A0A024X6M3	GO:0004722(protein serine/threonine phosphatase activity);GO:0005634(nucleus);GO:0005737(cytoplasm);GO:0006470(protein dephosphorylation)		no
A0A024X6Y4	GO:0005509(calcium ion binding);GO:0005783(endoplasmic reticulum);GO:0006886(intracellular protein transport)	myi04070(Phosphatidylinositol signaling system)	no
A0A024X7F7	GO:0042254(ribosome biogenesis)	dre03008(Ribosome biogenesis in eukaryotes)	no
A0A024X7M7	GO:0003724(RNA helicase activity)		no
A0A024X7R5	GO:0005794(Golgi apparatus);GO:0006886(intracellular protein transport);GO:0006891(intra-Golgi vesicle-mediated transport);GO:0016020(membrane);GO:0060627(regulation of vesicle-mediated transport)		no
A0A024X819	GO:0003676(nucleic acid binding);GO:0003723(RNA binding)		no
A0A024X953	GO:0004568(chitinase activity);GO:0005576(extracellular region);GO:0006032(chitin catabolic process);GO:0008061(chitin binding)	nve00790(Folate biosynthesis)	no
A0A024X9E8	GO:0004175(endopeptidase activity);GO:0005839(proteasome core complex);GO:0006511(ubiquitin-dependent protein catabolic process)	loa03050(Proteasome)	no
A0A024X9L9			no
A0A024X9M2	GO:0005515(protein binding);GO:0046658(anchored component of plasma membrane)		no
A0A024X9X0			no
A0A024XA07	GO:0020008(rhoptry)		no
A0A024XAG5			no
A0A024XAK9			no
A0A024XAQ1	GO:0003743(translation initiation factor activity);GO:0005850(eukaryotic translation initiation factor 2 complex);GO:0006413(translational initiation)	amex03013(RNA transport);amex04141(Protein processing in endoplasmic reticulum);amex04140(Autophagy - animal);amex04210(Apoptosis);amex05168(Herpes simplex infection)	no
A0A024XAS0	GO:0003924(GTPase activity);GO:0005525(GTP binding);GO:0006886(intracellular protein transport);GO:0007264(small GTPase mediated signal transduction);GO:0016020(membrane);GO:0060627(regulation of vesicle-mediated transport)		no
A0A024XAZ3			no
A0A024XBI6			no
A0A024XBZ6			no
A0A024XC17			no
A0A024XCE3	GO:0006351(transcription, DNA-templated)		no
A0A024XCP4	GO:0016020(membrane)		no
A0A024XCW9	GO:0003674(molecular_function)		no
A0A024XDY7	GO:0004520(endodeoxyribonuclease activity);GO:0006259(DNA metabolic process);GO:0048256(flap endonuclease activity)	phu03030(DNA replication);phu03410(Base excision repair);phu03450(non-homologous end-joining)	no
A0A024XEE4	GO:0004222(metalloendopeptidase activity);GO:0005739(mitochondrion);GO:0008121(ubiquinol-cytochrome-c reductase activity)		no
A0A024XEH3	GO:0020011(apicoplast)		no
A0A024XF17	GO:0004127(cytidylate kinase activity);GO:0005524(ATP binding);GO:0005634(nucleus);GO:0005737(cytoplasm);GO:0006139(nucleobase-containing compound metabolic process);GO:0006207(de novo' pyrimidine nucleobase biosynthetic process);GO:0006221(pyrimidine nucleotide biosynthetic process);GO:0009041(uridylate kinase activity)	dan00240(Pyrimidine metabolism);dan00983(Drug metabolism - other enzymes)	no
A0A024XF62	GO:0003887(DNA-directed DNA polymerase activity);GO:0006260(DNA replication);GO:0008408(3'-5' exonuclease activity)	hmg00230(Purine metabolism);hmg00240(Pyrimidine metabolism);hmg03030(DNA replication)	no
A0A024XFC8	GO:0000209(protein polyubiquitination);GO:0005622(intracellular);GO:0031624(ubiquitin conjugating enzyme binding);GO:0032436(positive regulation of proteasomal ubiquitin-dependent protein catabolic process);GO:0061630(ubiquitin protein ligase activity)		no
A0A024XFW1			no
A0A097GTS8	GO:0005524(ATP binding);GO:0005887(integral component of plasma membrane);GO:0006810(transport);GO:0042493(response to drug);GO:0043190(ATP-binding cassette (ABC) transporter complex);GO:0043492(ATPase activity, coupled to movement of substances)	tca02010(ABC transporters)	no
A0A0A7M7S6	GO:0020002(host cell plasma membrane);GO:0020013(modulation by symbiont of host erythrocyte aggregation);GO:0020030(infected host cell surface knob);GO:0020033(antigenic variation);GO:0020035(cytoadherence to microvasculature, mediated by symbiont protein);GO:0046789(host cell surface receptor binding);GO:0050839(cell adhesion molecule binding)		no
A0A0K0YET1	GO:0004156(dihydropteroate synthase activity);GO:0006761(dihydrofolate biosynthetic process)		no
A0A0L0CRV9	GO:0006898(receptor-mediated endocytosis);GO:0030125(clathrin vesicle coat)	phu04144(Endocytosis);phu04142(Lysosome)	no
A0A0L0CS80			no
A0A0L0CSB7	GO:0020002(host cell plasma membrane);GO:0020008(rhoptry);GO:0020035(cytoadherence to microvasculature, mediated by symbiont protein);GO:0050839(cell adhesion molecule binding)		no
A0A0L0CSB9	GO:0005515(protein binding);GO:0020008(rhoptry);GO:0030260(entry into host cell)		no
A0A0L0CSE8	GO:0004004(ATP-dependent RNA helicase activity)	lak03040(Spliceosome)	no
A0A0L0CSH9	GO:0005886(plasma membrane);GO:0006810(transport);GO:0022857(transmembrane transporter activity)		no
A0A0L0CSM5	GO:0020036(Maurer's cleft);GO:0033644(host cell membrane);GO:0046789(host cell surface receptor binding)		no
A0A0L0CSS7	GO:0004003(ATP-dependent DNA helicase activity);GO:0005524(ATP binding);GO:0005656(nuclear pre-replicative complex);GO:0006270(DNA replication initiation);GO:0006271(DNA strand elongation involved in DNA replication);GO:0008094(DNA-dependent ATPase activity)	phu03030(DNA replication)	no
A0A0L0CST1	GO:0000495(box H/ACA snoRNA 3'-end processing);GO:0009982(pseudouridine synthase activity);GO:0031118(rRNA pseudouridine synthesis);GO:0031120(snRNA pseudouridine synthesis);GO:0031429(box H/ACA snoRNP complex);GO:1990481(mRNA pseudouridine synthesis)	rss03008(Ribosome biogenesis in eukaryotes)	no
A0A0L0CSU9	GO:0003756(protein disulfide isomerase activity);GO:0005788(endoplasmic reticulum lumen);GO:0006457(protein folding);GO:0020009(microneme)	adf04141(Protein processing in endoplasmic reticulum)	no
A0A0L0CSW0	GO:0007035(vacuolar acidification);GO:0046961(proton-transporting ATPase activity, rotational mechanism)	els00190(Oxidative phosphorylation);els04150(mTOR signaling pathway);els04145(Phagosome)	no
A0A0L0CT34	GO:0005524(ATP binding);GO:0005887(integral component of plasma membrane);GO:0006810(transport);GO:0042493(response to drug);GO:0043190(ATP-binding cassette (ABC) transporter complex);GO:0043492(ATPase activity, coupled to movement of substances)	nai02010(ABC transporters)	no
A0A0L0CTA3	GO:0000375(RNA splicing, via transesterification reactions);GO:0005681(spliceosomal complex);GO:0008380(RNA splicing)	aqu03040(Spliceosome)	no
A0A0L0CTD3			no
A0A0L0CTE9	GO:0000339(RNA cap binding);GO:0005846(nuclear cap binding complex);GO:0006397(mRNA processing)	ovi03040(Spliceosome);ovi03013(RNA transport);ovi03015(mRNA surveillance pathway)	no
A0A0L0CTQ3			no
A0A0L0CTR1	GO:0005923(bicellular tight junction);GO:0008154(actin polymerization or depolymerization);GO:0030036(actin cytoskeleton organization)	phi04310(Wnt signaling pathway)	no
A0A0L0CTR7	GO:0000220(vacuolar proton-transporting V-type ATPase, V0 domain);GO:0007035(vacuolar acidification);GO:0020020(food vacuole)	lgi00190(Oxidative phosphorylation);lgi04145(Phagosome);lgi04142(Lysosome)	no
A0A0L0CTW6			no
A0A0L0CTY2	GO:0003677(DNA binding);GO:0005634(nucleus);GO:0005737(cytoplasm);GO:0034399(nuclear periphery);GO:0042393(histone binding)		no
A0A0L0CTY6	GO:0005829(cytosol);GO:0016192(vesicle-mediated transport)		no
A0A0L0CU00	GO:0004756(selenide, water dikinase activity);GO:0006418(tRNA aminoacylation for protein translation)	dvi00450(Selenocompound metabolism)	no
A0A0L0CU22	GO:0002039(p53 binding);GO:0003682(chromatin binding);GO:0005515(protein binding);GO:0005634(nucleus);GO:0005669(transcription factor TFIID complex);GO:0008134(transcription factor binding);GO:0031208(POZ domain binding);GO:0045893(positive regulation of transcription, DNA-templated);GO:0045944(positive regulation of transcription by RNA polymerase II)	nvl03022(Basal transcription factors)	no
A0A0L0CU85			no
A0A0L0CUB4	GO:0005080(protein kinase C binding);GO:0005829(cytosol)		no
A0A0L0CUG3	GO:0000398(mRNA splicing, via spliceosome);GO:0005681(spliceosomal complex)	adf03040(Spliceosome)	no
A0A0L0CUL6			no
A0A0L0CUP7	GO:0016021(integral component of membrane);GO:0020011(apicoplast)		no
A0A0L0CUU7			no
A0A0L0CUV4	GO:0003899(DNA-directed 5'-3' RNA polymerase activity);GO:0005665(DNA-directed RNA polymerase II, core complex);GO:0006366(transcription by RNA polymerase II)	hmg00230(Purine metabolism);hmg00240(Pyrimidine metabolism);hmg03020(RNA polymerase)	no
A0A0L0CUY9	GO:0005524(ATP binding);GO:0006417(regulation of translation);GO:0006810(transport);GO:0016020(membrane);GO:0042626(ATPase activity, coupled to transmembrane movement of substances)		no
A0A0L0CV34			no
A0A0L0CV62	GO:0004445(inositol-polyphosphate 5-phosphatase activity)	crg00562(Inositol phosphate metabolism);crg04070(Phosphatidylinositol signaling system)	no
A0A0L0CV82	GO:0009678(hydrogen-translocating pyrophosphatase activity);GO:0016020(membrane)	rss00190(Oxidative phosphorylation)	no
A0A0L0CVC4	GO:0005662(DNA replication factor A complex);GO:0006260(DNA replication);GO:0006261(DNA-dependent DNA replication);GO:0051052(regulation of DNA metabolic process)	tca03030(DNA replication);tca03420(Nucleotide excision repair);tca03430(Mismatch repair);tca03440(Homologous recombination);tca03460(Fanconi anemia pathway)	no
A0A0L0CVV9			no
A0A0L0CVX4	GO:0000775(chromosome, centromeric region);GO:0003677(DNA binding);GO:0004386(helicase activity);GO:0005524(ATP binding);GO:0005634(nucleus);GO:0006351(transcription, DNA-templated);GO:0006355(regulation of transcription, DNA-templated)		no
A0A0L0CVY4	GO:0003684(damaged DNA binding);GO:0006281(DNA repair)	aam03430(Mismatch repair)	no
A0A0L0CW13			no
A0A0L0CWA2	GO:0005739(mitochondrion);GO:0005744(mitochondrial inner membrane presequence translocase complex);GO:0006626(protein targeting to mitochondrion);GO:0015031(protein transport)		no
A0A0L0CWJ4	GO:0000347(THO complex);GO:0003677(DNA binding);GO:0004386(helicase activity);GO:0005515(protein binding);GO:0005524(ATP binding);GO:0005634(nucleus);GO:0006268(DNA unwinding involved in DNA replication);GO:0006270(DNA replication initiation);GO:0007049(cell cycle);GO:0008094(DNA-dependent ATPase activity);GO:0042555(MCM complex)	dpa03030(DNA replication)	no
A0A0L0CWM1	GO:0005739(mitochondrion);GO:0005754(mitochondrial proton-transporting ATP synthase, catalytic core);GO:0015986(ATP synthesis coupled proton transport)	lav00190(Oxidative phosphorylation);lav04714(Thermogenesis);lav05010(Alzheimer disease);lav05012(Parkinson disease);lav05016(Huntington disease)	no
A0A0L0CWZ8	GO:0005337(nucleoside transmembrane transporter activity);GO:0005783(endoplasmic reticulum);GO:0015858(nucleoside transport);GO:0016020(membrane)		no
A0A0L0CX02	GO:0000228(nuclear chromosome);GO:0005634(nucleus);GO:0007129(synapsis);GO:0009554(megasporogenesis);GO:0009556(microsporogenesis)		no
A0A0L0CX08	GO:0000398(mRNA splicing, via spliceosome);GO:0003723(RNA binding);GO:0005686(U2 snRNP)	nve03040(Spliceosome)	no
A0A0L0CX45	GO:0000175(3'-5'-exoribonuclease activity);GO:0000288(nuclear-transcribed mRNA catabolic process, deadenylation-dependent decay);GO:0030014(CCR4-noT complex)	myi03018(RNA degradation)	no
A0A0L0CX64	GO:0020011(apicoplast)		no
A0A0L0CX68	GO:0000123(histone acetyltransferase complex);GO:0002098(tRNA wobble uridine modification);GO:0004402(histone acetyltransferase activity);GO:0005737(cytoplasm);GO:0006357(regulation of transcription by RNA polymerase II);GO:0006368(transcription elongation from RNA polymerase II promoter);GO:0008023(transcription elongation factor complex);GO:0033588(Elongator holoenzyme complex)		no
A0A0L0CX81			no
A0A0L0CXA0	GO:0006606(protein import into nucleus);GO:0044613(nuclear pore central transport channel)		no
A0A0L0CXB6	GO:0030430(host cell cytoplasm)		no
A0A0L0CXC4			no
A0A0L0CXD9			no
A0A0L0CXE2	GO:0004467(long-chain fatty acid-CoA ligase activity);GO:0006631(fatty acid metabolic process);GO:0015909(long-chain fatty acid transport);GO:0020011(apicoplast)	sko00061(Fatty acid biosynthesis);sko00071(Fatty acid degradation);sko04146(Peroxisome)	no
A0A0L0CXE9			no
A0A0L0CXF7	GO:0070258(inner membrane pellicle complex)		no
A0A0L0CXG2	GO:0005783(endoplasmic reticulum);GO:0045454(cell redox homeostasis)		no
A0A0L0CXG8			no
A0A0L0CXK1	GO:0003723(RNA binding);GO:0004819(glutamine-tRNA ligase activity);GO:0005739(mitochondrion);GO:0005829(cytosol);GO:0006425(glutaminyl-tRNA aminoacylation)	shx00970(Aminoacyl-tRNA biosynthesis)	no
A0A0L0CXK8	GO:0042254(ribosome biogenesis)	cin03008(Ribosome biogenesis in eukaryotes)	no
A0A0L0CXL2			no
A0A0L0CXM8	GO:0005524(ATP binding);GO:0005737(cytoplasm);GO:0005829(cytosol);GO:0005886(plasma membrane);GO:0006457(protein folding);GO:0009408(response to heat);GO:0009506(plasmodesma);GO:0031072(heat shock protein binding);GO:0046872(metal ion binding);GO:0051082(unfolded protein binding)	pmac04141(Protein processing in endoplasmic reticulum)	no
A0A0L0CXQ9			no
A0A0L0CXT7	GO:0006812(cation transport);GO:0008324(cation transmembrane transporter activity);GO:0015662(ATPase activity, coupled to transmembrane movement of ions, phosphorylative mechanism);GO:0043231(intracellular membrane-bounded organelle)		no
A0A0L0CXZ0	GO:0020008(rhoptry)		no
A0A0L0CY03	GO:0004222(metalloendopeptidase activity);GO:0008270(zinc ion binding);GO:0016485(protein processing)		no
A0A0L0CY04	GO:0043657(host cell)		no
A0A0L0CY11	GO:0005634(nucleus)		no
A0A0L0CY38	GO:0005739(mitochondrion);GO:0006816(calcium ion transport);GO:0008273(calcium, potassium:sodium antiporter activity);GO:0016021(integral component of membrane)		no
A0A0L0CY52	GO:0030507(spectrin binding)		no
A0A0L0CY71			no
A0A0L0CY88	GO:0008419(RNA lariat debranching enzyme activity)		no
A0A0L0CY97			no
A0A0L0CYB5	GO:0008152(metabolic process);GO:0016462(pyrophosphatase activity)	rss00190(Oxidative phosphorylation)	no
A0A0L0CYE0	GO:0020002(host cell plasma membrane);GO:0020033(antigenic variation)		no
A0A0L0CYL2	GO:0004383(guanylate cyclase activity);GO:0005887(integral component of plasma membrane);GO:0006182(cGMP biosynthetic process);GO:0007165(signal transduction)		no
A0A0L0CYL4	GO:0004402(histone acetyltransferase activity);GO:0005634(nucleus);GO:0005737(cytoplasm);GO:0043981(histone H4-K5 acetylation);GO:0043982(histone H4-K8 acetylation);GO:0043983(histone H4-K12 acetylation);GO:0043984(histone H4-K16 acetylation)		no
A0A0L0CYR3			no
A0A0L0CYY0			no
A0A0L0CZ17	GO:0020011(apicoplast)		no
A0A0L0CZ29			no
A0A0L0CZ45	GO:0005838(proteasome regulatory particle);GO:0006511(ubiquitin-dependent protein catabolic process);GO:0016887(ATPase activity)	dme03050(Proteasome)	no
A0A0L0CZ48			no
A0A0L0CZ77			no
A0A0L0CZ82	GO:0000421(autophagosome membrane);GO:0005515(protein binding);GO:0005784(Sec61 translocon complex);GO:0005789(endoplasmic reticulum membrane);GO:0005886(plasma membrane);GO:0043952(protein transport by the Sec complex);GO:0060627(regulation of vesicle-mediated transport)	myi04144(Endocytosis);myi04145(Phagosome)	no
A0A0L0CZ83			no
A0A0L0CZC4	GO:0003938(IMP dehydrogenase activity);GO:0005737(cytoplasm);GO:0006164(purine nucleotide biosynthetic process);GO:0006183(GTP biosynthetic process);GO:0006909(phagocytosis);GO:0007411(axon guidance);GO:0048477(oogenesis);GO:0055114(oxidation-reduction process)	phu00230(Purine metabolism);phu00983(Drug metabolism - other enzymes)	no
A0A0L0CZD9	GO:0003684(damaged DNA binding);GO:0006298(mismatch repair)	sko03430(Mismatch repair)	no
A0A0L0CZH4			no
A0A0L0CZW3			no
A0A0L0CZW5			no
A0A0L0CZY0	GO:0006457(protein folding);GO:0016021(integral component of membrane);GO:0020011(apicoplast)		no
A0A0L0CZY3	GO:0006268(DNA unwinding involved in DNA replication)	nvl03440(Homologous recombination);nvl03460(Fanconi anemia pathway)	no
A0A0L0D007	GO:0001055(RNA polymerase II activity);GO:0005665(DNA-directed RNA polymerase II, core complex)	rss00230(Purine metabolism);rss00240(Pyrimidine metabolism);rss03020(RNA polymerase);rss05016(Huntington disease);rss05169(Epstein-Barr virus infection)	no
A0A0L0D009	GO:0005634(nucleus);GO:0005737(cytoplasm)		no
A0A0L0D020	GO:0003863(3-methyl-2-oxobutanoate dehydrogenase (2-methylpropanoyl-transferring) activity);GO:0006099(tricarboxylic acid cycle);GO:0030062(mitochondrial tricarboxylic acid cycle enzyme complex)	amex00640(Propanoate metabolism);amex00280(Valine, leucine and isoleucine degradation)	no
A0A0L0D079	GO:0005783(endoplasmic reticulum);GO:0010564(regulation of cell cycle process);GO:0016887(ATPase activity);GO:0030433(ubiquitin-dependent ERAD pathway)		no
A0A0L0D0F2			no
A0A0L0D182			no
A0A0L0D1F3	GO:0004674(protein serine/threonine kinase activity);GO:0005634(nucleus);GO:0005737(cytoplasm);GO:0005956(protein kinase CK2 complex);GO:0006468(protein phosphorylation);GO:0046777(protein autophosphorylation)	ipu03008(Ribosome biogenesis in eukaryotes);ipu04310(Wnt signaling pathway);ipu04137(Mitophagy - animal);ipu04520(Adherens junction);ipu05168(Herpes simplex infection)	no
A0A0L0D1I0	GO:0000154(rRNA modification);GO:0030515(snoRNA binding);GO:0031428(box C/D snoRNP complex);GO:0032040(small-subunit processome)	api03008(Ribosome biogenesis in eukaryotes)	no
A0A0L0D1K9	GO:0006488(dolichol-linked oligosaccharide biosynthetic process)		no
A0A0L0D294	GO:0005198(structural molecule activity);GO:0030125(clathrin vesicle coat);GO:0032050(clathrin heavy chain binding);GO:0072583(clathrin-dependent endocytosis)		no
A0A0L0D2S3			no
A0A0L1I2K0	GO:0003674(molecular_function);GO:0005575(cellular_component);GO:0008150(biological_process)		no
A0A0L1I339			no
A0A0L1I376	GO:0020002(host cell plasma membrane);GO:0020013(modulation by symbiont of host erythrocyte aggregation);GO:0020030(infected host cell surface knob);GO:0020033(antigenic variation);GO:0020035(cytoadherence to microvasculature, mediated by symbiont protein);GO:0046789(host cell surface receptor binding);GO:0050839(cell adhesion molecule binding)		no
A0A0L1I439			no
A0A0L1I463	GO:0006888(ER to Golgi vesicle-mediated transport);GO:0016887(ATPase activity);GO:0020020(food vacuole);GO:0030430(host cell cytoplasm)		no
A0A0L1I4B9	GO:0030014(CCR4-noT complex)	spu03018(RNA degradation)	no
A0A0L1I4I1	GO:0006508(proteolysis);GO:0008234(cysteine-type peptidase activity);GO:0030260(entry into host cell);GO:0042540(hemoglobin catabolic process)	dpa04145(Phagosome);dpa04142(Lysosome);dpa04140(Autophagy - animal)	no
A0A0L1I4P7	GO:0004012(phospholipid-translocating ATPase activity);GO:0015914(phospholipid transport);GO:0016021(integral component of membrane)		no
A0A0L1I4W9	GO:0020036(Maurer's cleft)		no
A0A0L1I4X3			no
A0A0L1I4Y8			no
A0A0L1I519	GO:0005739(mitochondrion);GO:0005754(mitochondrial proton-transporting ATP synthase, catalytic core);GO:0015986(ATP synthesis coupled proton transport)	tad00190(Oxidative phosphorylation)	no
A0A0L1I542	GO:0005634(nucleus)		no
A0A0L1I547	GO:0004674(protein serine/threonine kinase activity);GO:0005634(nucleus);GO:0005737(cytoplasm);GO:0005956(protein kinase CK2 complex)	spu03008(Ribosome biogenesis in eukaryotes);spu04310(Wnt signaling pathway);spu04137(Mitophagy - animal)	no
A0A0L1I560	GO:0020011(apicoplast)		no
A0A0L1I592	GO:0003904(deoxyribodipyrimidine photo-lyase activity);GO:0006281(DNA repair)		no
A0A0L1I5A7	GO:0004825(methionine-tRNA ligase activity);GO:0005524(ATP binding);GO:0005737(cytoplasm);GO:0006431(methionyl-tRNA aminoacylation)	lgi00450(Selenocompound metabolism);lgi00970(Aminoacyl-tRNA biosynthesis)	no
A0A0L1I5D1			no
A0A0L1I5K1			no
A0A0L1I5P0	GO:0006556(S-adenosylmethionine biosynthetic process);GO:0042301(phosphate ion binding);GO:0042803(protein homodimerization activity);GO:0043531(ADP binding);GO:0046872(metal ion binding)	rss00270(Cysteine and methionine metabolism)	no
A0A0L1I603	GO:0004674(protein serine/threonine kinase activity);GO:0005886(plasma membrane);GO:0006468(protein phosphorylation);GO:0009931(calcium-dependent protein serine/threonine kinase activity);GO:0042493(response to drug)	rss05145(Toxoplasmosis)	no
A0A0L1I654	GO:0003735(structural constituent of ribosome);GO:0006412(translation);GO:0022625(cytosolic large ribosomal subunit)	sasa03010(Ribosome)	no
A0A0L1I688			no
A0A0L1I6D0	GO:0020011(apicoplast)		no
A0A0L1I6I9	GO:0004439(phosphatidylinositol-4,5-bisphosphate 5-phosphatase activity);GO:0004445(inositol-polyphosphate 5-phosphatase activity);GO:0005575(cellular_component);GO:0016787(hydrolase activity);GO:0042578(phosphoric ester hydrolase activity);GO:0046855(inositol phosphate dephosphorylation);GO:0046856(phosphatidylinositol dephosphorylation)	gga00562(Inositol phosphate metabolism);gga04070(Phosphatidylinositol signaling system)	no
A0A0L1I6P9			no
A0A0L1I6Y0	GO:0006412(translation);GO:0006417(regulation of translation);GO:0006464(cellular protein modification process);GO:0008235(metalloexopeptidase activity)		no
A0A0L1I707			no
A0A0L1I729	GO:0001671(ATPase activator activity);GO:0005515(protein binding);GO:0005654(nucleoplasm);GO:0005737(cytoplasm);GO:0005829(cytosol);GO:0005856(cytoskeleton);GO:0006457(protein folding);GO:0016020(membrane);GO:0031072(heat shock protein binding);GO:0032781(positive regulation of ATPase activity);GO:0070062(extracellular exosome);GO:1900034(regulation of cellular response to heat)		no
A0A0L1I749	GO:0005515(protein binding);GO:1990225(rhoptry neck)		no
A0A0L1I755	GO:0016021(integral component of membrane);GO:0020005(symbiont-containing vacuole membrane)		no
A0A0L1I7X0	GO:0000398(mRNA splicing, via spliceosome);GO:0003723(RNA binding);GO:0005685(U1 snRNP);GO:0071004(U2-type prespliceosome)		no
A0A0L1I7Z3			no
A0A0L1I831			no
A0A0L1I858	GO:0005773(vacuole);GO:0006888(ER to Golgi vesicle-mediated transport);GO:0016020(membrane);GO:0020020(food vacuole);GO:0060627(regulation of vesicle-mediated transport)		no
A0A0L1I861	GO:0005515(protein binding);GO:0020003(symbiont-containing vacuole);GO:0020008(rhoptry);GO:0030260(entry into host cell);GO:0046812(host cell surface binding)		no
A0A0L1I897	GO:0005783(endoplasmic reticulum)	xla03060(Protein export);xla04141(Protein processing in endoplasmic reticulum)	no
A0A0L1I8G9	GO:0003735(structural constituent of ribosome);GO:0006412(translation);GO:0022625(cytosolic large ribosomal subunit)	nai03010(Ribosome)	no
A0A0L1I8K1	GO:0020011(apicoplast);GO:0020036(Maurer's cleft)		no
A0A0L1I8K2	GO:0005783(endoplasmic reticulum);GO:0009408(response to heat);GO:0051082(unfolded protein binding)	dpa04141(Protein processing in endoplasmic reticulum)	no
A0A0L1I8K7	GO:0004004(ATP-dependent RNA helicase activity);GO:0016070(RNA metabolic process)		no
A0A0L1I8Q0	GO:0030507(spectrin binding)		no
A0A0L1I8T8	GO:0005787(signal peptidase complex);GO:0006465(signal peptide processing);GO:0008233(peptidase activity);GO:0016021(integral component of membrane);GO:0045047(protein targeting to ER)	spu03060(Protein export)	no
A0A0L1I902			no
A0A0L1I915	GO:0005737(cytoplasm)	tad00564(Glycerophospholipid metabolism);tad00440(Phosphonate and phosphinate metabolism)	no
A0A0L1I961			no
A0A0L1I9F4	GO:0006626(protein targeting to mitochondrion);GO:0042719(mitochondrial intermembrane space protein transporter complex);GO:0045039(protein import into mitochondrial inner membrane)		no
A0A0L1I9L3	GO:0004674(protein serine/threonine kinase activity);GO:0018105(peptidyl-serine phosphorylation);GO:0020036(Maurer's cleft)	rss04012(ErbB signaling pathway);rss04310(Wnt signaling pathway);rss04340(Hedgehog signaling pathway);rss04390(Hippo signaling pathway);rss04151(PI3K-Akt signaling pathway);rss04150(mTOR signaling pathway);rss04110(Cell cycle);rss04510(Focal adhesion);rss04550(Signaling pathways regulating pluripotency of stem cells);rss04660(T cell receptor signaling pathway);rss04657(IL-17 signaling pathway);rs…	no
A0A0L1IA11	GO:0003906(DNA-(apurinic or apyrimidinic site) lyase activity);GO:0006281(DNA repair);GO:0020011(apicoplast)	shx03410(Base excision repair)	no
A0A0L1IAL4	GO:0005047(signal recognition particle binding);GO:0005525(GTP binding);GO:0005785(signal recognition particle receptor complex)	bim03060(Protein export)	no
A0A0L1IAQ8	GO:0000149(SNARE binding);GO:0005484(SNAP receptor activity);GO:0006886(intracellular protein transport);GO:0006906(vesicle fusion);GO:0012505(endomembrane system);GO:0016021(integral component of membrane);GO:0031201(SNARE complex);GO:0048278(vesicle docking)		no
A0A0L1IB04	GO:0005524(ATP binding);GO:0005832(chaperonin-containing T-complex);GO:0006457(protein folding);GO:0051082(unfolded protein binding)		no
A0A0L1IB06	GO:0003674(molecular_function);GO:0005575(cellular_component);GO:0005634(nucleus);GO:0005737(cytoplasm);GO:0008150(biological_process)	smm03030(DNA replication);smm03420(Nucleotide excision repair);smm03430(Mismatch repair)	no
A0A0L1IB16	GO:0009055(electron transfer activity);GO:0055114(oxidation-reduction process)	mdo00520(Amino sugar and nucleotide sugar metabolism)	no
A0A0L1IB84	GO:0005739(mitochondrion)	lak00190(Oxidative phosphorylation)	no
A0A0L1IB88	GO:0015078(proton transmembrane transporter activity);GO:0015991(ATP hydrolysis coupled proton transport);GO:0033180(proton-transporting V-type ATPase, V1 domain)	dan00190(Oxidative phosphorylation);dan04150(mTOR signaling pathway);dan04145(Phagosome)	no
A0A0L1IB93	GO:0003723(RNA binding);GO:0005634(nucleus);GO:0005730(nucleolus);GO:0005829(cytosol);GO:0030687(preribosome, large subunit precursor);GO:0042254(ribosome biogenesis);GO:0042255(ribosome assembly);GO:0042273(ribosomal large subunit biogenesis)		no
A0A0L1IBA0	GO:0010564(regulation of cell cycle process);GO:0016887(ATPase activity);GO:0020011(apicoplast);GO:0030433(ubiquitin-dependent ERAD pathway);GO:0043130(ubiquitin binding)	loa04141(Protein processing in endoplasmic reticulum)	no
A0A0L1IBD5			no
A0A0L1IBP2	GO:0020011(apicoplast)	rss00061(Fatty acid biosynthesis);rss00071(Fatty acid degradation);rss04146(Peroxisome);rss04216(Ferroptosis);rss04920(Adipocytokine signaling pathway);rss03320(PPAR signaling pathway);rss04714(Thermogenesis)	no
A0A0L1IBU5	GO:0005829(cytosol);GO:0016192(vesicle-mediated transport)		no
A0A0L1IBY6			no
A0A0L1IBY8	GO:0042254(ribosome biogenesis)		no
A0A0L1IC06	GO:0005509(calcium ion binding);GO:0005544(calcium-dependent phospholipid binding);GO:0005886(plasma membrane)		no
A0A0L1ICC8	GO:0000105(histidine biosynthetic process);GO:0000162(tryptophan biosynthetic process);GO:0004749(ribose phosphate diphosphokinase activity);GO:0009116(nucleoside metabolic process);GO:0020011(apicoplast)	dpl00030(Pentose phosphate pathway);dpl00230(Purine metabolism)	no
A0A0L1ICK9			no
A0A0L1ICL9	GO:0020011(apicoplast)		no
A0A0L1ICM6	GO:0030490(maturation of SSU-rRNA);GO:0032040(small-subunit processome);GO:0034457(Mpp10 complex)	mmu03008(Ribosome biogenesis in eukaryotes)	no
A0A0L1ICP4			no
A0A0L1ICU4			no
A0A0L1ID03	GO:0004175(endopeptidase activity);GO:0005838(proteasome regulatory particle);GO:0006508(proteolysis)	rss03050(Proteasome);rss05203(Viral carcinogenesis);rss05169(Epstein-Barr virus infection);rss05165(Human papillomavirus infection)	no
A0A0L1ID42	GO:0004766(spermidine synthase activity);GO:0005829(cytosol);GO:0008295(spermidine biosynthetic process)	rss00270(Cysteine and methionine metabolism);rss00330(Arginine and proline metabolism);rss00410(beta-Alanine metabolism);rss00480(Glutathione metabolism)	no
A0A0L1ID57	GO:0006810(transport);GO:0016887(ATPase activity);GO:0020011(apicoplast)		no
A0A0L1ID89	GO:0046658(anchored component of plasma membrane)		no
A0A0L1ID95	GO:0000256(allantoin catabolic process)	nve00230(Purine metabolism)	no
A0A0L1IDI3			no
A0A0L1IDN2	GO:0004176(ATP-dependent peptidase activity);GO:0006508(proteolysis);GO:0009368(endopeptidase Clp complex);GO:0016787(hydrolase activity);GO:0020011(apicoplast)		no
A0A0L1IDN3	GO:0004004(ATP-dependent RNA helicase activity);GO:0010501(RNA secondary structure unwinding)		no
A0A0L1IDN9	GO:0020011(apicoplast);GO:0020036(Maurer's cleft)		no
A0A0L1IDP6	GO:0016787(hydrolase activity)	hst03018(RNA degradation)	no
A0A0L1IDQ7			no
A0A0L1IDV6	GO:0005515(protein binding);GO:0005768(endosome);GO:0007264(small GTPase mediated signal transduction);GO:0016020(membrane);GO:0032889(regulation of vacuole fusion, non-autophagic);GO:0060627(regulation of vesicle-mediated transport)	srx04144(Endocytosis);srx04145(Phagosome)	no
A0A0L1IE35	GO:0004004(ATP-dependent RNA helicase activity);GO:0005681(spliceosomal complex);GO:0008380(RNA splicing);GO:0051726(regulation of cell cycle)	lcm03040(Spliceosome)	no
A0A0L1IEC5	GO:0005832(chaperonin-containing T-complex);GO:0006457(protein folding);GO:0051082(unfolded protein binding)		no
A0A0L1IEF1	GO:0003743(translation initiation factor activity);GO:0006446(regulation of translational initiation)	tut03013(RNA transport)	no
A0A0L1IEH6	GO:0003917(DNA topoisomerase type I activity);GO:0005634(nucleus);GO:0006265(DNA topological change);GO:0042493(response to drug)		no
A0A0L1IEN2	GO:0003713(transcription coactivator activity);GO:0005669(transcription factor TFIID complex);GO:0006357(regulation of transcription by RNA polymerase II);GO:0008134(transcription factor binding);GO:0035035(histone acetyltransferase binding);GO:0044212(transcription regulatory region DNA binding);GO:0051123(RNA polymerase II transcriptional preinitiation complex assembly)		no
A0A0L1IES5	GO:0005829(cytosol);GO:0006508(proteolysis);GO:0020020(food vacuole);GO:0042540(hemoglobin catabolic process);GO:0042803(protein homodimerization activity);GO:0070006(metalloaminopeptidase activity)		no
A0A0L1IEU3			no
A0A0L1IEV3	GO:0005524(ATP binding);GO:0005887(integral component of plasma membrane);GO:0006810(transport);GO:0042493(response to drug);GO:0043190(ATP-binding cassette (ABC) transporter complex);GO:0043492(ATPase activity, coupled to movement of substances)	tca02010(ABC transporters)	no
A0A0L1IF24	GO:0004467(long-chain fatty acid-CoA ligase activity);GO:0006631(fatty acid metabolic process);GO:0030430(host cell cytoplasm)	obi00061(Fatty acid biosynthesis);obi00071(Fatty acid degradation);obi04146(Peroxisome)	no
A0A0L1IF27	GO:0005634(nucleus);GO:0005730(nucleolus)	lcm03040(Spliceosome);lcm03008(Ribosome biogenesis in eukaryotes)	no
A0A0L1IF64	GO:0020008(rhoptry)		no
A0A0L1IFD8	GO:0003682(chromatin binding);GO:0006333(chromatin assembly or disassembly);GO:0031497(chromatin assembly);GO:0042393(histone binding);GO:0051082(unfolded protein binding)		no
A0A0L1IFF4			no
A0A0L1IFH8	GO:0005515(protein binding);GO:0005737(cytoplasm);GO:0020036(Maurer's cleft);GO:0030430(host cell cytoplasm);GO:0033644(host cell membrane)		no
A0A0L1IFU3	GO:0003924(GTPase activity);GO:0005047(signal recognition particle binding);GO:0005785(signal recognition particle receptor complex);GO:0006614(SRP-dependent cotranslational protein targeting to membrane)	pbar03060(Protein export)	no
A0A0L1IFU9	GO:0020011(apicoplast)		no
A0A0L1IG02			no
A0A0L1IG41	GO:0005739(mitochondrion);GO:0020003(symbiont-containing vacuole);GO:0097619(PTEX complex)		no
A0A0L1IGA7	GO:0030488(tRNA methylation);GO:0031515(tRNA (m1A) methyltransferase complex)		no
A0A0L1IGE0	GO:0003743(translation initiation factor activity);GO:0005852(eukaryotic translation initiation factor 3 complex)		no
A0A0L1IGK2	GO:0005096(GTPase activator activity);GO:0005793(endoplasmic reticulum-Golgi intermediate compartment);GO:0006888(ER to Golgi vesicle-mediated transport);GO:0006890(retrograde vesicle-mediated transport, Golgi to ER);GO:0008270(zinc ion binding);GO:0030126(COPI vesicle coat);GO:0030137(COPI-coated vesicle);GO:0048205(COPI coating of Golgi vesicle)	lhu04144(Endocytosis)	no
A0A0L1IGK6	GO:0020011(apicoplast)		no
A0A0L1IGY2	GO:0005829(cytosol);GO:0008150(biological_process);GO:0016020(membrane);GO:0016021(integral component of membrane);GO:0045454(cell redox homeostasis)		no
A0A0L1IH78			no
A0A0L1IHJ0	GO:0005634(nucleus)	myb03013(RNA transport);myb03015(mRNA surveillance pathway);myb03018(RNA degradation)	no
A0A0L1IHM9	GO:0000245(spliceosomal complex assembly);GO:0003723(RNA binding)	sfm03040(Spliceosome)	no
A0A0L1IHS8	GO:0003676(nucleic acid binding)		no
A0A0L1II11	GO:0006364(rRNA processing);GO:0030515(snoRNA binding);GO:0032040(small-subunit processome)		no
A0A0L1II44	GO:0020011(apicoplast)		no
A0A0L1II69	GO:0002181(cytoplasmic translation);GO:0003723(RNA binding);GO:0003729(mRNA binding);GO:0005737(cytoplasm);GO:0005829(cytosol);GO:0005840(ribosome);GO:0042788(polysomal ribosome);GO:0046872(metal ion binding)	nai00640(Propanoate metabolism);nai00280(Valine, leucine and isoleucine degradation)	no
A0A0L7K4Q1	GO:0005737(cytoplasm);GO:0008270(zinc ion binding);GO:0046872(metal ion binding)		no
A0A0L7K5C1			no
A0A0L7K5C3	GO:0043565(sequence-specific DNA binding)		no
A0A0L7K5C7	GO:0005634(nucleus);GO:0006351(transcription, DNA-templated)	aam04310(Wnt signaling pathway)	no
A0A0L7K5V5			no
A0A0L7K5X9			no
A0A0L7K627			no
A0A0L7K634	GO:0005515(protein binding);GO:0005784(Sec61 translocon complex);GO:0005789(endoplasmic reticulum membrane);GO:0043952(protein transport by the Sec complex)	shx03060(Protein export);shx04141(Protein processing in endoplasmic reticulum)	no
A0A0L7K653	GO:0004743(pyruvate kinase activity);GO:0006096(glycolytic process);GO:0051289(protein homotetramerization)	rss00010(Glycolysis / Gluconeogenesis);rss00620(Pyruvate metabolism);rss00230(Purine metabolism);rss04922(Glucagon signaling pathway);rss05230(Central carbon metabolism in cancer);rss05203(Viral carcinogenesis);rss04930(Type II diabetes mellitus);rss05165(Human papillomavirus infection)	no
A0A0L7K674	GO:0005524(ATP binding);GO:0009376(HslUV protease complex)		no
A0A0L7K6C9	GO:0006508(proteolysis);GO:0008234(cysteine-type peptidase activity);GO:0030260(entry into host cell);GO:0042540(hemoglobin catabolic process)	pvt04145(Phagosome);pvt04142(Lysosome);pvt04140(Autophagy - animal);pvt04210(Apoptosis)	no
A0A0L7K6J2			no
A0A0L7K6K1	GO:0005783(endoplasmic reticulum)		no
A0A0L7K6S1			no
A0A0L7K6W0	GO:0016192(vesicle-mediated transport);GO:0020011(apicoplast);GO:0030135(coated vesicle)	ccw04142(Lysosome)	no
A0A0L7K705	GO:0020011(apicoplast)		no
A0A0L7K718	GO:0006465(signal peptide processing);GO:0008233(peptidase activity)		no
A0A0L7K767	GO:0005643(nuclear pore);GO:0005654(nucleoplasm);GO:0005829(cytosol);GO:0006607(NLS-bearing protein import into nucleus);GO:0008139(nuclear localization sequence binding)		no
A0A0L7K7N7	GO:0004674(protein serine/threonine kinase activity);GO:0006468(protein phosphorylation)	ccw04010(MAPK signaling pathway);ccw04370(VEGF signaling pathway);ccw04068(FoxO signaling pathway);ccw04218(Cellular senescence);ccw04620(Toll-like receptor signaling pathway);ccw04621(noD-like receptor signaling pathway);ccw04622(RIG-I-like receptor signaling pathway);ccw04625(C-type lectin receptor signaling pathway);ccw04912(GnRH signaling pathway);ccw04914(Progesterone-mediated oocyte maturat…	no
A0A0L7K811			no
A0A0L7K815	GO:0034399(nuclear periphery);GO:0042162(telomeric DNA binding)		no
A0A0L7K8B1			no
A0A0L7K8E3	GO:0005854(nascent polypeptide-associated complex);GO:0051083(de novo' cotranslational protein folding)	nai04120(Ubiquitin mediated proteolysis);nai04144(Endocytosis)	no
A0A0L7K8M4			no
A0A0L7K8R6	GO:0008187(poly-pyrimidine tract binding);GO:0008380(RNA splicing)		no
A0A0L7K8X9	GO:0005634(nucleus);GO:0005737(cytoplasm)		no
A0A0L7K980	GO:0004386(helicase activity)		no
A0A0L7K9E0	GO:0004012(phospholipid-translocating ATPase activity);GO:0005524(ATP binding);GO:0015917(aminophospholipid transport);GO:0016021(integral component of membrane)		no
A0A0L7K9E2	GO:0003743(translation initiation factor activity);GO:0006413(translational initiation);GO:0031369(translation initiation factor binding);GO:0071541(eukaryotic translation initiation factor 3 complex, eIF3m)	sfm03013(RNA transport)	no
A0A0L7K9M2	GO:0004356(glutamate-ammonia ligase activity);GO:0006542(glutamine biosynthetic process)	aqu00630(Glyoxylate and dicarboxylate metabolism);aqu00910(Nitrogen metabolism);aqu00250(Alanine, aspartate and glutamate metabolism);aqu00220(Arginine biosynthesis)	no
A0A0L7K9P3	GO:0004222(metalloendopeptidase activity);GO:0008270(zinc ion binding);GO:0016485(protein processing)		no
A0A0L7K9Q6			no
A0A0L7K9X3	GO:0020003(symbiont-containing vacuole);GO:0030430(host cell cytoplasm)		no
A0A0L7K9Y8	GO:0004175(endopeptidase activity);GO:0005839(proteasome core complex);GO:0006511(ubiquitin-dependent protein catabolic process)	bpec03050(Proteasome)	no
A0A0L7KA14	GO:0005524(ATP binding);GO:0005739(mitochondrion);GO:0006986(response to unfolded protein);GO:0009408(response to heat);GO:0016887(ATPase activity)		no
A0A0L7KA62	GO:0044053(translocation of peptides or proteins into host cell cytoplasm);GO:0097619(PTEX complex)		no
A0A0L7KA84	GO:0009408(response to heat);GO:0020011(apicoplast);GO:0042623(ATPase activity, coupled)	xtr04141(Protein processing in endoplasmic reticulum)	no
A0A0L7KAH5	GO:0020011(apicoplast)		no
A0A0L7KAI3	GO:0000407(phagophore assembly site);GO:0005783(endoplasmic reticulum);GO:0006887(exocytosis);GO:0007029(endoplasmic reticulum organization);GO:0007030(Golgi organization);GO:0010506(regulation of autophagy);GO:0016020(membrane)	aqu04140(Autophagy - animal)	no
A0A0L7KAJ6			no
A0A0L7KAT4	GO:0016020(membrane)		no
A0A0L7KAX6			no
A0A0L7KAY8	GO:0003743(translation initiation factor activity);GO:0004004(ATP-dependent RNA helicase activity);GO:0006446(regulation of translational initiation);GO:0016281(eukaryotic translation initiation factor 4F complex)	myi03040(Spliceosome);myi03013(RNA transport);myi03015(mRNA surveillance pathway)	no
A0A0L7KB32	GO:0008195(phosphatidate phosphatase activity)	lhu00561(Glycerolipid metabolism);lhu00564(Glycerophospholipid metabolism)	no
A0A0L7KB78	GO:0044409(entry into host);GO:1990225(rhoptry neck)		no
A0A0L7KB88	GO:0003735(structural constituent of ribosome);GO:0006412(translation);GO:0022625(cytosolic large ribosomal subunit)	hmg03010(Ribosome)	no
A0A0L7KBB8	GO:0005093(Rab GDP-dissociation inhibitor activity);GO:0005096(GTPase activator activity);GO:0016192(vesicle-mediated transport)		no
A0A0L7KBH1	GO:0015095(magnesium ion transmembrane transporter activity);GO:0015693(magnesium ion transport)		no
A0A0L7KBT5	GO:0030430(host cell cytoplasm)		no
A0A0L7KBW9			no
A0A0L7KBX3	GO:0000234(phosphoethanolamine N-methyltransferase activity);GO:0005794(Golgi apparatus);GO:0006656(phosphatidylcholine biosynthetic process)	fcd00564(Glycerophospholipid metabolism)	no
A0A0L7KC31	GO:0005739(mitochondrion);GO:0020003(symbiont-containing vacuole);GO:0097619(PTEX complex)		no
A0A0L7KC36	GO:0004674(protein serine/threonine kinase activity);GO:0005886(plasma membrane);GO:0006468(protein phosphorylation);GO:0009931(calcium-dependent protein serine/threonine kinase activity);GO:0042493(response to drug)	rss05145(Toxoplasmosis)	no
A0A0L7KC81			no
A0A0L7KCC7	GO:0005643(nuclear pore);GO:0006607(NLS-bearing protein import into nucleus);GO:0006913(nucleocytoplasmic transport);GO:0019904(protein domain specific binding);GO:0044613(nuclear pore central transport channel);GO:0046982(protein heterodimerization activity)		no
A0A0L7KCL1			no
A0A0L7KCQ6	GO:0003729(mRNA binding);GO:0005634(nucleus);GO:0006379(mRNA cleavage);GO:0031123(RNA 3'-end processing)	cbr03015(mRNA surveillance pathway)	no
A0A0L7KCS0	GO:0015031(protein transport);GO:0016021(integral component of membrane)	rss03060(Protein export);rss04141(Protein processing in endoplasmic reticulum);rss04145(Phagosome)	no
A0A0L7KCZ2			no
A0A0L7KD59			no
A0A0L7KD74	GO:0000166(nucleotide binding);GO:0003676(nucleic acid binding);GO:0006396(RNA processing);GO:0008173(RNA methyltransferase activity)		no
A0A0L7KD79			no
A0A0L7KD84	GO:0006468(protein phosphorylation)		no
A0A0L7KD89	GO:0000151(ubiquitin ligase complex);GO:0005783(endoplasmic reticulum);GO:0006511(ubiquitin-dependent protein catabolic process);GO:0010564(regulation of cell cycle process);GO:0016887(ATPase activity);GO:0030433(ubiquitin-dependent ERAD pathway)	ssc03320(PPAR signaling pathway)	no
A0A0L7KDG3	GO:0005634(nucleus);GO:0006275(regulation of DNA replication);GO:0030337(DNA polymerase processivity factor activity);GO:0043626(PCNA complex);GO:0051259(protein complex oligomerization)		no
A0A0L7KDG7	GO:0004012(phospholipid-translocating ATPase activity);GO:0005524(ATP binding);GO:0015917(aminophospholipid transport);GO:0016021(integral component of membrane)		no
A0A0L7KDX9	GO:0003677(DNA binding);GO:0003899(DNA-directed 5'-3' RNA polymerase activity);GO:0005736(DNA-directed RNA polymerase I complex);GO:0006360(transcription by RNA polymerase I)	cfr00230(Purine metabolism);cfr00240(Pyrimidine metabolism);cfr03020(RNA polymerase)	no
A0A0L7KDY1	GO:0005085(guanyl-nucleotide exchange factor activity);GO:0005525(GTP binding);GO:0006888(ER to Golgi vesicle-mediated transport);GO:0030176(integral component of endoplasmic reticulum membrane)		no
A0A0L7KE26			no
A0A0L7KE53	GO:0004672(protein kinase activity);GO:0006468(protein phosphorylation)	bacu04140(Autophagy - animal);bacu05200(Pathways in cancer);bacu05219(Bladder cancer)	no
A0A0L7KEA6	GO:0005737(cytoplasm);GO:0006457(protein folding)	bmy04141(Protein processing in endoplasmic reticulum)	no
A0A0L7KEH4			no
A0A0L7KEI3			no
A0A0L7KEK3	GO:0000304(response to singlet oxygen);GO:0004359(glutaminase activity);GO:0005829(cytosol);GO:0042819(vitamin B6 biosynthetic process)	epa00750(Vitamin B6 metabolism)	no
A0A0L7KEM1	GO:0020020(food vacuole)		no
A0A0L7KEP1	GO:0016021(integral component of membrane);GO:0020036(Maurer's cleft);GO:0042000(translocation of peptides or proteins into host)		no
A0A0L7KF09	GO:0020011(apicoplast)		no
A0A0L7KF16	GO:0004842(ubiquitin-protein transferase activity);GO:0005634(nucleus);GO:0005737(cytoplasm)	cqu04120(Ubiquitin mediated proteolysis)	no
A0A0L7KF79	GO:0008152(metabolic process);GO:0016787(hydrolase activity)		no
A0A0L7KFM4	GO:0000045(autophagosome assembly);GO:0000422(autophagy of mitochondrion);GO:0005829(cytosol);GO:0006497(protein lipidation);GO:0019898(extrinsic component of membrane);GO:0032266(phosphatidylinositol-3-phosphate binding);GO:0034045(phagophore assembly site membrane);GO:0034497(protein localization to phagophore assembly site);GO:0044804(autophagy of nucleus);GO:0080025(phosphatidylinositol-3,5-b…		no
A0A0L7KFR3			no
A0A0L7KFR4	GO:0005515(protein binding);GO:0005737(cytoplasm);GO:0020036(Maurer's cleft);GO:0030430(host cell cytoplasm);GO:0033644(host cell membrane)		no
A0A0L7KFT8	GO:0003735(structural constituent of ribosome);GO:0006412(translation);GO:0022627(cytosolic small ribosomal subunit)	pxy03010(Ribosome)	no
A0A0L7KFU9	GO:0003677(DNA binding);GO:0005096(GTPase activator activity);GO:0005634(nucleus);GO:0005829(cytosol);GO:0046872(metal ion binding)	rss04144(Endocytosis)	no
A0A0L7KFX1	GO:0020011(apicoplast)		no
A0A0L7KG04			no
A0A0L7KG31	GO:0020002(host cell plasma membrane);GO:0020013(modulation by symbiont of host erythrocyte aggregation);GO:0020030(infected host cell surface knob);GO:0020033(antigenic variation);GO:0020035(cytoadherence to microvasculature, mediated by symbiont protein);GO:0050839(cell adhesion molecule binding)		no
A0A0L7KG50			no
A0A0L7KG52	GO:0003735(structural constituent of ribosome);GO:0006412(translation);GO:0022625(cytosolic large ribosomal subunit)	tad03010(Ribosome)	no
A0A0L7KGE5	GO:0008270(zinc ion binding)		no
A0A0L7KGQ0	GO:0004467(long-chain fatty acid-CoA ligase activity);GO:0006631(fatty acid metabolic process);GO:0006810(transport)	obi00061(Fatty acid biosynthesis);obi00071(Fatty acid degradation);obi04146(Peroxisome)	no
A0A0L7KGW2	GO:0003881(CDP-diacylglycerol-inositol 3-phosphatidyltransferase activity);GO:0006661(phosphatidylinositol biosynthetic process)	tad00562(Inositol phosphate metabolism);tad00564(Glycerophospholipid metabolism);tad04070(Phosphatidylinositol signaling system)	no
A0A0L7KGY9	GO:0010564(regulation of cell cycle process);GO:0016021(integral component of membrane);GO:0016887(ATPase activity);GO:0020011(apicoplast);GO:0030433(ubiquitin-dependent ERAD pathway)		no
A0A0L7KH39	GO:0003723(RNA binding);GO:0005685(U1 snRNP);GO:0006396(RNA processing)	tad03040(Spliceosome)	no
A0A0L7KHC7	GO:0000462(maturation of SSU-rRNA from tricistronic rRNA transcript (SSU-rRNA, 5.8S rRNA, LSU-rRNA));GO:0005634(nucleus);GO:0005730(nucleolus);GO:0008150(biological_process);GO:0030686(90S preribosome);GO:0032040(small-subunit processome)		no
A0A0L7KHS2	GO:0006511(ubiquitin-dependent protein catabolic process)	myd03040(Spliceosome)	no
A0A0L7KHU9			no
A0A0L7KHX0			no
A0A0L7KIG0	GO:0005200(structural constituent of cytoskeleton);GO:0005884(actin filament);GO:0007010(cytoskeleton organization)	crg04145(Phagosome)	no
A0A0L7KIK5	GO:0020035(cytoadherence to microvasculature, mediated by symbiont protein);GO:0044164(host cell cytosol);GO:0044228(host cell surface)		no
A0A0L7KIV6			no
A0A0L7KJ16			no
A0A0L7KJ47			no
A0A0L7KJ69	GO:0005783(endoplasmic reticulum);GO:0006457(protein folding);GO:0009408(response to heat);GO:0020011(apicoplast);GO:0051082(unfolded protein binding)	tut04141(Protein processing in endoplasmic reticulum)	no
A0A0L7KJ75	GO:0000032(cell wall mannoprotein biosynthetic process);GO:0004169(dolichyl-phosphate-mannose-protein mannosyltransferase activity);GO:0007275(multicellular organism development);GO:0031502(dolichyl-phosphate-mannose-protein mannosyltransferase complex);GO:0044845(chain elongation of O-linked mannose residue);GO:1900101(regulation of endoplasmic reticulum unfolded protein response)		no
A0A0L7KJ95			no
A0A0L7KJG1			no
A0A0L7KJH9	GO:0016021(integral component of membrane);GO:0020036(Maurer's cleft);GO:0042000(translocation of peptides or proteins into host)		no
A0A0L7KJQ7			no
A0A0L7KJV8	GO:0005829(cytosol);GO:0045177(apical part of cell);GO:0070258(inner membrane pellicle complex)		no
A0A0L7KJY6	GO:0020008(rhoptry);GO:0030260(entry into host cell)		no
A0A0L7KK05	GO:0020008(rhoptry)		no
A0A0L7KK87			no
A0A0L7KK90	GO:0005515(protein binding);GO:0019288(isopentenyl diphosphate biosynthetic process, methylerythritol 4-phosphate pathway);GO:0020011(apicoplast)		no
A0A0L7KKA7			no
A0A0L7KKP6	GO:0016192(vesicle-mediated transport)	phu04142(Lysosome)	no
A0A0L7KKQ5	GO:0020036(Maurer's cleft)		no
A0A0L7KKY4	GO:0003674(molecular_function);GO:0005575(cellular_component)		no
A0A0L7KL07	GO:0005525(GTP binding);GO:0016020(membrane);GO:0016021(integral component of membrane)		no
A0A0L7KMH2	GO:0003774(motor activity);GO:0003779(actin binding);GO:0005515(protein binding);GO:0005524(ATP binding);GO:0005886(plasma membrane);GO:0016459(myosin complex);GO:0020039(pellicle);GO:0070258(inner membrane pellicle complex)	dpl04745(Phototransduction - fly)	no
A0A0L7LVZ8	GO:0000938(GARP complex);GO:0042147(retrograde transport, endosome to Golgi)		no
A0A0L7LW56	GO:0003723(RNA binding)		no
A0A0L7LWF6	GO:0005829(cytosol);GO:0006457(protein folding);GO:0006986(response to unfolded protein);GO:0009408(response to heat)		no
A0A0L7LWI4	GO:0020011(apicoplast)		no
A0A0L7LWJ2	GO:0000014(single-stranded DNA endodeoxyribonuclease activity);GO:0006302(double-strand break repair)	zne03440(Homologous recombination);zne03450(non-homologous end-joining)	no
A0A0L7LWN5	GO:0003735(structural constituent of ribosome);GO:0006412(translation);GO:0022625(cytosolic large ribosomal subunit)	aqu03010(Ribosome)	no
A0A0L7LWU5	GO:0006465(signal peptide processing);GO:0008233(peptidase activity)		no
A0A0L7LWY5	GO:0020013(modulation by symbiont of host erythrocyte aggregation);GO:0020036(Maurer's cleft)		no
A0A0L7LXN6			no
A0A0L7LXR4	GO:0020036(Maurer's cleft);GO:0033644(host cell membrane);GO:0046789(host cell surface receptor binding)		no
A0A0L7LXS6	GO:0006886(intracellular protein transport);GO:0006888(ER to Golgi vesicle-mediated transport);GO:0006890(retrograde vesicle-mediated transport, Golgi to ER);GO:0006891(intra-Golgi vesicle-mediated transport);GO:0030126(COPI vesicle coat)		no
A0A0L7LXS7	GO:0004674(protein serine/threonine kinase activity);GO:0006468(protein phosphorylation);GO:0020036(Maurer's cleft)		no
A0A0L7LXS9	GO:0004587(ornithine-oxo-acid transaminase activity);GO:0006591(ornithine metabolic process)	hst00330(Arginine and proline metabolism)	no
A0A0L7LXU6	GO:0005515(protein binding);GO:0020002(host cell plasma membrane)		no
A0A0L7LXW8			no
A0A0L7LXY0			no
A0A0L7LY20	GO:0003899(DNA-directed 5'-3' RNA polymerase activity);GO:0006366(transcription by RNA polymerase II);GO:0016591(DNA-directed RNA polymerase II, holoenzyme)	api00230(Purine metabolism);api00240(Pyrimidine metabolism);api03020(RNA polymerase)	no
A0A0L7LY53			no
A0A0L7LYK0	GO:0003678(DNA helicase activity);GO:0005515(protein binding);GO:0005737(cytoplasm);GO:0006281(DNA repair);GO:0006310(DNA recombination);GO:0016887(ATPase activity);GO:0043141(ATP-dependent 5'-3' DNA helicase activity)	xtr04310(Wnt signaling pathway)	no
A0A0L7LYL7	GO:0005634(nucleus);GO:0005886(plasma membrane);GO:0007165(signal transduction);GO:0016308(1-phosphatidylinositol-4-phosphate 5-kinase activity);GO:0030036(actin cytoskeleton organization);GO:0030427(site of polarized growth);GO:0031321(ascospore-type prospore assembly);GO:0032266(phosphatidylinositol-3-phosphate binding);GO:0036267(invasive filamentous growth);GO:0046854(phosphatidylinositol pho…	dre00562(Inositol phosphate metabolism);dre04070(Phosphatidylinositol signaling system);dre04144(Endocytosis);dre04810(Regulation of actin cytoskeleton)	no
A0A0L7LZ46	GO:0005663(DNA replication factor C complex);GO:0006260(DNA replication);GO:0006271(DNA strand elongation involved in DNA replication)	tng03030(DNA replication);tng03420(Nucleotide excision repair);tng03430(Mismatch repair)	no
A0A0L7LZ95			no
A0A0L7LZ97			no
A0A0L7LZG7	GO:0020011(apicoplast)		no
A0A0L7LZK1			no
A0A0L7LZK6	GO:0005634(nucleus);GO:0006351(transcription, DNA-templated)	aam04310(Wnt signaling pathway)	no
A0A0L7M0A3	GO:0000421(autophagosome membrane);GO:0005515(protein binding);GO:0005784(Sec61 translocon complex);GO:0005789(endoplasmic reticulum membrane);GO:0005886(plasma membrane);GO:0043952(protein transport by the Sec complex);GO:0060627(regulation of vesicle-mediated transport)	hro04144(Endocytosis);hro04145(Phagosome)	no
A0A0L7M0I3			no
A0A0L7M0K4	GO:0005838(proteasome regulatory particle);GO:0006511(ubiquitin-dependent protein catabolic process)	myi03050(Proteasome)	no
A0A0L7M0Q4			no
A0A0L7M0V9	GO:0020011(apicoplast)		no
A0A0L7M0X0	GO:0003824(catalytic activity);GO:0004148(dihydrolipoyl dehydrogenase activity);GO:0005759(mitochondrial matrix);GO:0017086(3-methyl-2-oxobutanoate dehydrogenase (lipoamide) complex);GO:0042803(protein homodimerization activity);GO:0048037(cofactor binding);GO:0055114(oxidation-reduction process)	cin00010(Glycolysis / Gluconeogenesis);cin00020(Citrate cycle (TCA cycle));cin00620(Pyruvate metabolism);cin00630(Glyoxylate and dicarboxylate metabolism);cin00640(Propanoate metabolism);cin00260(Glycine, serine and threonine metabolism);cin00280(Valine, leucine and isoleucine degradation)	no
A0A0L7M0Y2			no
A0A0L7M113	GO:0000724(double-strand break repair via homologous recombination);GO:0007062(sister chromatid cohesion);GO:0030915(Smc5-Smc6 complex);GO:0071139(resolution of recombination intermediates)		no
A0A0L7M1D0	GO:0003743(translation initiation factor activity);GO:0004004(ATP-dependent RNA helicase activity);GO:0006446(regulation of translational initiation);GO:0016281(eukaryotic translation initiation factor 4F complex)	myi03040(Spliceosome);myi03013(RNA transport);myi03015(mRNA surveillance pathway)	no
A0A0L7M1H2	GO:0000149(SNARE binding);GO:0005829(cytosol);GO:0006886(intracellular protein transport);GO:0006904(vesicle docking involved in exocytosis)		no
A0A0L7M1M9	GO:0020011(apicoplast)		no
A0A0L7M1R2	GO:0000375(RNA splicing, via transesterification reactions);GO:0000398(mRNA splicing, via spliceosome);GO:0003924(GTPase activity)	tca03040(Spliceosome)	no
A0A0L7M1T3			no
A0A0L7M202			no
A0A0L7M222	GO:0004652(polynucleotide adenylyltransferase activity);GO:0006378(mRNA polyadenylation)	fpg03015(mRNA surveillance pathway)	no
A0A0L7M245	GO:0005515(protein binding);GO:0005634(nucleus);GO:0006355(regulation of transcription, DNA-templated);GO:0010484(H3 histone acetyltransferase activity);GO:0043966(histone H3 acetylation)	csem04330(notch signaling pathway)	no
A0A0L7M2G3			no
A0A0L7M2G5	GO:0004252(serine-type endopeptidase activity);GO:0006508(proteolysis);GO:0008236(serine-type peptidase activity);GO:0020003(symbiont-containing vacuole);GO:0020026(merozoite dense granule)		no
A0A0L7M2N3	GO:0030154(cell differentiation)	aplc03018(RNA degradation)	no
A0A0L7M2P7	GO:0003924(GTPase activity)	crg03008(Ribosome biogenesis in eukaryotes)	no
A0A0L7M2S5	GO:0005783(endoplasmic reticulum);GO:0045454(cell redox homeostasis)	pbi04621(noD-like receptor signaling pathway)	no
A0A0L7M2Z0			no
A0A0L7M385	GO:0005643(nuclear pore);GO:0006607(NLS-bearing protein import into nucleus);GO:0006913(nucleocytoplasmic transport);GO:0019904(protein domain specific binding);GO:0044613(nuclear pore central transport channel);GO:0046982(protein heterodimerization activity)		no
A0A0L7M397			no
A0A0L7M3A0	GO:0044409(entry into host);GO:1990225(rhoptry neck)		no
A0A0L7M3D5	GO:0034399(nuclear periphery)		no
A0A0L7M3E9			no
A0A0L7M3K2	GO:0020011(apicoplast)		no
A0A0L7M3N6	GO:0004004(ATP-dependent RNA helicase activity)		no
A0A0L7M3P6			no
A0A0L7M3Q0	GO:0003735(structural constituent of ribosome);GO:0006412(translation);GO:0022627(cytosolic small ribosomal subunit)	spu03010(Ribosome)	no
A0A0L7M3Q6	GO:0016021(integral component of membrane);GO:0020036(Maurer's cleft);GO:0042000(translocation of peptides or proteins into host)		no
A0A0L7M3T6	GO:0006986(response to unfolded protein);GO:0009408(response to heat)		no
A0A0L7M3X3			no
A0A0L7M3Z3			no
A0A0L7M3Z4			no
A0A0L7M474	GO:0000462(maturation of SSU-rRNA from tricistronic rRNA transcript (SSU-rRNA, 5.8S rRNA, LSU-rRNA));GO:0030515(snoRNA binding);GO:0032040(small-subunit processome);GO:0034388(Pwp2p-containing subcomplex of 90S preribosome)	pxy03008(Ribosome biogenesis in eukaryotes)	no
A0A0L7M4D0	GO:0004824(lysine-tRNA ligase activity);GO:0005524(ATP binding);GO:0006430(lysyl-tRNA aminoacylation);GO:0015966(diadenosine tetraphosphate biosynthetic process)	oaa00970(Aminoacyl-tRNA biosynthesis)	no
A0A0L7M4F2	GO:0000166(nucleotide binding);GO:0003924(GTPase activity);GO:0005525(GTP binding);GO:0005575(cellular_component);GO:0016020(membrane);GO:0016021(integral component of membrane)	hai04621(noD-like receptor signaling pathway)	no
A0A0L7M4I9			no
A0A0L7M543			no
A0A0L7M575	GO:0006886(intracellular protein transport);GO:0008270(zinc ion binding);GO:0016020(membrane);GO:0016192(vesicle-mediated transport);GO:0020011(apicoplast)		no
A0A0L7M5A2	GO:0003678(DNA helicase activity)		no
A0A0L7M5B4			no
A0A0L7M5C2	GO:0006886(intracellular protein transport);GO:0008270(zinc ion binding);GO:0016020(membrane);GO:0016192(vesicle-mediated transport);GO:0020011(apicoplast)		no
A0A0L7M5Z1	GO:0020020(food vacuole)		no
A0A0L7M620	GO:0005737(cytoplasm);GO:0008270(zinc ion binding);GO:0046872(metal ion binding)		no
A0A0L7M621	GO:0005048(signal sequence binding);GO:0005786(signal recognition particle, endoplasmic reticulum targeting)		no
A0A0L7M655			no
A0A0L7M691	GO:0004596(peptide alpha-N-acetyltransferase activity);GO:0005737(cytoplasm);GO:0017196(N-terminal peptidyl-methionine acetylation)		no
A0A0L7M6B2	GO:0020011(apicoplast)		no
A0A0L7M6G4			no
A0A0L7M6M2			no
A0A0L7M6M8	GO:0005515(protein binding);GO:0005832(chaperonin-containing T-complex);GO:0030430(host cell cytoplasm);GO:0045177(apical part of cell)		no
A0A0L7M6Z1	GO:0005525(GTP binding)	lgi03008(Ribosome biogenesis in eukaryotes)	no
A0A0L7M7H2	GO:0005681(spliceosomal complex);GO:0008380(RNA splicing)	dpo03040(Spliceosome)	no
A0A0L7M7L9	GO:0002377(immunoglobulin production);GO:0050776(regulation of immune response)	xla04145(Phagosome);xla04142(Lysosome);xla04210(Apoptosis)	no
A0A0L7M7M2			no
A0A0L7M7M6	GO:0005739(mitochondrion);GO:0005743(mitochondrial inner membrane);GO:0006626(protein targeting to mitochondrion);GO:0015450(P-P-bond-hydrolysis-driven protein transmembrane transporter activity)		no
A0A0L7M7T2	GO:0020036(Maurer's cleft);GO:0044538(host cell periphery)		no
A0A0L7M7V8	GO:0006468(protein phosphorylation)		no
A0A0L7M7Y0	GO:0005262(calcium channel activity);GO:0030176(integral component of endoplasmic reticulum membrane);GO:0032469(endoplasmic reticulum calcium ion homeostasis)		no
A0A0L7M7Z4			no
A0A0L7M7Z6	GO:0000166(nucleotide binding);GO:0005524(ATP binding);GO:0005575(cellular_component);GO:0005737(cytoplasm);GO:0008150(biological_process);GO:0016226(iron-sulfur cluster assembly);GO:0046872(metal ion binding);GO:0051536(iron-sulfur cluster binding);GO:0051539(4 iron, 4 sulfur cluster binding)		no
A0A0L7M815	GO:0005634(nucleus)	tad03040(Spliceosome);tad04330(notch signaling pathway)	no
A0A0L7M887			no
A0A0L7M8D1			no
A0A0L7M8E4			no
A0A0L7M8N8	GO:0005829(cytosol);GO:0009691(cytokinin biosynthetic process);GO:0016799(hydrolase activity, hydrolyzing N-glycosyl compounds)		no
A0A0L7M8Q5	GO:0005789(endoplasmic reticulum membrane);GO:0009966(regulation of signal transduction)		no
A0A0L7M8V2	GO:0004017(adenylate kinase activity);GO:0005829(cytosol);GO:0006091(generation of precursor metabolites and energy)	rss00230(Purine metabolism);rss00730(Thiamine metabolism)	no
A0A0L7M940			no
A0A0L7M943			no
A0A0L7M9A6			no
A0A0L7M9C1	GO:0003924(GTPase activity);GO:0005525(GTP binding);GO:0005634(nucleus);GO:0006405(RNA export from nucleus);GO:0006886(intracellular protein transport);GO:0051726(regulation of cell cycle)	tut03013(RNA transport);tut03008(Ribosome biogenesis in eukaryotes)	no
A0A0L7M9M1			no
A0A0L7M9P7			no
A0A0L7M9Q9	GO:0005515(protein binding);GO:0020009(microneme);GO:0030260(entry into host cell);GO:0045177(apical part of cell);GO:0046658(anchored component of plasma membrane)		no
A0A0L7MB76	GO:0000014(single-stranded DNA endodeoxyribonuclease activity);GO:0006302(double-strand break repair)		no
A0A143ZVW7			no
A0A143ZWL6	GO:0003674(molecular_function);GO:0005575(cellular_component)		no
A0A143ZWU2	GO:0030430(host cell cytoplasm)		no
A0A143ZX23			no
A0A143ZYA5			no
A0A143ZZC7	GO:0020003(symbiont-containing vacuole)		no
A0A143ZZV5			no
A0A144A2Q6			no
A0A144A3W0	GO:0004362(glutathione-disulfide reductase activity);GO:0005737(cytoplasm);GO:0006979(response to oxidative stress);GO:0020011(apicoplast)	aqu00480(Glutathione metabolism)	no
A0A159SJY4	GO:0005515(protein binding);GO:0046658(anchored component of plasma membrane)		no
A0A159SJZ1	GO:0005515(protein binding);GO:0046658(anchored component of plasma membrane)		no
A0A191VZ98	GO:0020002(host cell plasma membrane);GO:0020013(modulation by symbiont of host erythrocyte aggregation);GO:0020030(infected host cell surface knob);GO:0020033(antigenic variation);GO:0020035(cytoadherence to microvasculature, mediated by symbiont protein);GO:0046789(host cell surface receptor binding);GO:0050839(cell adhesion molecule binding)		no
A0A191VZT0	GO:0020002(host cell plasma membrane);GO:0020013(modulation by symbiont of host erythrocyte aggregation);GO:0020030(infected host cell surface knob);GO:0020033(antigenic variation);GO:0020035(cytoadherence to microvasculature, mediated by symbiont protein);GO:0046789(host cell surface receptor binding);GO:0050839(cell adhesion molecule binding)		no
A0A193PDG5	GO:0005515(protein binding);GO:0016021(integral component of membrane);GO:0020007(apical complex);GO:0020009(microneme);GO:0030260(entry into host cell);GO:0046812(host cell surface binding)		no
A0A194NLI9	GO:0003746(translation elongation factor activity);GO:0003924(GTPase activity);GO:0005739(mitochondrion);GO:0070125(mitochondrial translational elongation)		no
A0A1W6IZK1	GO:0020002(host cell plasma membrane);GO:0020008(rhoptry);GO:0020035(cytoadherence to microvasculature, mediated by symbiont protein);GO:0050839(cell adhesion molecule binding)		no
A0A2I0BNX8			no
A0A2I0BP19			no
A0A2I0BP42	GO:0016021(integral component of membrane);GO:0020036(Maurer's cleft);GO:0042000(translocation of peptides or proteins into host)		no
A0A2I0BP63	GO:0005783(endoplasmic reticulum);GO:0016020(membrane);GO:0020020(food vacuole);GO:0034635(glutathione transport);GO:0042493(response to drug)		no
A0A2I0BP95			no
A0A2I0BPK9	GO:0004784(superoxide dismutase activity);GO:0005739(mitochondrion);GO:0006979(response to oxidative stress);GO:0019430(removal of superoxide radicals);GO:0020011(apicoplast)	tad04068(FoxO signaling pathway);tad04146(Peroxisome)	no
A0A2I0BPP7			no
A0A2I0BPR1	GO:0004686(elongation factor-2 kinase activity);GO:0006468(protein phosphorylation)	dpx04141(Protein processing in endoplasmic reticulum)	no
A0A2I0BPY6	GO:0020011(apicoplast)		no
A0A2I0BQ29	GO:0005814(centriole);GO:0007052(mitotic spindle organization)		no
A0A2I0BQ69	GO:0006886(intracellular protein transport);GO:0006888(ER to Golgi vesicle-mediated transport);GO:0006890(retrograde vesicle-mediated transport, Golgi to ER);GO:0006891(intra-Golgi vesicle-mediated transport);GO:0030126(COPI vesicle coat)		no
A0A2I0BQF2	GO:0020008(rhoptry)		no
A0A2I0BQF3	GO:0003779(actin binding);GO:0005524(ATP binding);GO:0016459(myosin complex)		no
A0A2I0BQL2		lhu03013(RNA transport)	no
A0A2I0BQU6	GO:0020005(symbiont-containing vacuole membrane);GO:0020036(Maurer's cleft);GO:0033644(host cell membrane)		no
A0A2I0BQV8		sko04144(Endocytosis)	no
A0A2I0BQY9	GO:0003690(double-stranded DNA binding);GO:0003700(DNA binding transcription factor activity);GO:0005634(nucleus);GO:0006355(regulation of transcription, DNA-templated)		no
A0A2I0BR29	GO:0000775(chromosome, centromeric region);GO:0003677(DNA binding);GO:0004386(helicase activity);GO:0005524(ATP binding);GO:0005634(nucleus);GO:0006351(transcription, DNA-templated);GO:0006355(regulation of transcription, DNA-templated)		no
A0A2I0BRC1	GO:0020036(Maurer's cleft)		no
A0A2I0BRD3	GO:0005525(GTP binding);GO:0006471(protein ADP-ribosylation);GO:0006886(intracellular protein transport);GO:0020020(food vacuole)		no
A0A2I0BRG0	GO:0020002(host cell plasma membrane);GO:0020033(antigenic variation)		no
A0A2I0BRI3			no
A0A2I0BS43	GO:0004175(endopeptidase activity);GO:0005839(proteasome core complex);GO:0006511(ubiquitin-dependent protein catabolic process)	rss03050(Proteasome)	no
A0A2I0BSI4	GO:0020008(rhoptry)		no
A0A2I0BSJ1			no
A0A2I0BSK7	GO:0020008(rhoptry)		no
A0A2I0BSR3	GO:0005507(copper ion binding);GO:0005886(plasma membrane);GO:0006825(copper ion transport);GO:0020002(host cell plasma membrane);GO:0031410(cytoplasmic vesicle)	chx01524(Platinum drug resistance)	no
A0A2I0BST0	GO:0005515(protein binding);GO:0005737(cytoplasm);GO:0020036(Maurer's cleft);GO:0030430(host cell cytoplasm);GO:0033644(host cell membrane)		no
A0A2I0BT69			no
A0A2I0BTE1		dpx03010(Ribosome)	no
A0A2I0BTK4	GO:0009986(cell surface);GO:0020002(host cell plasma membrane);GO:0085026(tubovesicular membrane network)	dgr00514(Other types of O-glycan biosynthesis)	no
A0A2I0BTL3	GO:0020002(host cell plasma membrane);GO:0020008(rhoptry);GO:0020035(cytoadherence to microvasculature, mediated by symbiont protein);GO:0050839(cell adhesion molecule binding)		no
A0A2I0BTT7	GO:0003899(DNA-directed 5'-3' RNA polymerase activity);GO:0005515(protein binding);GO:0005665(DNA-directed RNA polymerase II, core complex);GO:0006366(transcription by RNA polymerase II)	sasa00230(Purine metabolism);sasa00240(Pyrimidine metabolism);sasa03020(RNA polymerase);sasa05168(Herpes simplex infection)	no
A0A2I0BTT9	GO:0003777(microtubule motor activity);GO:0005871(kinesin complex)		no
A0A2I0BTY6	GO:0005515(protein binding);GO:0015031(protein transport);GO:0016021(integral component of membrane);GO:0020005(symbiont-containing vacuole membrane);GO:0020036(Maurer's cleft)		no
A0A2I0BTZ6			no
A0A2I0BUE0	GO:0000070(mitotic sister chromatid segregation);GO:0000775(chromosome, centromeric region);GO:0005829(cytosol);GO:0006335(DNA replication-dependent nucleosome assembly);GO:0033186(CAF-1 complex);GO:0042393(histone binding);GO:0043596(nuclear replication fork);GO:0070829(heterochromatin maintenance);GO:1900239(regulation of phenotypic switching);GO:1990426(mitotic recombination-dependent replicat…		no
A0A2I0BUG1	GO:0003723(RNA binding);GO:0005575(cellular_component);GO:0008150(biological_process)		no
A0A2I0BV13	GO:0005634(nucleus);GO:0034399(nuclear periphery)		no
A0A2I0BV41	GO:0002377(immunoglobulin production);GO:0006508(proteolysis);GO:0008234(cysteine-type peptidase activity);GO:0020003(symbiont-containing vacuole);GO:0050776(regulation of immune response)	ipu04145(Phagosome);ipu04142(Lysosome);ipu04140(Autophagy - animal);ipu04210(Apoptosis)	no
A0A2I0BV66			no
A0A2I0BV76			no
A0A2I0BVM2			no
A0A2I0BVP0			no
A0A2I0BVY6	GO:0016020(membrane);GO:0060627(regulation of vesicle-mediated transport)	rss04144(Endocytosis);rss04972(Pancreatic secretion);rss04962(Vasopressin-regulated water reabsorption);rss04961(Endocrine and other factor-regulated calcium reabsorption)	no
A0A2I0BW17			no
A0A2I0BWF5			no
A0A2I0BX49			no
A0A2I0BX88	GO:0020011(apicoplast)		no
A0A2I0BXJ2	GO:0030507(spectrin binding)		no
A0A2I0BXR7			no
A0A2I0BXY4			no
A0A2I0BXZ8	GO:0005886(plasma membrane);GO:0016021(integral component of membrane);GO:0030659(cytoplasmic vesicle membrane)	spu04142(Lysosome)	no
A0A2I0BY12			no
A0A2I0BYA7			no
A0A2I0BYF7	GO:0003677(DNA binding);GO:0005634(nucleus);GO:0006355(regulation of transcription, DNA-templated)		no
A0A2I0BYK6			no
A0A2I0BYQ4	GO:0005515(protein binding);GO:0020003(symbiont-containing vacuole);GO:0020008(rhoptry);GO:0030260(entry into host cell);GO:0046812(host cell surface binding)		no
A0A2I0BYS2			no
A0A2I0BYT6	GO:0016020(membrane);GO:0020003(symbiont-containing vacuole)		no
A0A2I0BYZ3	GO:0033643(host cell part)		no
A0A2I0BZB5	GO:0003674(molecular_function);GO:0005783(endoplasmic reticulum);GO:0005789(endoplasmic reticulum membrane);GO:0006629(lipid metabolic process);GO:0006665(sphingolipid metabolic process);GO:0006666(3-keto-sphinganine metabolic process);GO:0016491(oxidoreductase activity);GO:0030148(sphingolipid biosynthetic process);GO:0047560(3-dehydrosphinganine reductase activity);GO:0055114(oxidation-reductio…	mcf00600(Sphingolipid metabolism)	no
A0A2I0BZU4			no
A0A2I0BZX5			no
A0A2I0C0A7			no
A0A2I0C0C9	GO:0005515(protein binding);GO:0006986(response to unfolded protein);GO:0009408(response to heat);GO:0020003(symbiont-containing vacuole);GO:0020005(symbiont-containing vacuole membrane);GO:0020007(apical complex);GO:0034214(protein hexamerization);GO:0044053(translocation of peptides or proteins into host cell cytoplasm);GO:0097619(PTEX complex)		no
A0A2I0C0H7	GO:0005783(endoplasmic reticulum);GO:0006457(protein folding);GO:0016491(oxidoreductase activity)	crg04141(Protein processing in endoplasmic reticulum)	no
A0A2I0C0I6	GO:0003674(molecular_function);GO:0005575(cellular_component);GO:0005737(cytoplasm);GO:0016020(membrane)		no
A0A2I0C0S7	GO:0003823(antigen binding);GO:0005515(protein binding);GO:0030260(entry into host cell);GO:1990225(rhoptry neck)		no
A0A2I0C180	GO:0004197(cysteine-type endopeptidase activity);GO:0005515(protein binding);GO:0006508(proteolysis);GO:0020020(food vacuole)		no
A0A2I0C1B4	GO:0006464(cellular protein modification process);GO:0006508(proteolysis);GO:0008235(metalloexopeptidase activity)		no
A0A2I0C1I1			no
A0A2I0C2C0	GO:0005783(endoplasmic reticulum);GO:0006465(signal peptide processing);GO:0008233(peptidase activity);GO:0020009(microneme);GO:0042803(protein homodimerization activity)		no
A0A2I0C2F4	GO:0020011(apicoplast)		no
A0A2I0C347			no
A0A2I0C357	GO:0005515(protein binding);GO:1990225(rhoptry neck)		no
A0A2I0C388			no
A0A2I0C393	GO:0044164(host cell cytosol)		no
A0A2I0C397			no
A0A3B6XSA6	GO:0005515(protein binding);GO:0046658(anchored component of plasma membrane)		no
A0A5A4W3T5	GO:0005783(endoplasmic reticulum);GO:0016020(membrane);GO:0020020(food vacuole);GO:0034635(glutathione transport);GO:0042493(response to drug)		no
A0A5J6BY97	GO:0035690(cellular response to drug)	ssc04144(Endocytosis);ssc04961(Endocrine and other factor-regulated calcium reabsorption);ssc04721(Synaptic vesicle cycle);ssc05016(Huntington disease)	no
A0A5J6C080	GO:0004197(cysteine-type endopeptidase activity);GO:0005515(protein binding);GO:0006508(proteolysis);GO:0020020(food vacuole)		no
A0A5J6C1N5	GO:0004197(cysteine-type endopeptidase activity);GO:0005515(protein binding);GO:0006508(proteolysis);GO:0020020(food vacuole)		no
A0A5J6C3C3	GO:0004197(cysteine-type endopeptidase activity);GO:0005515(protein binding);GO:0006508(proteolysis);GO:0020020(food vacuole)		no
A0A5J6C6N7	GO:0004123(cystathionine gamma-lyase activity);GO:0005739(mitochondrion);GO:0006534(cysteine metabolic process)	api00730(Thiamine metabolism);api04122(Sulfur relay system)	no
A0A5J6D0M4	GO:0005783(endoplasmic reticulum);GO:0016020(membrane);GO:0020020(food vacuole);GO:0034635(glutathione transport);GO:0042493(response to drug)		no
A0A5K1K868	GO:0020011(apicoplast)	rss03040(Spliceosome)	no
A0A5K1K903		ame03008(Ribosome biogenesis in eukaryotes)	no
A0A5K1K933			no
A0A5P1A0C6	GO:0020002(host cell plasma membrane);GO:0020013(modulation by symbiont of host erythrocyte aggregation);GO:0020030(infected host cell surface knob);GO:0020033(antigenic variation);GO:0020035(cytoadherence to microvasculature, mediated by symbiont protein);GO:0050839(cell adhesion molecule binding)		no
A0A5P1A0K6	GO:0020002(host cell plasma membrane);GO:0020013(modulation by symbiont of host erythrocyte aggregation);GO:0020030(infected host cell surface knob);GO:0020033(antigenic variation);GO:0020035(cytoadherence to microvasculature, mediated by symbiont protein);GO:0050839(cell adhesion molecule binding)		no
A0A5P1A0P2	GO:0020002(host cell plasma membrane);GO:0020013(modulation by symbiont of host erythrocyte aggregation);GO:0020030(infected host cell surface knob);GO:0020033(antigenic variation);GO:0020035(cytoadherence to microvasculature, mediated by symbiont protein);GO:0050839(cell adhesion molecule binding)		no
A0A5P1A104	GO:0020002(host cell plasma membrane);GO:0020013(modulation by symbiont of host erythrocyte aggregation);GO:0020030(infected host cell surface knob);GO:0020033(antigenic variation);GO:0020035(cytoadherence to microvasculature, mediated by symbiont protein);GO:0050839(cell adhesion molecule binding)		no
A0A5P1A1B5	GO:0020002(host cell plasma membrane);GO:0020013(modulation by symbiont of host erythrocyte aggregation);GO:0020030(infected host cell surface knob);GO:0020033(antigenic variation);GO:0020035(cytoadherence to microvasculature, mediated by symbiont protein);GO:0046789(host cell surface receptor binding);GO:0050839(cell adhesion molecule binding)		no
A0A5P1A1Q3	GO:0020002(host cell plasma membrane);GO:0020013(modulation by symbiont of host erythrocyte aggregation);GO:0020030(infected host cell surface knob);GO:0020033(antigenic variation);GO:0020035(cytoadherence to microvasculature, mediated by symbiont protein);GO:0046789(host cell surface receptor binding);GO:0050839(cell adhesion molecule binding)		no
A0A5P1A2I7	GO:0020002(host cell plasma membrane);GO:0020013(modulation by symbiont of host erythrocyte aggregation);GO:0020030(infected host cell surface knob);GO:0020033(antigenic variation);GO:0020035(cytoadherence to microvasculature, mediated by symbiont protein);GO:0050839(cell adhesion molecule binding)		no
A0A5P1A2X4	GO:0020002(host cell plasma membrane);GO:0020013(modulation by symbiont of host erythrocyte aggregation);GO:0020030(infected host cell surface knob);GO:0020033(antigenic variation);GO:0020035(cytoadherence to microvasculature, mediated by symbiont protein);GO:0050839(cell adhesion molecule binding)		no
A0A650D628	GO:0016020(membrane);GO:0030260(entry into host cell)		no
A0A6C0PUW1	GO:0020008(rhoptry);GO:0046658(anchored component of plasma membrane)		no
A3E7E7	GO:0005515(protein binding);GO:0046658(anchored component of plasma membrane)		no
A3E7G7	GO:0005515(protein binding);GO:0046658(anchored component of plasma membrane)		no
A3E7H4	GO:0005515(protein binding);GO:0046658(anchored component of plasma membrane)		no
A5A7C3	GO:0005515(protein binding);GO:0046658(anchored component of plasma membrane)		no
A7XLD3	GO:0005524(ATP binding);GO:0005887(integral component of plasma membrane);GO:0006810(transport);GO:0042493(response to drug);GO:0043190(ATP-binding cassette (ABC) transporter complex);GO:0043492(ATPase activity, coupled to movement of substances)	phu02010(ABC transporters)	no
A8QVQ3	GO:0046658(anchored component of plasma membrane)		no
B0M0W2	GO:0005515(protein binding);GO:0020008(rhoptry);GO:0030260(entry into host cell)		no
B0M155	GO:0020002(host cell plasma membrane);GO:0020008(rhoptry);GO:0020035(cytoadherence to microvasculature, mediated by symbiont protein);GO:0050839(cell adhesion molecule binding)		no
B0M157	GO:0020008(rhoptry)		no
B0Z8H9	GO:0009986(cell surface)		no
B2ZE65	GO:0005887(integral component of plasma membrane);GO:0016021(integral component of membrane);GO:0046658(anchored component of plasma membrane)		no
B9A597	GO:0005515(protein binding);GO:1990225(rhoptry neck)		no
B9ZSH7	GO:0016021(integral component of membrane);GO:0020036(Maurer's cleft);GO:0042000(translocation of peptides or proteins into host)		no
B9ZSJ0	GO:0003723(RNA binding);GO:0003743(translation initiation factor activity);GO:0005737(cytoplasm);GO:0006412(translation);GO:0006413(translational initiation)	dgr03013(RNA transport);dgr04150(mTOR signaling pathway)	no
C0H4V4	GO:0046812(host cell surface binding);GO:1990225(rhoptry neck)		no
C0MHL8	GO:0005783(endoplasmic reticulum);GO:0005886(plasma membrane);GO:0043495(protein membrane anchor);GO:0070258(inner membrane pellicle complex)	epa00740(Riboflavin metabolism);epa04142(Lysosome)	no
C5HDV5	GO:0046658(anchored component of plasma membrane)		no
C5HDX9	GO:0020005(symbiont-containing vacuole membrane)		no
C5HEF5	GO:0016020(membrane);GO:0020003(symbiont-containing vacuole)		no
C5HEV0	GO:0005515(protein binding);GO:0020008(rhoptry)		no
C5HEV8	GO:0005515(protein binding);GO:0020008(rhoptry)		no
C5HX73	GO:0009986(cell surface);GO:0046658(anchored component of plasma membrane)		no
C5HX96	GO:0009986(cell surface);GO:0046658(anchored component of plasma membrane)		no
C5HXP0	GO:0005783(endoplasmic reticulum);GO:0005794(Golgi apparatus);GO:0020003(symbiont-containing vacuole);GO:0020008(rhoptry);GO:0031225(anchored component of membrane);GO:0045121(membrane raft)		no
C6KSL5	GO:0020036(Maurer's cleft)		no
C6KSR4			no
C6KSV4	GO:0006351(transcription, DNA-templated)		no
C6KSW2			no
C6KSX6	GO:0020008(rhoptry)		no
C6KSY0			no
C6KTD2	GO:0019904(protein domain specific binding)	sgh00310(Lysine degradation)	no
C6KTE8	GO:0020036(Maurer's cleft)		no
C7DU28			no
D6Q1N1	GO:0003678(DNA helicase activity);GO:0005515(protein binding);GO:0005737(cytoplasm);GO:0006281(DNA repair);GO:0006310(DNA recombination);GO:0016887(ATPase activity);GO:0043141(ATP-dependent 5'-3' DNA helicase activity)	xtr04310(Wnt signaling pathway)	no
D7NST9	GO:0005515(protein binding);GO:0020008(rhoptry)		no
E1CC54	GO:0005783(endoplasmic reticulum);GO:0005887(integral component of plasma membrane);GO:0019829(cation-transporting ATPase activity)	bmy04020(Calcium signaling pathway)	no
E5RU34	GO:0005783(endoplasmic reticulum);GO:0005887(integral component of plasma membrane);GO:0019829(cation-transporting ATPase activity)	bmy04020(Calcium signaling pathway)	no
F1CMW8	GO:0046812(host cell surface binding);GO:1990225(rhoptry neck)		no
F5CEB4	GO:0005783(endoplasmic reticulum);GO:0016020(membrane);GO:0020020(food vacuole);GO:0034635(glutathione transport);GO:0042493(response to drug)		no
H2E603	GO:0004459(L-lactate dehydrogenase activity);GO:0005515(protein binding);GO:0006096(glycolytic process)	rss00010(Glycolysis / Gluconeogenesis);rss00620(Pyruvate metabolism);rss00640(Propanoate metabolism);rss00270(Cysteine and methionine metabolism);rss04922(Glucagon signaling pathway)	no
I0IYV1	GO:0002377(immunoglobulin production);GO:0006508(proteolysis);GO:0008234(cysteine-type peptidase activity);GO:0020003(symbiont-containing vacuole);GO:0050776(regulation of immune response)	pbi04145(Phagosome);pbi04142(Lysosome);pbi04140(Autophagy - animal);pbi04210(Apoptosis)	no
I0IZ22	GO:0002377(immunoglobulin production);GO:0006508(proteolysis);GO:0008234(cysteine-type peptidase activity);GO:0020003(symbiont-containing vacuole);GO:0050776(regulation of immune response)	pbi04145(Phagosome);pbi04142(Lysosome);pbi04140(Autophagy - animal);pbi04210(Apoptosis)	no
I2CIW8	GO:0020002(host cell plasma membrane);GO:0020013(modulation by symbiont of host erythrocyte aggregation);GO:0020030(infected host cell surface knob);GO:0020033(antigenic variation);GO:0020035(cytoadherence to microvasculature, mediated by symbiont protein);GO:0050839(cell adhesion molecule binding)		no
I4CG03	GO:0005515(protein binding);GO:0016021(integral component of membrane);GO:0020007(apical complex);GO:0020009(microneme);GO:0030260(entry into host cell);GO:0046812(host cell surface binding)		no
J7GRT0	GO:0016020(membrane);GO:0030260(entry into host cell)		no
J7GTY4	GO:0016021(integral component of membrane);GO:0046658(anchored component of plasma membrane)		no
M1V911	GO:0005515(protein binding);GO:0046658(anchored component of plasma membrane)		no
M1V925	GO:0005515(protein binding);GO:0046658(anchored component of plasma membrane)		no
M1V935	GO:0005515(protein binding);GO:0046658(anchored component of plasma membrane)		no
M1VKH7	GO:0005515(protein binding);GO:0046658(anchored component of plasma membrane)		no
M1VKS4	GO:0005515(protein binding);GO:0046658(anchored component of plasma membrane)		no
M1VKV8	GO:0005515(protein binding);GO:0046658(anchored component of plasma membrane)		no
O00882	GO:0000786(nucleosome);GO:0003677(DNA binding);GO:0051276(chromosome organization)	lav05203(Viral carcinogenesis);lav05322(Systemic lupus erythematosus);lav05034(Alcoholism)	no
O15726	GO:0004674(protein serine/threonine kinase activity)	dre04340(Hedgehog signaling pathway);dre04540(Gap junction)	no
O15797	GO:0005737(cytoplasm)		no
O15906	GO:0005515(protein binding);GO:0030154(cell differentiation)	loa04010(MAPK signaling pathway);loa04310(Wnt signaling pathway);loa04020(Calcium signaling pathway);loa04140(Autophagy - animal);loa04213(Longevity regulating pathway - multiple species)	no
O77375	GO:0003899(DNA-directed 5'-3' RNA polymerase activity);GO:0005515(protein binding);GO:0005665(DNA-directed RNA polymerase II, core complex);GO:0006366(transcription by RNA polymerase II)	sasa00230(Purine metabolism);sasa00240(Pyrimidine metabolism);sasa03020(RNA polymerase);sasa05168(Herpes simplex infection)	no
O77384	GO:0003674(molecular_function);GO:0005575(cellular_component);GO:0005737(cytoplasm);GO:0016020(membrane)		no
O96149			no
O96205			no
O96287	GO:0016021(integral component of membrane);GO:0020036(Maurer's cleft);GO:0042000(translocation of peptides or proteins into host)		no
O96387	GO:0000166(nucleotide binding);GO:0003677(DNA binding);GO:0003938(IMP dehydrogenase activity);GO:0005654(nucleoplasm);GO:0005737(cytoplasm);GO:0006177(GMP biosynthetic process);GO:0030054(cell junction);GO:0046651(lymphocyte proliferation);GO:0046872(metal ion binding);GO:0055114(oxidation-reduction process)	mde00230(Purine metabolism);mde00983(Drug metabolism - other enzymes)	no
O96914	GO:0005634(nucleus);GO:0005737(cytoplasm);GO:0006470(protein dephosphorylation);GO:0008287(protein serine/threonine phosphatase complex)	crg03015(mRNA surveillance pathway)	no
O96935	GO:0004177(aminopeptidase activity);GO:0004222(metalloendopeptidase activity);GO:0005634(nucleus);GO:0005737(cytoplasm);GO:0006508(proteolysis);GO:0020009(microneme);GO:0020020(food vacuole)	rss00480(Glutathione metabolism)	no
O97239	GO:0003674(molecular_function);GO:0005777(peroxisome);GO:0016020(membrane)		no
O97275	GO:0010564(regulation of cell cycle process);GO:0016021(integral component of membrane);GO:0016887(ATPase activity);GO:0020011(apicoplast);GO:0030433(ubiquitin-dependent ERAD pathway)		no
O97277	GO:0003777(microtubule motor activity);GO:0005871(kinesin complex);GO:0007018(microtubule-based movement);GO:0016887(ATPase activity)		no
O97291			no
P04923	GO:0004364(glutathione transferase activity);GO:0006749(glutathione metabolic process);GO:0020005(symbiont-containing vacuole membrane);GO:0042493(response to drug)		no
P06719	GO:0005515(protein binding);GO:0005737(cytoplasm);GO:0020030(infected host cell surface knob);GO:0020036(Maurer's cleft)		no
P11144	GO:0005515(protein binding);GO:0005634(nucleus);GO:0005737(cytoplasm);GO:0006986(response to unfolded protein);GO:0009408(response to heat);GO:0031072(heat shock protein binding)	zne03040(Spliceosome);zne04141(Protein processing in endoplasmic reticulum);zne04144(Endocytosis);zne04213(Longevity regulating pathway - multiple species)	no
P13816			no
P14140	GO:0000226(microtubule cytoskeleton organization);GO:0005200(structural constituent of cytoskeleton);GO:0005874(microtubule);GO:0042493(response to drug)	ovi04145(Phagosome)	no
P14643	GO:0000226(microtubule cytoskeleton organization);GO:0005200(structural constituent of cytoskeleton);GO:0005874(microtubule);GO:0042493(response to drug)	ovi04145(Phagosome)	no
P14883	GO:0005200(structural constituent of cytoskeleton);GO:0005884(actin filament);GO:0070359(actin polymerization-dependent cell motility involved in migration of symbiont in host)	ovi04145(Phagosome)	no
P16405	GO:0020011(apicoplast)	obi00061(Fatty acid biosynthesis);obi00071(Fatty acid degradation);obi04146(Peroxisome)	no
P33948	GO:0005046(KDEL sequence binding);GO:0005794(Golgi apparatus);GO:0005801(cis-Golgi network)		no
P39898	GO:0004190(aspartic-type endopeptidase activity);GO:0020020(food vacuole);GO:0042540(hemoglobin catabolic process)	aec04142(Lysosome);aec04140(Autophagy - animal)	no
P46925	GO:0004190(aspartic-type endopeptidase activity);GO:0020020(food vacuole);GO:0042540(hemoglobin catabolic process)	xla04142(Lysosome);xla04140(Autophagy - animal);xla04210(Apoptosis)	no
P86287	GO:0005200(structural constituent of cytoskeleton);GO:0005884(actin filament);GO:0007010(cytoskeleton organization)	crg04145(Phagosome)	no
Q000Q4	GO:0016020(membrane);GO:0030260(entry into host cell)		no
Q02155	GO:0004396(hexokinase activity);GO:0005829(cytosol);GO:0006096(glycolytic process)	cpic00010(Glycolysis / Gluconeogenesis);cpic00051(Fructose and mannose metabolism);cpic00052(Galactose metabolism);cpic00500(Starch and sucrose metabolism);cpic00520(Amino sugar and nucleotide sugar metabolism);cpic00524(Neomycin, kanamycin and gentamicin biosynthesis);cpic04910(Insulin signaling pathway)	no
Q03498	GO:0000221(vacuolar proton-transporting V-type ATPase, V1 domain);GO:0007035(vacuolar acidification);GO:0015991(ATP hydrolysis coupled proton transport);GO:0020020(food vacuole)	nvi00190(Oxidative phosphorylation);nvi04150(mTOR signaling pathway);nvi04145(Phagosome)	no
Q07412	GO:0004807(triose-phosphate isomerase activity);GO:0006094(gluconeogenesis);GO:0006096(glycolytic process);GO:0006098(pentose-phosphate shunt);GO:0006633(fatty acid biosynthetic process)	rss00010(Glycolysis / Gluconeogenesis);rss00051(Fructose and mannose metabolism);rss00562(Inositol phosphate metabolism)	no
Q07805	GO:0004587(ornithine-oxo-acid transaminase activity);GO:0006591(ornithine metabolic process)	hst00330(Arginine and proline metabolism)	no
Q0ZAF4	GO:0005484(SNAP receptor activity);GO:0005515(protein binding);GO:0006886(intracellular protein transport);GO:0016192(vesicle-mediated transport);GO:0031201(SNARE complex);GO:0031338(regulation of vesicle fusion)		no
Q17SC3	GO:0004190(aspartic-type endopeptidase activity);GO:0020020(food vacuole);GO:0042540(hemoglobin catabolic process)	xla04142(Lysosome);xla04140(Autophagy - animal);xla04210(Apoptosis)	no
Q25691	GO:0007035(vacuolar acidification);GO:0046961(proton-transporting ATPase activity, rotational mechanism)	hmg00190(Oxidative phosphorylation);hmg04150(mTOR signaling pathway);hmg04145(Phagosome)	no
Q25731	GO:0020005(symbiont-containing vacuole membrane)		no
Q25774			no
Q25986	GO:0034399(nuclear periphery)		no
Q26007	GO:0005515(protein binding);GO:0020008(rhoptry)		no
Q27743	GO:0004459(L-lactate dehydrogenase activity);GO:0005515(protein binding);GO:0006096(glycolytic process)	bacu00010(Glycolysis / Gluconeogenesis);bacu00620(Pyruvate metabolism);bacu00640(Propanoate metabolism);bacu00270(Cysteine and methionine metabolism);bacu04922(Glucagon signaling pathway)	no
Q3BGY8	GO:0020002(host cell plasma membrane);GO:0020013(modulation by symbiont of host erythrocyte aggregation);GO:0020030(infected host cell surface knob);GO:0020033(antigenic variation);GO:0020035(cytoadherence to microvasculature, mediated by symbiont protein);GO:0050839(cell adhesion molecule binding)		no
Q4AE85	GO:0020002(host cell plasma membrane);GO:0020008(rhoptry);GO:0020035(cytoadherence to microvasculature, mediated by symbiont protein);GO:0050839(cell adhesion molecule binding)		no
Q4TT78	GO:0005515(protein binding);GO:0042802(identical protein binding)		no
Q56R25	GO:0005515(protein binding);GO:0046658(anchored component of plasma membrane)		no
Q689C7	GO:0000139(Golgi membrane);GO:0016409(palmitoyltransferase activity);GO:0018345(protein palmitoylation);GO:0070258(inner membrane pellicle complex)		no
Q764J5	GO:0005887(integral component of plasma membrane);GO:0016021(integral component of membrane);GO:0046658(anchored component of plasma membrane)		no
Q7KPX8	GO:0005794(Golgi apparatus);GO:0006886(intracellular protein transport);GO:0006891(intra-Golgi vesicle-mediated transport);GO:0016020(membrane);GO:0060627(regulation of vesicle-mediated transport)		no
Q7KQL9	GO:0003779(actin binding);GO:0004332(fructose-bisphosphate aldolase activity);GO:0005737(cytoplasm);GO:0006096(glycolytic process);GO:0008154(actin polymerization or depolymerization)	hro00010(Glycolysis / Gluconeogenesis);hro00030(Pentose phosphate pathway);hro00051(Fructose and mannose metabolism)	no
Q7YWF1	GO:0008201(heparin binding);GO:0016020(membrane);GO:0030260(entry into host cell)		no
Q8I0X2	GO:0004467(long-chain fatty acid-CoA ligase activity);GO:0006631(fatty acid metabolic process);GO:0006810(transport);GO:0030430(host cell cytoplasm);GO:0030506(ankyrin binding)	rss00061(Fatty acid biosynthesis);rss00071(Fatty acid degradation);rss04146(Peroxisome);rss04216(Ferroptosis);rss04920(Adipocytokine signaling pathway);rss03320(PPAR signaling pathway);rss04714(Thermogenesis)	no
Q8I1U7	GO:0000228(nuclear chromosome);GO:0005524(ATP binding);GO:0051276(chromosome organization)		no
Q8I296	GO:0005575(cellular_component);GO:0006511(ubiquitin-dependent protein catabolic process);GO:0016579(protein deubiquitination);GO:0036459(thiol-dependent ubiquitinyl hydrolase activity)		no
Q8I2C5	GO:0020002(host cell plasma membrane);GO:0020033(antigenic variation)		no
Q8I2G0			no
Q8I2G8	GO:0003674(molecular_function);GO:0005575(cellular_component);GO:0006904(vesicle docking involved in exocytosis);GO:0016192(vesicle-mediated transport)		no
Q8I2H1	GO:0004004(ATP-dependent RNA helicase activity);GO:0010501(RNA secondary structure unwinding)		no
Q8I2R8	GO:0005737(cytoplasm);GO:0008143(poly(A) binding);GO:0008150(biological_process)	pmac03015(mRNA surveillance pathway)	no
Q8I2V4	GO:0004842(ubiquitin-protein transferase activity);GO:0005634(nucleus);GO:0005737(cytoplasm)		no
Q8I476	GO:0016020(membrane)		no
Q8I487	GO:0005515(protein binding);GO:0015031(protein transport);GO:0016021(integral component of membrane);GO:0020005(symbiont-containing vacuole membrane);GO:0020036(Maurer's cleft)		no
Q8I4R5	GO:0005515(protein binding);GO:0020003(symbiont-containing vacuole);GO:0020008(rhoptry);GO:0030260(entry into host cell);GO:0046812(host cell surface binding)		no
Q8I566	GO:0004372(glycine hydroxymethyltransferase activity);GO:0005737(cytoplasm);GO:0005739(mitochondrion);GO:0006730(one-carbon metabolic process);GO:0020011(apicoplast);GO:0070178(D-serine metabolic process)	rss00630(Glyoxylate and dicarboxylate metabolism);rss00260(Glycine, serine and threonine metabolism);rss00670(One carbon pool by folate);rss01523(Antifolate resistance)	no
Q8I586	GO:0000151(ubiquitin ligase complex);GO:0005737(cytoplasm);GO:0061630(ubiquitin protein ligase activity);GO:0071596(ubiquitin-dependent protein catabolic process via the N-end rule pathway)		no
Q8I5G1	GO:0003674(molecular_function);GO:0005575(cellular_component)		no
Q8I608	GO:0003677(DNA binding);GO:0005737(cytoplasm);GO:0006334(nucleosome assembly);GO:0042393(histone binding)		no
Q8I611			no
Q8I9F4	GO:0003677(DNA binding);GO:0005634(nucleus);GO:0005737(cytoplasm);GO:0034399(nuclear periphery);GO:0042393(histone binding)		no
Q8IBF2			no
Q8IBZ9	GO:0005783(endoplasmic reticulum);GO:0016020(membrane);GO:0020020(food vacuole);GO:0034635(glutathione transport);GO:0042493(response to drug)		no
Q8ID39	GO:0003674(molecular_function);GO:0005575(cellular_component)		no
Q8IDA3	GO:0034975(protein folding in endoplasmic reticulum);GO:0072546(ER membrane protein complex)		no
Q8IDE5	GO:0005634(nucleus)		no
Q8IDF8	GO:0006364(rRNA processing);GO:0008173(RNA methyltransferase activity)		no
Q8IDX8	GO:0016020(membrane);GO:0030260(entry into host cell)		no
Q8IE08	GO:0005484(SNAP receptor activity);GO:0005783(endoplasmic reticulum);GO:0005801(cis-Golgi network);GO:0006886(intracellular protein transport);GO:0031201(SNARE complex);GO:0031338(regulation of vesicle fusion)	hmg04130(SNARE interactions in vesicular transport)	no
Q8IE50	GO:0000146(microfilament motor activity);GO:0003774(motor activity);GO:0007010(cytoskeleton organization);GO:0016459(myosin complex);GO:0030048(actin filament-based movement)		no
Q8IES7	GO:0005634(nucleus);GO:0006281(DNA repair);GO:0016301(kinase activity)		no
Q8IFN0	GO:0003674(molecular_function)		no
Q8IHN4	GO:0020036(Maurer's cleft);GO:0033644(host cell membrane);GO:0046789(host cell surface receptor binding)		no
Q8IHY4			no
Q8IIA5			no
Q8IIC8			no
Q8IIG7	GO:0003674(molecular_function);GO:0005575(cellular_component);GO:0005737(cytoplasm);GO:0016020(membrane)		no
Q8IIJ8	GO:0005515(protein binding);GO:0006986(response to unfolded protein);GO:0009408(response to heat);GO:0020003(symbiont-containing vacuole);GO:0020005(symbiont-containing vacuole membrane);GO:0020007(apical complex);GO:0034214(protein hexamerization);GO:0044053(translocation of peptides or proteins into host cell cytoplasm);GO:0097619(PTEX complex)		no
Q8IJ49			no
Q8IJD4	GO:0003735(structural constituent of ribosome);GO:0006412(translation);GO:0022627(cytosolic small ribosomal subunit)	myi03010(Ribosome)	no
Q8IJL2	GO:0003735(structural constituent of ribosome)		no
Q8IJT8	GO:0000032(cell wall mannoprotein biosynthetic process);GO:0004169(dolichyl-phosphate-mannose-protein mannosyltransferase activity);GO:0007275(multicellular organism development);GO:0031502(dolichyl-phosphate-mannose-protein mannosyltransferase complex);GO:0044845(chain elongation of O-linked mannose residue);GO:1900101(regulation of endoplasmic reticulum unfolded protein response)		no
Q8IKM7			no
Q8IKW4			no
Q8IKZ0			no
Q8IL06	GO:0003674(molecular_function);GO:0005575(cellular_component)		no
Q8IL42	GO:0005261(cation channel activity);GO:0005886(plasma membrane);GO:0034220(ion transmembrane transport);GO:0086010(membrane depolarization during action potential)	smm04144(Endocytosis)	no
Q8IL86	GO:0005515(protein binding);GO:0005784(Sec61 translocon complex);GO:0005789(endoplasmic reticulum membrane);GO:0043952(protein transport by the Sec complex)	shx03060(Protein export);shx04141(Protein processing in endoplasmic reticulum)	no
Q8ILC1	GO:0005829(cytosol)		no
Q8ILC9			no
Q8ILN8	GO:0003735(structural constituent of ribosome);GO:0006412(translation);GO:0022627(cytosolic small ribosomal subunit)		no
Q8ILR0			no
Q8ILZ1	GO:0005515(protein binding);GO:0020008(rhoptry)		no
Q8IM16	GO:0004190(aspartic-type endopeptidase activity);GO:0020020(food vacuole);GO:0042540(hemoglobin catabolic process)	hst04142(Lysosome);hst04140(Autophagy - animal)	no
Q8WT08	GO:0020005(symbiont-containing vacuole membrane)		no
Q94663	GO:0005794(Golgi apparatus);GO:0006886(intracellular protein transport);GO:0006891(intra-Golgi vesicle-mediated transport);GO:0016020(membrane);GO:0060627(regulation of vesicle-mediated transport)		no
Q9GPQ6	GO:0005515(protein binding);GO:0005829(cytosol);GO:0007264(small GTPase mediated signal transduction);GO:0016020(membrane);GO:0020008(rhoptry);GO:0055037(recycling endosome);GO:0060627(regulation of vesicle-mediated transport)	rss04144(Endocytosis);rss04972(Pancreatic secretion);rss04962(Vasopressin-regulated water reabsorption);rss04961(Endocrine and other factor-regulated calcium reabsorption)	no
Q9GUX1	GO:0005739(mitochondrion);GO:0006986(response to unfolded protein);GO:0009408(response to heat)	hro03018(RNA degradation)	no
Q9NB35	GO:0005515(protein binding);GO:0020002(host cell plasma membrane)		no
Q9NFG0	GO:0005515(protein binding);GO:0005773(vacuole);GO:0016020(membrane);GO:0060627(regulation of vesicle-mediated transport)	sfm04144(Endocytosis);sfm04145(Phagosome);sfm04140(Autophagy - animal);sfm04137(Mitophagy - animal);sfm05132(Salmonella infection)	no
Q9NFS5	GO:0004766(spermidine synthase activity);GO:0005829(cytosol);GO:0008295(spermidine biosynthetic process)	rss00270(Cysteine and methionine metabolism);rss00330(Arginine and proline metabolism);rss00410(beta-Alanine metabolism);rss00480(Glutathione metabolism)	no
Q9NNV9	GO:0020036(Maurer's cleft)		no
Q9TY81	GO:0005509(calcium ion binding);GO:0005783(endoplasmic reticulum);GO:0006886(intracellular protein transport)		no
Q9U0H0			no
Q9U6L1	GO:0003700(DNA binding transcription factor activity);GO:0005515(protein binding);GO:0006355(regulation of transcription, DNA-templated)		no
S6BUC4	GO:0005515(protein binding);GO:0016021(integral component of membrane);GO:0020007(apical complex);GO:0020009(microneme);GO:0030260(entry into host cell);GO:0046812(host cell surface binding)		no
T1RTN3	GO:0002377(immunoglobulin production);GO:0006508(proteolysis);GO:0008234(cysteine-type peptidase activity);GO:0020003(symbiont-containing vacuole);GO:0050776(regulation of immune response)	hgl04145(Phagosome);hgl04142(Lysosome);hgl04140(Autophagy - animal);hgl04210(Apoptosis);hgl04612(Antigen processing and presentation);hgl05205(Proteoglycans in cancer);hgl05323(Rheumatoid arthritis);hgl05418(Fluid shear stress and atherosclerosis)	no
U6C8F2	GO:0008201(heparin binding);GO:0020008(rhoptry);GO:0030260(entry into host cell);GO:0045177(apical part of cell);GO:0046789(host cell surface receptor binding)		no
W4I6E0			no
W4I6R3	GO:0020002(host cell plasma membrane);GO:0020033(antigenic variation)		no
W4I862	GO:0003735(structural constituent of ribosome)		no
W4I8N8	GO:0020013(modulation by symbiont of host erythrocyte aggregation);GO:0020036(Maurer's cleft)		no
W4I8Q0			no
W4I8R7			no
W4I8T3			no
W4I8Z3	GO:0000184(nuclear-transcribed mRNA catabolic process, nonsense-mediated decay);GO:0003723(RNA binding);GO:0003729(mRNA binding);GO:0003743(translation initiation factor activity);GO:0005515(protein binding);GO:0005634(nucleus);GO:0005829(cytosol);GO:0006413(translational initiation);GO:0006446(regulation of translational initiation);GO:0009651(response to salt stress);GO:0016032(viral process);G…	ccan03040(Spliceosome)	no
W4I927	GO:0000166(nucleotide binding);GO:0003924(GTPase activity);GO:0005525(GTP binding);GO:0005575(cellular_component);GO:0016020(membrane);GO:0016021(integral component of membrane)	hai04621(noD-like receptor signaling pathway)	no
W4I9U2	GO:0005971(ribonucleoside-diphosphate reductase complex);GO:0006260(DNA replication)	lcf00230(Purine metabolism);lcf00240(Pyrimidine metabolism);lcf00480(Glutathione metabolism);lcf00983(Drug metabolism - other enzymes)	no
W4I9Y3	GO:0003918(DNA topoisomerase type II (ATP-hydrolyzing) activity);GO:0006265(DNA topological change)		no
W4IAA2	GO:0003924(GTPase activity);GO:0005525(GTP binding)		no
W4IAU5			no
W4IAU7	GO:0003674(molecular_function);GO:0005575(cellular_component)		no
W4IBW3	GO:0009615(response to virus);GO:0046740(transport of virus in host, cell to cell)	rss03013(RNA transport);rss05416(Viral myocarditis)	no
W4IBX1			no
W4IC08	GO:0020011(apicoplast)		no
W4ICP3	GO:0020011(apicoplast)		no
W4ICR1	GO:0006457(protein folding);GO:0020011(apicoplast);GO:0051082(unfolded protein binding)	fpg03018(RNA degradation)	no
W4IDN3			no
W4IDR5			no
W4IED6			no
W4IEK9	GO:0003756(protein disulfide isomerase activity);GO:0005788(endoplasmic reticulum lumen);GO:0006457(protein folding);GO:0009055(electron transfer activity);GO:0055114(oxidation-reduction process)	ccan04141(Protein processing in endoplasmic reticulum)	no
W4IEM7	GO:0003723(RNA binding);GO:0004518(nuclease activity);GO:0005509(calcium ion binding);GO:0005515(protein binding);GO:0005634(nucleus)	rss05203(Viral carcinogenesis);rss05169(Epstein-Barr virus infection)	no
W4IER4	GO:0004197(cysteine-type endopeptidase activity);GO:0005515(protein binding);GO:0006508(proteolysis);GO:0020020(food vacuole)		no
W4IF49			no
W4IF89	GO:0005783(endoplasmic reticulum);GO:0006457(protein folding);GO:0009408(response to heat);GO:0020011(apicoplast);GO:0051082(unfolded protein binding)	tut04141(Protein processing in endoplasmic reticulum)	no
W4IFH6	GO:0000775(chromosome, centromeric region);GO:0003677(DNA binding);GO:0004386(helicase activity);GO:0005524(ATP binding);GO:0005634(nucleus);GO:0006351(transcription, DNA-templated);GO:0006355(regulation of transcription, DNA-templated)		no
W4IFZ8	GO:0003756(protein disulfide isomerase activity);GO:0005783(endoplasmic reticulum);GO:0006457(protein folding);GO:0034976(response to endoplasmic reticulum stress)		no
W4IG80	GO:0020003(symbiont-containing vacuole)		no
W4IGL7	GO:0005753(mitochondrial proton-transporting ATP synthase complex);GO:0007035(vacuolar acidification);GO:0015986(ATP synthesis coupled proton transport);GO:0046961(proton-transporting ATPase activity, rotational mechanism)	tad00190(Oxidative phosphorylation);tad04150(mTOR signaling pathway);tad04145(Phagosome)	no
W4IGW2	GO:0000786(nucleosome);GO:0003677(DNA binding);GO:0051276(chromosome organization)		no
W4IGW7	GO:0044053(translocation of peptides or proteins into host cell cytoplasm);GO:0097619(PTEX complex)		no
W4IHE3	GO:0000329(fungal-type vacuole membrane);GO:0003674(molecular_function);GO:0005739(mitochondrion);GO:0008150(biological_process)		no
W4II21	GO:0005525(GTP binding);GO:0016020(membrane);GO:0016021(integral component of membrane)		no
W4II72	GO:0016592(mediator complex);GO:0070847(core mediator complex)		no
W4IJ41			no
W4IJR5	GO:0003735(structural constituent of ribosome);GO:0006412(translation);GO:0022625(cytosolic large ribosomal subunit)	mde03010(Ribosome)	no
W4IJX2			no
W4IK30	GO:0005783(endoplasmic reticulum);GO:0020036(Maurer's cleft)		no
W4IK61	GO:0003756(protein disulfide isomerase activity);GO:0005788(endoplasmic reticulum lumen);GO:0006457(protein folding);GO:0020009(microneme)	nvi04141(Protein processing in endoplasmic reticulum)	no
W4IK94	GO:0006865(amino acid transport);GO:0015171(amino acid transmembrane transporter activity)		no
W4IKB8	GO:0005515(protein binding);GO:0020036(Maurer's cleft);GO:0030430(host cell cytoplasm)		no
W4IKD8	GO:0004842(ubiquitin-protein transferase activity);GO:0005783(endoplasmic reticulum);GO:0005794(Golgi apparatus);GO:0042493(response to drug)		no
W4IKF7	GO:0020011(apicoplast)		no
W4IKN2	GO:0003723(RNA binding);GO:0005634(nucleus);GO:0006338(chromatin remodeling);GO:0008026(ATP-dependent helicase activity)		no
W4ILL7	GO:0020011(apicoplast)		no
W4ILN8	GO:0005643(nuclear pore);GO:0005737(cytoplasm);GO:0006607(NLS-bearing protein import into nucleus);GO:0006913(nucleocytoplasmic transport);GO:0019904(protein domain specific binding);GO:0044613(nuclear pore central transport channel);GO:0046982(protein heterodimerization activity)		no
W4ILV7	GO:0005215(transporter activity);GO:0005794(Golgi apparatus);GO:0006888(ER to Golgi vesicle-mediated transport)		no
W4ILX1			no
W4IM42	GO:0020003(symbiont-containing vacuole);GO:0020036(Maurer's cleft);GO:0044164(host cell cytosol);GO:0044228(host cell surface)		no
W4IM70	GO:0000381(regulation of alternative mRNA splicing, via spliceosome);GO:0003729(mRNA binding);GO:0005681(spliceosomal complex)	crg03040(Spliceosome)	no
W4IM78			no
W4IMK3	GO:0020011(apicoplast)		no
W4IMR5	GO:0020036(Maurer's cleft)		no
W4IMS4	GO:0003924(GTPase activity);GO:0005739(mitochondrion);GO:0042254(ribosome biogenesis)	isc04130(SNARE interactions in vesicular transport);isc04145(Phagosome)	no
W4IN02	GO:0020011(apicoplast)		no
W4IN17	GO:0016021(integral component of membrane);GO:0020005(symbiont-containing vacuole membrane)		no
W4IN70			no
W4IN75	GO:0003735(structural constituent of ribosome);GO:0006412(translation);GO:0022627(cytosolic small ribosomal subunit)	adf03010(Ribosome)	no
W4IN98	GO:0044538(host cell periphery)		no
W4INW0	GO:0006633(fatty acid biosynthetic process);GO:0016491(oxidoreductase activity)	rss00062(Fatty acid elongation);rss00140(Steroid hormone biosynthesis);rss01040(Biosynthesis of unsaturated fatty acids)	no
W4INZ6	GO:0009408(response to heat);GO:0020011(apicoplast);GO:0051082(unfolded protein binding)		no
W4IPK5			no
W4IPT0	GO:0005663(DNA replication factor C complex);GO:0006260(DNA replication)	aqu03030(DNA replication);aqu03420(Nucleotide excision repair);aqu03430(Mismatch repair)	no
W4IPT6			no
W4IQ34	GO:0004144(diacylglycerol O-acyltransferase activity);GO:0005783(endoplasmic reticulum);GO:0019432(triglyceride biosynthetic process)	hro00561(Glycerolipid metabolism);hro00830(Retinol metabolism)	no
W4IQ76	GO:0000245(spliceosomal complex assembly);GO:0003729(mRNA binding);GO:0005686(U2 snRNP);GO:0005689(U12-type spliceosomal complex);GO:0071004(U2-type prespliceosome);GO:0071013(catalytic step 2 spliceosome)	epa03040(Spliceosome)	no
W4IQ89	GO:0003899(DNA-directed 5'-3' RNA polymerase activity);GO:0006366(transcription by RNA polymerase II)		no
W4IQN2			no
W4IQS3	GO:0003700(DNA binding transcription factor activity);GO:0006355(regulation of transcription, DNA-templated)		no
W4IQU5	GO:0020011(apicoplast);GO:0020036(Maurer's cleft)		no
W4IQV0	GO:0004467(long-chain fatty acid-CoA ligase activity);GO:0006631(fatty acid metabolic process);GO:0015909(long-chain fatty acid transport);GO:0020011(apicoplast)	rss00061(Fatty acid biosynthesis);rss00071(Fatty acid degradation);rss04146(Peroxisome);rss04216(Ferroptosis);rss04920(Adipocytokine signaling pathway);rss03320(PPAR signaling pathway);rss04714(Thermogenesis)	no
W4IR32	GO:0001193(maintenance of transcriptional fidelity during DNA-templated transcription elongation from RNA polymerase II promoter);GO:0003899(DNA-directed 5'-3' RNA polymerase activity);GO:0005665(DNA-directed RNA polymerase II, core complex);GO:0006283(transcription-coupled nucleotide-excision repair);GO:0006367(transcription initiation from RNA polymerase II promoter)	dme00230(Purine metabolism);dme00240(Pyrimidine metabolism);dme03020(RNA polymerase)	no
W4IR73			no
W4IRX4	GO:0003735(structural constituent of ribosome);GO:0006412(translation);GO:0022627(cytosolic small ribosomal subunit)	crg03010(Ribosome)	no
W4IT71	GO:0009306(protein secretion)		no
W4ITG8	GO:0051276(chromosome organization)	crg00061(Fatty acid biosynthesis);crg00071(Fatty acid degradation);crg04146(Peroxisome)	no
W4ITP8	GO:0003723(RNA binding);GO:0005575(cellular_component);GO:0007498(mesoderm development)	lak03013(RNA transport)	no
W4ITV3	GO:0022625(cytosolic large ribosomal subunit)		no
W4IU05	GO:0003743(translation initiation factor activity);GO:0006413(translational initiation)	dpo03013(RNA transport)	no
W4IU10			no
W4IU27	GO:0003923(GPI-anchor transamidase activity);GO:0016255(attachment of GPI anchor to protein);GO:0042765(GPI-anchor transamidase complex)		no
W4IU38			no
W4IU67	GO:0004829(threonine-tRNA ligase activity);GO:0005524(ATP binding);GO:0005829(cytosol);GO:0006435(threonyl-tRNA aminoacylation);GO:0020011(apicoplast);GO:0042493(response to drug)	nvl00970(Aminoacyl-tRNA biosynthesis)	no
W4IU94	GO:0004337(geranyltranstransferase activity);GO:0008299(isoprenoid biosynthetic process)	hmg00900(Terpenoid backbone biosynthesis)	no
W4IUB9	GO:0003723(RNA binding)	hro03040(Spliceosome);hro03013(RNA transport);hro03015(mRNA surveillance pathway)	no
W4IUL0	GO:0003865(3-oxo-5-alpha-steroid 4-dehydrogenase activity);GO:0005783(endoplasmic reticulum);GO:0005789(endoplasmic reticulum membrane);GO:0005886(plasma membrane);GO:0006665(sphingolipid metabolic process);GO:0009922(fatty acid elongase activity);GO:0009923(fatty acid elongase complex);GO:0010025(wax biosynthetic process);GO:0010091(trichome branching);GO:0016021(integral component of membrane);…	rss00062(Fatty acid elongation);rss01040(Biosynthesis of unsaturated fatty acids)	no
W4IUM0			no
W4IUP7	GO:0004605(phosphatidate cytidylyltransferase activity);GO:0008654(phospholipid biosynthetic process)	phu00564(Glycerophospholipid metabolism);phu04070(Phosphatidylinositol signaling system)	no
W4IUP9			no
W4IUT4	GO:0042493(response to drug)		no
W4IUX9	GO:0005786(signal recognition particle, endoplasmic reticulum targeting)		no
W4IV23	GO:0000398(mRNA splicing, via spliceosome);GO:0000974(Prp19 complex);GO:0071011(precatalytic spliceosome);GO:0071012(catalytic step 1 spliceosome);GO:0071013(catalytic step 2 spliceosome)	dwi03040(Spliceosome)	no
W4IV31	GO:0009306(protein secretion)		no
W4IVB5			no
W4IVH6	GO:0020011(apicoplast)		no
W4IVZ8			no
W4IW14	GO:0005802(trans-Golgi network);GO:0006886(intracellular protein transport);GO:0030131(clathrin adaptor complex)	npr04142(Lysosome)	no
W4IW65			no
W4IW93	GO:0003735(structural constituent of ribosome);GO:0006412(translation);GO:0022625(cytosolic large ribosomal subunit)	myi03010(Ribosome)	no
W4IWN2	GO:0003756(protein disulfide isomerase activity);GO:0005783(endoplasmic reticulum);GO:0006457(protein folding)		no
W4IWP4	GO:0000502(proteasome complex);GO:0005634(nucleus);GO:0005737(cytoplasm);GO:0006511(ubiquitin-dependent protein catabolic process);GO:0008541(proteasome regulatory particle, lid subcomplex);GO:0043130(ubiquitin binding);GO:0043248(proteasome assembly);GO:0061133(endopeptidase activator activity);GO:0070628(proteasome binding)	tad03050(Proteasome)	no
W4IWQ9			no
W4IWV5	GO:0020003(symbiont-containing vacuole)		no
W4IXB3	GO:0004149(dihydrolipoyllysine-residue succinyltransferase activity);GO:0005739(mitochondrion);GO:0006103(2-oxoglutarate metabolic process)	hst00020(Citrate cycle (TCA cycle));hst00310(Lysine degradation)	no
W4IXH2	GO:0004809(tRNA (guanine-N2-)-methyltransferase activity);GO:0006400(tRNA modification);GO:0020011(apicoplast)		no
W4IXM8			no
W4IXV9	GO:0016020(membrane);GO:0020011(apicoplast)		no
W4IY44			no
W4IY94			no
W4IYC5	GO:0022625(cytosolic large ribosomal subunit)		no
W4IYM1	GO:0020011(apicoplast)	dvi00564(Glycerophospholipid metabolism);dvi00565(Ether lipid metabolism)	no
W4IYS1	GO:0005788(endoplasmic reticulum lumen);GO:0006986(response to unfolded protein);GO:0030433(ubiquitin-dependent ERAD pathway);GO:0031072(heat shock protein binding);GO:0034975(protein folding in endoplasmic reticulum);GO:0051082(unfolded protein binding);GO:0051087(chaperone binding)		no
W4IYW2	GO:0004822(isoleucine-tRNA ligase activity);GO:0005829(cytosol);GO:0006428(isoleucyl-tRNA aminoacylation)	hmg00970(Aminoacyl-tRNA biosynthesis)	no
W4IYW4	GO:0005046(KDEL sequence binding);GO:0005783(endoplasmic reticulum);GO:0006886(intracellular protein transport)		no
W4IZ08	GO:0000166(nucleotide binding);GO:0005524(ATP binding);GO:0005575(cellular_component);GO:0005737(cytoplasm);GO:0008150(biological_process);GO:0016226(iron-sulfur cluster assembly);GO:0046872(metal ion binding);GO:0051536(iron-sulfur cluster binding);GO:0051539(4 iron, 4 sulfur cluster binding)		no
W4IZ15	GO:0000266(mitochondrial fission);GO:0000422(autophagy of mitochondrion);GO:0005739(mitochondrion);GO:0005741(mitochondrial outer membrane);GO:0005777(peroxisome);GO:0005779(integral component of peroxisomal membrane);GO:0006915(apoptotic process);GO:0016020(membrane);GO:0016021(integral component of membrane);GO:0016559(peroxisome fission);GO:0031307(integral component of mitochondrial outer mem…		no
W4IZ26			no
W4IZB8	GO:0000288(nuclear-transcribed mRNA catabolic process, deadenylation-dependent decay);GO:0000932(P-body);GO:0017148(negative regulation of translation);GO:0030015(CCR4-noT core complex)	xla03018(RNA degradation)	no
W4J0H2	GO:0003674(molecular_function)		no
W4J0J8	GO:0005525(GTP binding);GO:0007165(signal transduction)		no
W4J0P7	GO:0030586([methionine synthase] reductase activity)		no
W4J0U4			no
W4J0W2	GO:0020008(rhoptry)		no
W4J176	GO:0004839(ubiquitin activating enzyme activity);GO:0005737(cytoplasm)	tad04120(Ubiquitin mediated proteolysis)	no
W4J1A7			no
W4J1V1			no
W4J1W5	GO:0004818(glutamate-tRNA ligase activity);GO:0005524(ATP binding);GO:0006424(glutamyl-tRNA aminoacylation)	lgi00860(Porphyrin and chlorophyll metabolism);lgi00970(Aminoacyl-tRNA biosynthesis)	no
W4J201			no
W4J2H6	GO:0003743(translation initiation factor activity);GO:0005852(eukaryotic translation initiation factor 3 complex);GO:0006446(regulation of translational initiation)	crg03013(RNA transport)	no
W4J2L2			no
W4J2N1	GO:0000287(magnesium ion binding);GO:0004422(hypoxanthine phosphoribosyltransferase activity);GO:0005829(cytosol);GO:0006168(adenine salvage);GO:0006178(guanine salvage);GO:0032263(GMP salvage);GO:0032264(IMP salvage);GO:0046100(hypoxanthine metabolic process)	acep00010(Glycolysis / Gluconeogenesis);acep00030(Pentose phosphate pathway);acep00052(Galactose metabolism);acep00500(Starch and sucrose metabolism);acep00520(Amino sugar and nucleotide sugar metabolism);acep00230(Purine metabolism)	no
W4J2P7	GO:0005635(nuclear envelope);GO:0006998(nuclear envelope organization)		no
W4J2U7			no
W4J2V9	GO:0005525(GTP binding);GO:0006471(protein ADP-ribosylation);GO:0006886(intracellular protein transport);GO:0020020(food vacuole)		no
W4J3E9	GO:0004722(protein serine/threonine phosphatase activity);GO:0005575(cellular_component);GO:0016311(dephosphorylation)		no
W4J3R4			no
W4J3U5	GO:0020008(rhoptry);GO:0031225(anchored component of membrane)		no
W4J3V3	GO:0006511(ubiquitin-dependent protein catabolic process);GO:0016579(protein deubiquitination);GO:0036459(thiol-dependent ubiquitinyl hydrolase activity)	aec04144(Endocytosis);aec04137(Mitophagy - animal)	no
W4J3Z8	GO:0006886(intracellular protein transport);GO:0006888(ER to Golgi vesicle-mediated transport);GO:0006890(retrograde vesicle-mediated transport, Golgi to ER);GO:0006891(intra-Golgi vesicle-mediated transport);GO:0030126(COPI vesicle coat)		no
W4J452	GO:0000139(Golgi membrane);GO:0005515(protein binding);GO:0005789(endoplasmic reticulum membrane);GO:0005794(Golgi apparatus);GO:0008150(biological_process);GO:0016020(membrane);GO:0016021(integral component of membrane);GO:0031902(late endosome membrane)		no
W4J4B8	GO:0003735(structural constituent of ribosome);GO:0006412(translation);GO:0022627(cytosolic small ribosomal subunit)	hsa03010(Ribosome)	no
W4J4Q9	GO:0005783(endoplasmic reticulum);GO:0016020(membrane);GO:0020020(food vacuole);GO:0034635(glutathione transport);GO:0042493(response to drug)		no
W4J4R8			no
W4J5J1	GO:0000375(RNA splicing, via transesterification reactions);GO:0005681(spliceosomal complex);GO:0008380(RNA splicing)	gga03040(Spliceosome)	no
W4J5V2			no
W4J6L2			no
W4J6M5	GO:0005737(cytoplasm)		no
W4J7W3	GO:0020011(apicoplast)		no
W7ESM0			no
W7ET16	GO:0004674(protein serine/threonine kinase activity);GO:0006468(protein phosphorylation);GO:0020036(Maurer's cleft)		no
W7ETX1	GO:0005739(mitochondrion);GO:0005750(mitochondrial respiratory chain complex III);GO:0009055(electron transfer activity);GO:0055114(oxidation-reduction process)	els00190(Oxidative phosphorylation);els04260(Cardiac muscle contraction)	no
W7EU45			no
W7EW00	GO:0003735(structural constituent of ribosome);GO:0006412(translation);GO:0022625(cytosolic large ribosomal subunit)	nve03010(Ribosome)	no
W7EWH5	GO:0006886(intracellular protein transport);GO:0008320(protein transmembrane transporter activity);GO:0016020(membrane);GO:0020011(apicoplast)		no
W7EXJ6	GO:0005773(vacuole);GO:0006888(ER to Golgi vesicle-mediated transport);GO:0016020(membrane);GO:0020020(food vacuole);GO:0060627(regulation of vesicle-mediated transport)		no
W7EYA0	GO:0003743(translation initiation factor activity);GO:0005852(eukaryotic translation initiation factor 3 complex);GO:0006446(regulation of translational initiation)	rss03013(RNA transport)	no
W7EZA6	GO:0005634(nucleus)		no
W7EZJ4	GO:0003723(RNA binding);GO:0004518(nuclease activity);GO:0005509(calcium ion binding);GO:0005515(protein binding);GO:0005634(nucleus)	rss05203(Viral carcinogenesis);rss05169(Epstein-Barr virus infection)	no
W7EZL2	GO:0004722(protein serine/threonine phosphatase activity);GO:0005634(nucleus);GO:0005737(cytoplasm);GO:0006470(protein dephosphorylation)		no
W7F013	GO:0020011(apicoplast)		no
W7F0E6	GO:0020003(symbiont-containing vacuole)		no
W7F0J9			no
W7F0U7			no
W7F130	GO:0008270(zinc ion binding)		no
W7F153			no
W7F180	GO:0003735(structural constituent of ribosome);GO:0006412(translation);GO:0022627(cytosolic small ribosomal subunit)	cdk03010(Ribosome)	no
W7F1V9	GO:0070258(inner membrane pellicle complex)		no
W7F2D3	GO:0000923(equatorial microtubule organizing center);GO:0005200(structural constituent of cytoskeleton);GO:0005813(centrosome);GO:0005816(spindle pole body);GO:0008275(gamma-tubulin small complex);GO:0031122(cytoplasmic microtubule organization);GO:0043015(gamma-tubulin binding);GO:0051011(microtubule minus-end binding);GO:0051298(centrosome duplication);GO:0051415(microtubule nucleation by inter…		no
W7F2S5	GO:0070258(inner membrane pellicle complex)		no
W7F307	GO:0034975(protein folding in endoplasmic reticulum);GO:0072546(ER membrane protein complex)		no
W7F379	GO:0000329(fungal-type vacuole membrane);GO:0003674(molecular_function);GO:0008150(biological_process)	ame00270(Cysteine and methionine metabolism);ame00480(Glutathione metabolism)	no
W7F4A7			no
W7F4U2	GO:0005261(cation channel activity);GO:0005886(plasma membrane);GO:0034220(ion transmembrane transport);GO:0086010(membrane depolarization during action potential)	smm04144(Endocytosis)	no
W7F4Y1			no
W7F5W6	GO:0020020(food vacuole)		no
W7F638	GO:0044538(host cell periphery)		no
W7F6E3	GO:0005524(ATP binding);GO:0006338(chromatin remodeling);GO:0006355(regulation of transcription, DNA-templated);GO:0008026(ATP-dependent helicase activity);GO:0008094(DNA-dependent ATPase activity)		no
W7F6I5	GO:0005838(proteasome regulatory particle);GO:0006511(ubiquitin-dependent protein catabolic process)	spu03050(Proteasome)	no
W7F712	GO:0000221(vacuolar proton-transporting V-type ATPase, V1 domain);GO:0007035(vacuolar acidification);GO:0020020(food vacuole)		no
W7F726			no
W7F784			no
W7F7L4	GO:0004672(protein kinase activity);GO:0006468(protein phosphorylation)		no
W7F7P4	GO:0020036(Maurer's cleft)		no
W7F7T6	GO:0004842(ubiquitin-protein transferase activity);GO:0008270(zinc ion binding);GO:0020011(apicoplast)	aqu04120(Ubiquitin mediated proteolysis)	no
W7F927			no
W7F961	GO:0003724(RNA helicase activity)	cmk04622(RIG-I-like receptor signaling pathway)	no
W7F967			no
W7F978			no
W7F9D2	GO:0005548(phospholipid transporter activity);GO:0005737(cytoplasm);GO:0006810(transport)		no
W7F9Q5			no
W7FA71			no
W7FAU8	GO:0005515(protein binding);GO:0020036(Maurer's cleft);GO:0030430(host cell cytoplasm)		no
W7FBV8			no
W7FC60	GO:0005471(ATP:ADP antiporter activity);GO:0005743(mitochondrial inner membrane)		no
W7FCD1	GO:0009055(electron transfer activity);GO:0020011(apicoplast);GO:0055114(oxidation-reduction process)		no
W7FCM6	GO:0000398(mRNA splicing, via spliceosome);GO:0005686(U2 snRNP);GO:0005689(U12-type spliceosomal complex);GO:0071011(precatalytic spliceosome)	aga03040(Spliceosome)	no
W7FCR2	GO:0020011(apicoplast)		no
W7FCU9	GO:0003729(mRNA binding);GO:0005847(mRNA cleavage and polyadenylation specificity factor complex);GO:0098789(pre-mRNA cleavage required for polyadenylation)	fcd03015(mRNA surveillance pathway)	no
W7FD34	GO:0004407(histone deacetylase activity);GO:0004672(protein kinase activity);GO:0006468(protein phosphorylation)		no
W7FD68			no
W7FDB3	GO:0000398(mRNA splicing, via spliceosome);GO:0003723(RNA binding);GO:0005685(U1 snRNP);GO:0071013(catalytic step 2 spliceosome)	obi03040(Spliceosome)	no
W7FDF0	GO:0003735(structural constituent of ribosome);GO:0006412(translation);GO:0022625(cytosolic large ribosomal subunit)	sbq03010(Ribosome)	no
W7FDI7	GO:0000184(nuclear-transcribed mRNA catabolic process, nonsense-mediated decay);GO:0003723(RNA binding);GO:0003729(mRNA binding);GO:0003743(translation initiation factor activity);GO:0005515(protein binding);GO:0005634(nucleus);GO:0005829(cytosol);GO:0006413(translational initiation);GO:0006446(regulation of translational initiation);GO:0009651(response to salt stress);GO:0016032(viral process);G…	ccan03040(Spliceosome)	no
W7FE43	GO:0005634(nucleus);GO:0016491(oxidoreductase activity);GO:0030260(entry into host cell)		no
W7FF41	GO:0003676(nucleic acid binding);GO:0003723(RNA binding);GO:0005575(cellular_component);GO:0008150(biological_process)	xla03040(Spliceosome);xla05168(Herpes simplex infection)	no
W7FF54	GO:0005643(nuclear pore);GO:0005654(nucleoplasm)	obi03013(RNA transport);obi04141(Protein processing in endoplasmic reticulum);obi04150(mTOR signaling pathway)	no
W7FFI5	GO:0003688(DNA replication origin binding);GO:0005634(nucleus);GO:0005664(nuclear origin of replication recognition complex);GO:0005737(cytoplasm);GO:0006270(DNA replication initiation)		no
W7FFL2	GO:0003735(structural constituent of ribosome);GO:0006412(translation);GO:0022627(cytosolic small ribosomal subunit)	dpx03010(Ribosome)	no
W7FFY4			no
W7FG91			no
W7FGD4	GO:0003887(DNA-directed DNA polymerase activity);GO:0006261(DNA-dependent DNA replication);GO:0008622(epsilon DNA polymerase complex)	asn00230(Purine metabolism);asn00240(Pyrimidine metabolism);asn03030(DNA replication);asn03410(Base excision repair);asn03420(Nucleotide excision repair)	no
W7FGF0	GO:0003735(structural constituent of ribosome);GO:0006412(translation);GO:0022625(cytosolic large ribosomal subunit)	cfa03010(Ribosome)	no
W7FGR2			no
W7FGU9	GO:0003723(RNA binding);GO:0003735(structural constituent of ribosome);GO:0006412(translation);GO:0015935(small ribosomal subunit)	bpec03010(Ribosome)	no
W7FH61	GO:0005515(protein binding);GO:0020005(symbiont-containing vacuole membrane);GO:0020007(apical complex);GO:0044053(translocation of peptides or proteins into host cell cytoplasm);GO:0097619(PTEX complex)		no
W7FH76	GO:0005634(nucleus);GO:0005829(cytosol);GO:0030433(ubiquitin-dependent ERAD pathway);GO:0031593(polyubiquitin modification-dependent protein binding);GO:0042177(negative regulation of protein catabolic process)	myi04141(Protein processing in endoplasmic reticulum)	no
W7FHI5	GO:0000462(maturation of SSU-rRNA from tricistronic rRNA transcript (SSU-rRNA, 5.8S rRNA, LSU-rRNA));GO:0030515(snoRNA binding);GO:0032040(small-subunit processome);GO:0034388(Pwp2p-containing subcomplex of 90S preribosome)	tad03008(Ribosome biogenesis in eukaryotes)	no
W7FHV9	GO:0005634(nucleus)		no
W7FI81	GO:0020020(food vacuole)	gja03040(Spliceosome)	no
W7FIM1	GO:0020036(Maurer's cleft)		no
W7FIM4	GO:0003729(mRNA binding);GO:0003730(mRNA 3'-UTR binding);GO:0005634(nucleus);GO:0005737(cytoplasm);GO:0005840(ribosome);GO:0007369(gastrulation);GO:0009409(response to cold);GO:0009790(embryo development);GO:0016477(cell migration);GO:0019899(enzyme binding);GO:0022008(neurogenesis);GO:0045727(positive regulation of translation);GO:0048255(mRNA stabilization);GO:0048793(pronephros development);GO…	aqu03040(Spliceosome)	no
W7FIN9	GO:0000245(spliceosomal complex assembly);GO:0000974(Prp19 complex);GO:0071010(prespliceosome);GO:0071011(precatalytic spliceosome);GO:0071012(catalytic step 1 spliceosome);GO:0071013(catalytic step 2 spliceosome);GO:0071014(post-mRNA release spliceosomal complex)	sfm03040(Spliceosome)	no
W7FIS2	GO:0020020(food vacuole)	tad00190(Oxidative phosphorylation);tad04150(mTOR signaling pathway);tad04145(Phagosome)	no
W7FJ54	GO:0000448(cleavage in ITS2 between 5.8S rRNA and LSU-rRNA of tricistronic rRNA transcript (SSU-rRNA, 5.8S rRNA, LSU-rRNA));GO:0003676(nucleic acid binding);GO:0003729(mRNA binding);GO:0004518(nuclease activity);GO:0004527(exonuclease activity);GO:0004534(5'-3' exoribonuclease activity);GO:0005634(nucleus);GO:0005739(mitochondrion);GO:0006139(nucleobase-containing compound metabolic process);GO:0…	epa03008(Ribosome biogenesis in eukaryotes);epa03018(RNA degradation)	no
W7FJH6	GO:0020011(apicoplast)		no
W7FJR4	GO:0004222(metalloendopeptidase activity);GO:0005739(mitochondrion);GO:0008121(ubiquinol-cytochrome-c reductase activity)		no
W7FJU7	GO:0016020(membrane)		no
W7FJW4	GO:0005783(endoplasmic reticulum);GO:0006486(protein glycosylation);GO:0030968(endoplasmic reticulum unfolded protein response)		no
W7FJZ7	GO:0006072(glycerol-3-phosphate metabolic process);GO:0006655(phosphatidylglycerol biosynthetic process);GO:0008444(CDP-diacylglycerol-glycerol-3-phosphate 3-phosphatidyltransferase activity)	sko00564(Glycerophospholipid metabolism)	no
W7FK41	GO:0003674(molecular_function);GO:0005575(cellular_component)		no
W7FK60	GO:0005783(endoplasmic reticulum);GO:0006888(ER to Golgi vesicle-mediated transport);GO:0030127(COPII vesicle coat);GO:0043952(protein transport by the Sec complex)	amex04141(Protein processing in endoplasmic reticulum)	no
W7FK85	GO:0020003(symbiont-containing vacuole);GO:0020036(Maurer's cleft);GO:0044164(host cell cytosol);GO:0044228(host cell surface)		no
W7FKA5	GO:0003824(catalytic activity);GO:0010564(regulation of cell cycle process);GO:0016020(membrane);GO:0016887(ATPase activity);GO:0020011(apicoplast);GO:0030433(ubiquitin-dependent ERAD pathway)	dpo04122(Sulfur relay system)	no
W7FKC4			no
W7FKM1	GO:0005515(protein binding);GO:0009986(cell surface);GO:0020036(Maurer's cleft);GO:0030430(host cell cytoplasm)		no
W7FLK0			no
W7FLN4	GO:0003735(structural constituent of ribosome);GO:0006412(translation);GO:0022627(cytosolic small ribosomal subunit)	sko03010(Ribosome)	no
W7FLW1			no
W7FM14	GO:0003682(chromatin binding);GO:0005634(nucleus);GO:0007049(cell cycle);GO:0030261(chromosome condensation)		no
W7FM76	GO:0003723(RNA binding);GO:0005634(nucleus);GO:0006338(chromatin remodeling);GO:0008026(ATP-dependent helicase activity)		no
W7FM83	GO:0005783(endoplasmic reticulum)	epa00561(Glycerolipid metabolism);epa00564(Glycerophospholipid metabolism)	no
W7FM84	GO:0008152(metabolic process);GO:0016491(oxidoreductase activity)		no
W7FMA5	GO:0033643(host cell part)		no
W7FMK2	GO:0005794(Golgi apparatus);GO:0005886(plasma membrane)		no
W7FMM8	GO:0000375(RNA splicing, via transesterification reactions);GO:0000398(mRNA splicing, via spliceosome);GO:0005634(nucleus);GO:0005681(spliceosomal complex);GO:0005732(small nucleolar ribonucleoprotein complex)	pmac03040(Spliceosome);pmac03018(RNA degradation)	no
W7FMP9	GO:0020011(apicoplast)		no
W7FN07	GO:0030507(spectrin binding)		no
W7FNE2	GO:0003677(DNA binding);GO:0003723(RNA binding);GO:0005634(nucleus);GO:0005737(cytoplasm)		no
W7FNL7	GO:0020003(symbiont-containing vacuole);GO:0020036(Maurer's cleft);GO:0044164(host cell cytosol);GO:0044228(host cell surface)		no
W7FNT7	GO:0003735(structural constituent of ribosome);GO:0006412(translation);GO:0022625(cytosolic large ribosomal subunit)	myi03010(Ribosome)	no
W7FNV7	GO:0000183(chromatin silencing at rDNA);GO:0000414(regulation of histone H3-K36 methylation);GO:0006348(chromatin silencing at telomere);GO:0016584(nucleosome positioning);GO:0016788(hydrolase activity, acting on ester bonds);GO:0030466(chromatin silencing at silent mating-type cassette);GO:0030702(chromatin silencing at centromere);GO:0031454(regulation of extent of heterochromatin assembly);GO:…		no
W7FNZ2	GO:0004306(ethanolamine-phosphate cytidylyltransferase activity);GO:0005829(cytosol);GO:0008654(phospholipid biosynthetic process)	dme00564(Glycerophospholipid metabolism);dme00440(Phosphonate and phosphinate metabolism)	no
W7FP41	GO:0000375(RNA splicing, via transesterification reactions);GO:0005732(small nucleolar ribonucleoprotein complex)	cel03040(Spliceosome)	no
W7FP73	GO:0020011(apicoplast)		no
W7FPC8	GO:0020011(apicoplast)		no
W7FPC9	GO:0005509(calcium ion binding);GO:0005813(centrosome);GO:0031965(nuclear membrane)		no
W7FPY4			no
W7FQ48	GO:0005773(vacuole);GO:0006855(drug transmembrane transport);GO:0042626(ATPase activity, coupled to transmembrane movement of substances);GO:0046872(metal ion binding);GO:0046873(metal ion transmembrane transporter activity)	api02010(ABC transporters)	no
W7FQG0	GO:0003723(RNA binding);GO:0003735(structural constituent of ribosome);GO:0006412(translation);GO:0015934(large ribosomal subunit)	aga03010(Ribosome)	no
W7FQQ3	GO:0003735(structural constituent of ribosome);GO:0006412(translation);GO:0022627(cytosolic small ribosomal subunit)	zne03010(Ribosome)	no
W7FQV6			no
W7FQX4	GO:0016020(membrane);GO:0016021(integral component of membrane)		no
W7FQX6	GO:0020035(cytoadherence to microvasculature, mediated by symbiont protein);GO:0044164(host cell cytosol);GO:0044228(host cell surface)		no
W7FR22			no
W7FR56			no
W7FRF5	GO:0003735(structural constituent of ribosome);GO:0022625(cytosolic large ribosomal subunit);GO:0070180(large ribosomal subunit rRNA binding)	rss03010(Ribosome)	no
W7FSE0	GO:0004467(long-chain fatty acid-CoA ligase activity);GO:0006631(fatty acid metabolic process);GO:0006810(transport)	obi00061(Fatty acid biosynthesis);obi00071(Fatty acid degradation);obi04146(Peroxisome)	no
W7FSI7			no
W7FSP7			no
W7FST5	GO:0003735(structural constituent of ribosome);GO:0006412(translation);GO:0015934(large ribosomal subunit)	lak03010(Ribosome)	no
W7FT72	GO:0003735(structural constituent of ribosome);GO:0005840(ribosome);GO:0006412(translation)	aqu03010(Ribosome)	no
W7FT88			no
W7FTA9	GO:0016020(membrane);GO:0016021(integral component of membrane)		no
W7FTH4			no
W7FTX1	GO:0020011(apicoplast)		no
W7FTZ7			no
W7FUJ1	GO:0004175(endopeptidase activity);GO:0005839(proteasome core complex);GO:0006511(ubiquitin-dependent protein catabolic process)	aga03050(Proteasome)	no
W7FUJ8	GO:0005634(nucleus)		no
W7FV68	GO:0020003(symbiont-containing vacuole);GO:0020036(Maurer's cleft);GO:0044164(host cell cytosol);GO:0044228(host cell surface)		no
W7FV69			no
W7FV87			no
W7FVM9	GO:0005794(Golgi apparatus);GO:0005829(cytosol);GO:0005886(plasma membrane);GO:0005905(clathrin-coated pit);GO:0006886(intracellular protein transport);GO:0009506(plasmodesma);GO:0016192(vesicle-mediated transport);GO:0030124(AP-4 adaptor complex);GO:0030276(clathrin binding)	aqu04142(Lysosome)	no
W7FVT7			no
W7FVY9	GO:0005634(nucleus)		no
W7FWB5	GO:0004843(thiol-dependent ubiquitin-specific protease activity);GO:0005634(nucleus);GO:0005737(cytoplasm);GO:0070530(K63-linked polyubiquitin modification-dependent protein binding);GO:0071947(protein deubiquitination involved in ubiquitin-dependent protein catabolic process)		no
W7FWP3	GO:0003674(molecular_function);GO:0005575(cellular_component);GO:0008150(biological_process);GO:0072546(ER membrane protein complex)		no
W7FWR8	GO:0000919(cell plate assembly);GO:0005089(Rho guanyl-nucleotide exchange factor activity);GO:0005096(GTPase activator activity);GO:0005515(protein binding);GO:0005525(GTP binding);GO:0005634(nucleus);GO:0005737(cytoplasm);GO:0005829(cytosol);GO:0006810(transport);GO:0009793(embryo development ending in seed dormancy);GO:0016020(membrane);GO:0042546(cell wall biogenesis);GO:0048528(post-embryonic…		no
W7FWX1	GO:0016021(integral component of membrane);GO:0020036(Maurer's cleft);GO:0042000(translocation of peptides or proteins into host)		no
W7FX59	GO:0005509(calcium ion binding);GO:0005856(cytoskeleton)		no
W7FXC5	GO:0016192(vesicle-mediated transport);GO:0061025(membrane fusion)	mcf04979(Cholesterol metabolism)	no
W7FXL2	GO:0005634(nucleus);GO:0005829(cytosol);GO:0008540(proteasome regulatory particle, base subcomplex);GO:0031593(polyubiquitin modification-dependent protein binding);GO:0043161(proteasome-mediated ubiquitin-dependent protein catabolic process);GO:0043248(proteasome assembly)	rss03050(Proteasome);rss05169(Epstein-Barr virus infection)	no
W7FXM1			no
W7FXS2			no
W7FXU6	GO:0020002(host cell plasma membrane);GO:0020033(antigenic variation)		no
W7FXW4	GO:0006357(regulation of transcription by RNA polymerase II);GO:0008023(transcription elongation factor complex);GO:0032784(regulation of DNA-templated transcription, elongation)		no
W7FY58	GO:0004170(dUTP diphosphatase activity);GO:0005634(nucleus);GO:0005737(cytoplasm);GO:0005829(cytosol);GO:0008828(dATP pyrophosphohydrolase activity);GO:0009143(nucleoside triphosphate catabolic process);GO:0009213(pyrimidine deoxyribonucleoside triphosphate catabolic process);GO:0009217(purine deoxyribonucleoside triphosphate catabolic process);GO:0035870(dITP diphosphatase activity);GO:0036217(d…	pxy00230(Purine metabolism);pxy00983(Drug metabolism - other enzymes)	no
W7FY69	GO:0003677(DNA binding);GO:0003723(RNA binding);GO:0005515(protein binding);GO:0005634(nucleus)		no
W7FYB3	GO:0020011(apicoplast)		no
W7FYE9			no
W7FZX0	GO:0003676(nucleic acid binding);GO:0003723(RNA binding)		no
W7G073	GO:0000375(RNA splicing, via transesterification reactions);GO:0005732(small nucleolar ribonucleoprotein complex);GO:0008380(RNA splicing)	adf03040(Spliceosome);adf03018(RNA degradation)	no
W7G077	GO:0004467(long-chain fatty acid-CoA ligase activity);GO:0006631(fatty acid metabolic process)	crg00061(Fatty acid biosynthesis);crg00071(Fatty acid degradation);crg04146(Peroxisome)	no
W7G093	GO:0005515(protein binding);GO:0005784(Sec61 translocon complex);GO:0005789(endoplasmic reticulum membrane);GO:0006886(intracellular protein transport);GO:0043952(protein transport by the Sec complex)		no
W7G0F9	GO:0009615(response to virus);GO:0046740(transport of virus in host, cell to cell)	rss03013(RNA transport);rss05416(Viral myocarditis)	no
W7G0J7	GO:0003881(CDP-diacylglycerol-inositol 3-phosphatidyltransferase activity);GO:0006661(phosphatidylinositol biosynthetic process)		no
W7G0L6			no
W7G0Q2	GO:0009055(electron transfer activity);GO:0016020(membrane);GO:0016469(proton-transporting two-sector ATPase complex);GO:0046933(proton-transporting ATP synthase activity, rotational mechanism);GO:0046961(proton-transporting ATPase activity, rotational mechanism)	tgu00190(Oxidative phosphorylation);tgu04145(Phagosome);tgu04142(Lysosome)	no
W7G0U0	GO:0003743(translation initiation factor activity);GO:0005850(eukaryotic translation initiation factor 2 complex);GO:0006413(translational initiation)	amex03013(RNA transport);amex04141(Protein processing in endoplasmic reticulum);amex04140(Autophagy - animal);amex04210(Apoptosis);amex05168(Herpes simplex infection)	no
W7G0W6	GO:0003899(DNA-directed 5'-3' RNA polymerase activity);GO:0005666(DNA-directed RNA polymerase III complex);GO:0006383(transcription by RNA polymerase III)	dpa00230(Purine metabolism);dpa00240(Pyrimidine metabolism);dpa03020(RNA polymerase)	no
W7G166	GO:0003735(structural constituent of ribosome);GO:0006412(translation);GO:0022627(cytosolic small ribosomal subunit)	epa03010(Ribosome)	no
W7G1R4	GO:0004012(phospholipid-translocating ATPase activity);GO:0005524(ATP binding);GO:0015917(aminophospholipid transport);GO:0016021(integral component of membrane)		no
W7G219			no
W7G272			no
W7G276			no
W7G3S0			no
W7G3U0			no
W7G5B0			no
W7G5S3	GO:0000790(nuclear chromatin);GO:0003689(DNA clamp loader activity);GO:0005524(ATP binding);GO:0005634(nucleus);GO:0005829(cytosol);GO:0031390(Ctf18 RFC-like complex);GO:0043596(nuclear replication fork);GO:0045005(DNA-dependent DNA replication maintenance of fidelity)		no
W7G688	GO:0006629(lipid metabolic process);GO:0016020(membrane);GO:0016298(lipase activity)		no
W7G6P9			no
W7G7C9			no
W7G993	GO:0003735(structural constituent of ribosome);GO:0006412(translation);GO:0022625(cytosolic large ribosomal subunit)	rss03010(Ribosome)	no
W7G9J8	GO:0022625(cytosolic large ribosomal subunit)	aplc03010(Ribosome)	no
W7GAZ5			no
W7GB92	GO:0005515(protein binding);GO:0008270(zinc ion binding)		no
W7GCD1	GO:0000786(nucleosome);GO:0003677(DNA binding);GO:0006333(chromatin assembly or disassembly)		no
W7GD50	GO:0005783(endoplasmic reticulum);GO:0005887(integral component of plasma membrane);GO:0019829(cation-transporting ATPase activity)	ipu04020(Calcium signaling pathway)	no
W7J419	GO:0051087(chaperone binding)	lak00590(Arachidonic acid metabolism)	no
W7J4D3			no
W7J4F3	GO:0045048(protein insertion into ER membrane);GO:0071818(BAT3 complex)		no
W7J4Y4	GO:0005663(DNA replication factor C complex);GO:0006260(DNA replication);GO:0006271(DNA strand elongation involved in DNA replication);GO:0043626(PCNA complex)	hmg03030(DNA replication);hmg03420(Nucleotide excision repair);hmg03430(Mismatch repair)	no
W7J531	GO:0003723(RNA binding)		no
W7J5U8	GO:0003735(structural constituent of ribosome);GO:0006412(translation);GO:0020011(apicoplast);GO:0022627(cytosolic small ribosomal subunit)	sko03010(Ribosome)	no
W7J5W6			no
W7J6N5	GO:0004842(ubiquitin-protein transferase activity);GO:0010564(regulation of cell cycle process);GO:0016567(protein ubiquitination);GO:0016887(ATPase activity);GO:0020011(apicoplast);GO:0030433(ubiquitin-dependent ERAD pathway)	dgr04120(Ubiquitin mediated proteolysis)	no
[truncated: 559 more rows]

## Sheet: 24 h differentially-expressed P
gene_id	GO	KEGG	Differential expression
A0A024UYN5	GO:0005739(mitochondrion);GO:0006986(response to unfolded protein);GO:0009408(response to heat)	hro03018(RNA degradation)	yes
A0A024UZA0	GO:0005634(nucleus);GO:0005829(cytosol);GO:0030433(ubiquitin-dependent ERAD pathway);GO:0031593(polyubiquitin modification-dependent protein binding);GO:0042177(negative regulation of protein catabolic process)	myi04141(Protein processing in endoplasmic reticulum)	yes
A0A024UZJ0	GO:0004692(cGMP-dependent protein kinase activity);GO:0005737(cytoplasm);GO:0005783(endoplasmic reticulum);GO:0006468(protein phosphorylation);GO:0019898(extrinsic component of membrane)	acs04540(Gap junction)	yes
A0A024UZJ8	GO:0003746(translation elongation factor activity);GO:0005525(GTP binding);GO:0006414(translational elongation)		yes
A0A024UZR7	GO:0005515(protein binding);GO:0005634(nucleus);GO:0005737(cytoplasm);GO:0006470(protein dephosphorylation);GO:0020036(Maurer's cleft)	nve03015(mRNA surveillance pathway)	yes
A0A024UZZ1	GO:0004722(protein serine/threonine phosphatase activity);GO:0005634(nucleus);GO:0005737(cytoplasm);GO:0006470(protein dephosphorylation)		yes
A0A024V0B1	GO:0005829(cytosol);GO:0006508(proteolysis);GO:0008235(metalloexopeptidase activity)	rss00480(Glutathione metabolism)	yes
A0A024V1I1	GO:0008964(phosphoenolpyruvate carboxylase activity);GO:0015977(carbon fixation)	rss00620(Pyruvate metabolism)	yes
A0A024V2Q3	GO:0005768(endosome);GO:0006904(vesicle docking involved in exocytosis);GO:0007032(endosome organization);GO:0007040(lysosome organization);GO:0030674(protein binding, bridging);GO:0030897(HOPS complex);GO:0035542(regulation of SNARE complex assembly)		yes
A0A024V2T0	GO:0004175(endopeptidase activity);GO:0005838(proteasome regulatory particle);GO:0006511(ubiquitin-dependent protein catabolic process)	adf03050(Proteasome)	yes
A0A024V357	GO:0005484(SNAP receptor activity);GO:0006886(intracellular protein transport);GO:0031201(SNARE complex);GO:0031338(regulation of vesicle fusion)	pret04130(SNARE interactions in vesicular transport)	yes
A0A024V3G8			yes
A0A024V5D4	GO:0007010(cytoskeleton organization);GO:0020038(subpellicular network);GO:0070258(inner membrane pellicle complex)		yes
A0A024V5J6	GO:0020011(apicoplast);GO:0044164(host cell cytosol)		yes
A0A024V5K3	GO:0005488(binding);GO:0005739(mitochondrion);GO:0005743(mitochondrial inner membrane);GO:0006810(transport)		yes
A0A024V7W4	GO:0004175(endopeptidase activity);GO:0005839(proteasome core complex)	tgu03050(Proteasome)	yes
A0A024V7X5	GO:0005783(endoplasmic reticulum);GO:0005886(plasma membrane);GO:0043495(protein membrane anchor);GO:0070258(inner membrane pellicle complex)	dre00740(Riboflavin metabolism);dre04142(Lysosome)	yes
A0A024V933	GO:0008201(heparin binding);GO:0020009(microneme);GO:0030260(entry into host cell);GO:0046789(host cell surface receptor binding)		yes
A0A024VEA5	GO:0044164(host cell cytosol);GO:0051082(unfolded protein binding)		yes
A0A024VEK4	GO:0000398(mRNA splicing, via spliceosome);GO:0000974(Prp19 complex);GO:0005662(DNA replication factor A complex);GO:0071011(precatalytic spliceosome);GO:0071013(catalytic step 2 spliceosome);GO:0080008(Cul4-RING E3 ubiquitin ligase complex)	oaa03040(Spliceosome)	yes
A0A024VGB9	GO:0004365(glyceraldehyde-3-phosphate dehydrogenase (NAD+) (phosphorylating) activity);GO:0005829(cytosol);GO:0006094(gluconeogenesis);GO:0006096(glycolytic process);GO:0016020(membrane)	pss00010(Glycolysis / Gluconeogenesis)	yes
A0A024VH78	GO:0003735(structural constituent of ribosome);GO:0006412(translation);GO:0022627(cytosolic small ribosomal subunit)	zne03010(Ribosome)	yes
A0A024VHH2	GO:0000122(negative regulation of transcription by RNA polymerase II);GO:0000993(RNA polymerase II core binding);GO:0002039(p53 binding);GO:0005515(protein binding);GO:0005634(nucleus);GO:0005654(nucleoplasm);GO:0005737(cytoplasm);GO:0005829(cytosol);GO:0006351(transcription, DNA-templated);GO:0007507(heart development);GO:0008285(negative regulation of cell proliferation);GO:0010452(histone H3-K…		yes
A0A024VHS1			yes
A0A024VIA8	GO:0003743(translation initiation factor activity);GO:0006413(translational initiation);GO:0016282(eukaryotic 43S preinitiation complex)	aam03013(RNA transport)	yes
A0A024VIN9			yes
A0A024VJD3	GO:0006364(rRNA processing);GO:0008173(RNA methyltransferase activity)		yes
A0A024VJN2	GO:0000139(Golgi membrane);GO:0000149(SNARE binding);GO:0005484(SNAP receptor activity);GO:0005797(Golgi medial cisterna);GO:0005801(cis-Golgi network);GO:0006888(ER to Golgi vesicle-mediated transport);GO:0006891(intra-Golgi vesicle-mediated transport);GO:0006906(vesicle fusion);GO:0031201(SNARE complex);GO:0048209(regulation of vesicle targeting, to, from or within Golgi)		yes
A0A024VJT7	GO:0008152(metabolic process);GO:0016491(oxidoreductase activity)		yes
A0A024VK02	GO:0004337(geranyltranstransferase activity);GO:0008299(isoprenoid biosynthetic process)	hro00900(Terpenoid backbone biosynthesis)	yes
A0A024VKF9	GO:0003735(structural constituent of ribosome);GO:0006412(translation);GO:0022625(cytosolic large ribosomal subunit)	nve03010(Ribosome)	yes
A0A024VKJ2	GO:0020011(apicoplast)		yes
A0A024VMU9			yes
A0A024VMY3	GO:0009670(triose-phosphate:phosphate antiporter activity);GO:0015717(triose phosphate transport)		yes
A0A024VN69	GO:0004842(ubiquitin-protein transferase activity);GO:0005783(endoplasmic reticulum);GO:0005789(endoplasmic reticulum membrane);GO:0010564(regulation of cell cycle process);GO:0016887(ATPase activity);GO:0030433(ubiquitin-dependent ERAD pathway)		yes
A0A024VP28			yes
A0A024VP53	GO:0005515(protein binding);GO:0005634(nucleus);GO:0005737(cytoplasm);GO:0005786(signal recognition particle, endoplasmic reticulum targeting);GO:0005789(endoplasmic reticulum membrane);GO:0006617(SRP-dependent cotranslational protein targeting to membrane, signal sequence recognition);GO:0008312(7S RNA binding);GO:0043022(ribosome binding)	cqu03060(Protein export)	yes
A0A024VPA6	GO:0005789(endoplasmic reticulum membrane);GO:0005887(integral component of plasma membrane);GO:0008521(acetyl-CoA transmembrane transporter activity);GO:0015295(solute:proton symporter activity)	dwi00604(Glycosphingolipid biosynthesis - ganglio series)	yes
A0A024VQ31	GO:0004839(ubiquitin activating enzyme activity);GO:0005737(cytoplasm)	tad04120(Ubiquitin mediated proteolysis)	yes
A0A024VQ97	GO:0004725(protein tyrosine phosphatase activity);GO:0005737(cytoplasm);GO:0006470(protein dephosphorylation);GO:0009986(cell surface);GO:0018342(protein prenylation);GO:0020008(rhoptry);GO:0020009(microneme)		yes
A0A024VRQ4	GO:0005634(nucleus)	rss04145(Phagosome);rss04210(Apoptosis);rss04530(Tight junction);rss04540(Gap junction)	yes
A0A024VT33	GO:0005634(nucleus);GO:0005737(cytoplasm)		yes
A0A024VT61	GO:0070258(inner membrane pellicle complex)		yes
A0A024VUS6	GO:0005663(DNA replication factor C complex);GO:0006260(DNA replication)	myi03030(DNA replication);myi03420(Nucleotide excision repair);myi03430(Mismatch repair)	yes
A0A024VVJ3	GO:0005515(protein binding);GO:0020005(symbiont-containing vacuole membrane)		yes
A0A024VVL1			yes
A0A024VY36	GO:0004721(phosphoprotein phosphatase activity);GO:0005634(nucleus);GO:0005737(cytoplasm);GO:0006470(protein dephosphorylation)		yes
A0A024VY57	GO:0004605(phosphatidate cytidylyltransferase activity);GO:0008654(phospholipid biosynthetic process)	phu00564(Glycerophospholipid metabolism);phu04070(Phosphatidylinositol signaling system)	yes
A0A024W082	GO:0004175(endopeptidase activity);GO:0005839(proteasome core complex);GO:0006511(ubiquitin-dependent protein catabolic process)	xtr03050(Proteasome)	yes
A0A024W0E2	GO:0009986(cell surface);GO:0046658(anchored component of plasma membrane)		yes
A0A024W1A2			yes
A0A024W1D8	GO:0005783(endoplasmic reticulum);GO:0005787(signal peptidase complex);GO:0006465(signal peptide processing);GO:0008233(peptidase activity)	dme03060(Protein export)	yes
A0A024W2G2	GO:0004326(tetrahydrofolylpolyglutamate synthase activity);GO:0005524(ATP binding);GO:0008841(dihydrofolate synthase activity);GO:0009396(folic acid-containing compound biosynthetic process)	obi00790(Folate biosynthesis)	yes
A0A024W2H0	GO:0000146(microfilament motor activity);GO:0003774(motor activity);GO:0007010(cytoskeleton organization);GO:0016459(myosin complex);GO:0030048(actin filament-based movement)		yes
A0A024W5L9	GO:0000502(proteasome complex);GO:0004175(endopeptidase activity);GO:0006508(proteolysis)	cin03050(Proteasome)	yes
A0A024W5P1	GO:0003756(protein disulfide isomerase activity);GO:0005788(endoplasmic reticulum lumen);GO:0006457(protein folding);GO:0009055(electron transfer activity);GO:0055114(oxidation-reduction process)	ccan04141(Protein processing in endoplasmic reticulum)	yes
A0A024W5S1	GO:0004827(proline-tRNA ligase activity);GO:0005737(cytoplasm);GO:0006418(tRNA aminoacylation for protein translation);GO:0042493(response to drug)	nvl00860(Porphyrin and chlorophyll metabolism);nvl00970(Aminoacyl-tRNA biosynthesis)	yes
A0A024W7P0			yes
A0A024W9J8			yes
A0A024WAD7	GO:0005635(nuclear envelope);GO:0005829(cytosol);GO:0006606(protein import into nucleus);GO:0007165(signal transduction)		yes
A0A024WAE6	GO:0000175(3'-5'-exoribonuclease activity);GO:0000288(nuclear-transcribed mRNA catabolic process, deadenylation-dependent decay);GO:0030014(CCR4-noT complex)	myi03018(RNA degradation)	yes
A0A024WB91	GO:0006886(intracellular protein transport);GO:0016192(vesicle-mediated transport);GO:0030122(AP-2 adaptor complex);GO:0030130(clathrin coat of trans-Golgi network vesicle)	myi04144(Endocytosis)	yes
A0A024WBV3	GO:0020013(modulation by symbiont of host erythrocyte aggregation);GO:0020036(Maurer's cleft)		yes
A0A024WDG1	GO:0030507(spectrin binding)		yes
A0A024WFC5			yes
A0A024WGG5	GO:0005515(protein binding);GO:0005829(cytosol);GO:0016020(membrane);GO:0020011(apicoplast);GO:0031410(cytoplasmic vesicle);GO:0042493(response to drug)	lak04068(FoxO signaling pathway);lak04140(Autophagy - animal);lak04136(Autophagy - other eukaryotes);lak04137(Mitophagy - animal)	yes
A0A024WHE5	GO:0020011(apicoplast)		yes
A0A024WLC6	GO:0008201(heparin binding);GO:0016020(membrane);GO:0030260(entry into host cell)		yes
A0A024WQG4	GO:0020011(apicoplast)		yes
A0A024WQH6	GO:0000244(spliceosomal tri-snRNP complex assembly);GO:0046540(U4/U6 x U5 tri-snRNP complex);GO:0071013(catalytic step 2 spliceosome)	tad03040(Spliceosome)	yes
A0A024WS46	GO:0005515(protein binding);GO:0030154(cell differentiation)	cin04310(Wnt signaling pathway);cin04140(Autophagy - animal)	yes
A0A024WU04	GO:0016020(membrane)		yes
A0A024WVQ6	GO:0005515(protein binding);GO:0009986(cell surface);GO:0020004(symbiont-containing vacuolar space);GO:0046658(anchored component of plasma membrane)		yes
A0A024X0P4			yes
A0A024X2Z4	GO:0016020(membrane);GO:0030260(entry into host cell)		yes
A0A024X470	GO:0003723(RNA binding);GO:0004004(ATP-dependent RNA helicase activity);GO:0016070(RNA metabolic process)		yes
A0A024XA07	GO:0020008(rhoptry)		yes
A0A024XBX7	GO:0005793(endoplasmic reticulum-Golgi intermediate compartment);GO:0016020(membrane);GO:0060627(regulation of vesicle-mediated transport)	rss05134(Legionellosis)	yes
A0A024XEH3	GO:0020011(apicoplast)		yes
A0A024XF17	GO:0004127(cytidylate kinase activity);GO:0005524(ATP binding);GO:0005634(nucleus);GO:0005737(cytoplasm);GO:0006139(nucleobase-containing compound metabolic process);GO:0006207(de novo' pyrimidine nucleobase biosynthetic process);GO:0006221(pyrimidine nucleotide biosynthetic process);GO:0009041(uridylate kinase activity)	dan00240(Pyrimidine metabolism);dan00983(Drug metabolism - other enzymes)	yes
A0A0A7M4S2	GO:0020002(host cell plasma membrane);GO:0020013(modulation by symbiont of host erythrocyte aggregation);GO:0020030(infected host cell surface knob);GO:0020033(antigenic variation);GO:0020035(cytoadherence to microvasculature, mediated by symbiont protein);GO:0046789(host cell surface receptor binding);GO:0050839(cell adhesion molecule binding)		yes
A0A0L0CU00	GO:0004756(selenide, water dikinase activity);GO:0006418(tRNA aminoacylation for protein translation)	dvi00450(Selenocompound metabolism)	yes
A0A0L0CVC4	GO:0005662(DNA replication factor A complex);GO:0006260(DNA replication);GO:0006261(DNA-dependent DNA replication);GO:0051052(regulation of DNA metabolic process)	tca03030(DNA replication);tca03420(Nucleotide excision repair);tca03430(Mismatch repair);tca03440(Homologous recombination);tca03460(Fanconi anemia pathway)	yes
A0A0L0CVG6	GO:0000398(mRNA splicing, via spliceosome);GO:0003723(RNA binding);GO:0005681(spliceosomal complex)	soc03040(Spliceosome)	yes
A0A0L0CVV9			yes
A0A0L0CWA2	GO:0005739(mitochondrion);GO:0005744(mitochondrial inner membrane presequence translocase complex);GO:0006626(protein targeting to mitochondrion);GO:0015031(protein transport)		yes
A0A0L0CX85			yes
A0A0L0CXE2	GO:0004467(long-chain fatty acid-CoA ligase activity);GO:0006631(fatty acid metabolic process);GO:0015909(long-chain fatty acid transport);GO:0020011(apicoplast)	sko00061(Fatty acid biosynthesis);sko00071(Fatty acid degradation);sko04146(Peroxisome)	yes
A0A0L0CXZ0	GO:0020008(rhoptry)		yes
A0A0L0CYQ8			yes
A0A0L0CZ29			yes
A0A0L0CZC0	GO:0003906(DNA-(apurinic or apyrimidinic site) lyase activity);GO:0005634(nucleus);GO:0005739(mitochondrion);GO:0006284(base-excision repair);GO:0008081(phosphoric diester hydrolase activity)	nve03410(Base excision repair)	yes
A0A0L0D219	GO:0008195(phosphatidate phosphatase activity)	lhu00561(Glycerolipid metabolism);lhu00564(Glycerophospholipid metabolism)	yes
A0A0L1I4Y8			yes
A0A0L1I688			yes
A0A0L1I8R2			yes
A0A0L1I902			yes
A0A0L1I9I4	GO:0000407(phagophore assembly site);GO:0005783(endoplasmic reticulum);GO:0006887(exocytosis);GO:0007029(endoplasmic reticulum organization);GO:0007030(Golgi organization);GO:0010506(regulation of autophagy);GO:0016020(membrane)	cbr04140(Autophagy - animal)	yes
A0A0L1IAH5	GO:0005524(ATP binding);GO:0005663(DNA replication factor C complex);GO:0006260(DNA replication)	nle03030(DNA replication);nle03420(Nucleotide excision repair);nle03430(Mismatch repair)	yes
A0A0L1IB82	GO:0005783(endoplasmic reticulum);GO:0005794(Golgi apparatus);GO:0020003(symbiont-containing vacuole);GO:0020008(rhoptry);GO:0031225(anchored component of membrane);GO:0045121(membrane raft)		yes
A0A0L1IE02	GO:0004175(endopeptidase activity);GO:0005839(proteasome core complex);GO:0006511(ubiquitin-dependent protein catabolic process)	rss03050(Proteasome)	yes
A0A0L1IEF1	GO:0003743(translation initiation factor activity);GO:0006446(regulation of translational initiation)	tut03013(RNA transport)	yes
A0A0L1IEH6	GO:0003917(DNA topoisomerase type I activity);GO:0005634(nucleus);GO:0006265(DNA topological change);GO:0042493(response to drug)		yes
A0A0L1IGY9	GO:0020008(rhoptry);GO:0031225(anchored component of membrane)		yes
A0A0L1IHD2	GO:0000118(histone deacetylase complex);GO:0004407(histone deacetylase activity);GO:0006325(chromatin organization);GO:0006355(regulation of transcription, DNA-templated)		yes
A0A0L1IHM9	GO:0000245(spliceosomal complex assembly);GO:0003723(RNA binding)	sfm03040(Spliceosome)	yes
A0A0L1II11	GO:0006364(rRNA processing);GO:0030515(snoRNA binding);GO:0032040(small-subunit processome)		yes
A0A0L1II48	GO:0004004(ATP-dependent RNA helicase activity);GO:0005515(protein binding);GO:0005737(cytoplasm)	adf03018(RNA degradation)	yes
A0A0L7K6J2			yes
A0A0L7K8U0	GO:0046789(host cell surface receptor binding);GO:1990225(rhoptry neck)		yes
A0A0L7KA98			yes
A0A0L7KAF1	GO:0004842(ubiquitin-protein transferase activity);GO:0030014(CCR4-noT complex)	aag03018(RNA degradation)	yes
A0A0L7KAH5	GO:0020011(apicoplast)		yes
A0A0L7KAT4	GO:0016020(membrane)		yes
A0A0L7KF35			yes
A0A0L7KFU9	GO:0003677(DNA binding);GO:0005096(GTPase activator activity);GO:0005634(nucleus);GO:0005829(cytosol);GO:0046872(metal ion binding)	rss04144(Endocytosis)	yes
A0A0L7KH39	GO:0003723(RNA binding);GO:0005685(U1 snRNP);GO:0006396(RNA processing)	tad03040(Spliceosome)	yes
A0A0L7KH62	GO:0000054(ribosomal subunit export from nucleus);GO:0005215(transporter activity);GO:0005506(iron ion binding);GO:0005524(ATP binding);GO:0005852(eukaryotic translation initiation factor 3 complex);GO:0006413(translational initiation);GO:0006415(translational termination);GO:0006810(transport);GO:0016020(membrane);GO:0016887(ATPase activity);GO:0043024(ribosomal small subunit binding);GO:0051539…		yes
A0A0L7KHZ0	GO:0006629(lipid metabolic process);GO:0016020(membrane);GO:0016298(lipase activity)		yes
A0A0L7KIE7			yes
A0A0L7KIT9	GO:0008201(heparin binding);GO:0020009(microneme);GO:0030260(entry into host cell);GO:0046789(host cell surface receptor binding)		yes
A0A0L7KJJ1	GO:0016021(integral component of membrane);GO:0020036(Maurer's cleft);GO:0042000(translocation of peptides or proteins into host)		yes
A0A0L7KKZ7	GO:0004066(asparagine synthase (glutamine-hydrolyzing) activity);GO:0006529(asparagine biosynthetic process)	rss00250(Alanine, aspartate and glutamate metabolism)	yes
A0A0L7KMF9			yes
A0A0L7LY20	GO:0003899(DNA-directed 5'-3' RNA polymerase activity);GO:0006366(transcription by RNA polymerase II);GO:0016591(DNA-directed RNA polymerase II, holoenzyme)	api00230(Purine metabolism);api00240(Pyrimidine metabolism);api03020(RNA polymerase)	yes
A0A0L7LZK1			yes
A0A0L7M0Y2			yes
A0A0L7M2G3			yes
A0A0L7M2G5	GO:0004252(serine-type endopeptidase activity);GO:0006508(proteolysis);GO:0008236(serine-type peptidase activity);GO:0020003(symbiont-containing vacuole);GO:0020026(merozoite dense granule)		yes
A0A0L7M2S5	GO:0005783(endoplasmic reticulum);GO:0045454(cell redox homeostasis)	pbi04621(noD-like receptor signaling pathway)	yes
A0A0L7M2Z0			yes
A0A0L7M3A0	GO:0044409(entry into host);GO:1990225(rhoptry neck)		yes
A0A0L7M436	GO:0003755(peptidyl-prolyl cis-trans isomerase activity)		yes
A0A0L7M474	GO:0000462(maturation of SSU-rRNA from tricistronic rRNA transcript (SSU-rRNA, 5.8S rRNA, LSU-rRNA));GO:0030515(snoRNA binding);GO:0032040(small-subunit processome);GO:0034388(Pwp2p-containing subcomplex of 90S preribosome)	pxy03008(Ribosome biogenesis in eukaryotes)	yes
A0A0L7M498	GO:0000055(ribosomal large subunit export from nucleus);GO:0000056(ribosomal small subunit export from nucleus);GO:0005049(nuclear export signal receptor activity);GO:0005634(nucleus);GO:0005737(cytoplasm);GO:0006611(protein export from nucleus);GO:0006810(transport);GO:0006886(intracellular protein transport);GO:0008536(Ran GTPase binding);GO:0015031(protein transport);GO:0046825(regulation of p…	ccar03013(RNA transport);ccar03008(Ribosome biogenesis in eukaryotes)	yes
A0A0L7M5C2	GO:0006886(intracellular protein transport);GO:0008270(zinc ion binding);GO:0016020(membrane);GO:0016192(vesicle-mediated transport);GO:0020011(apicoplast)		yes
A0A0L7M655			yes
A0A0L7M691	GO:0004596(peptide alpha-N-acetyltransferase activity);GO:0005737(cytoplasm);GO:0017196(N-terminal peptidyl-methionine acetylation)		yes
A0A0L7M9Q9	GO:0005515(protein binding);GO:0020009(microneme);GO:0030260(entry into host cell);GO:0045177(apical part of cell);GO:0046658(anchored component of plasma membrane)		yes
A0A194NLI9	GO:0003746(translation elongation factor activity);GO:0003924(GTPase activity);GO:0005739(mitochondrion);GO:0070125(mitochondrial translational elongation)		yes
A0A223LVQ0	GO:0005887(integral component of plasma membrane);GO:0016021(integral component of membrane);GO:0046658(anchored component of plasma membrane)		yes
A0A2I0BQL2		lhu03013(RNA transport)	yes
A0A2I0BRG0	GO:0020002(host cell plasma membrane);GO:0020033(antigenic variation)		yes
A0A2I0BUM8	GO:0006465(signal peptide processing);GO:0008233(peptidase activity)		yes
A0A2I0BWY2			yes
A0A2I0BXF6	GO:0046812(host cell surface binding);GO:1990225(rhoptry neck)		yes
A0A2I0BZR1	GO:0020002(host cell plasma membrane);GO:0020013(modulation by symbiont of host erythrocyte aggregation);GO:0020030(infected host cell surface knob);GO:0020033(antigenic variation);GO:0020035(cytoadherence to microvasculature, mediated by symbiont protein);GO:0050839(cell adhesion molecule binding)		yes
A0A2I0BZU4			yes
A0A2I0C0Y6	GO:0005524(ATP binding);GO:0005739(mitochondrion);GO:0006986(response to unfolded protein);GO:0009408(response to heat);GO:0016887(ATPase activity)		yes
A0A2I0C1F0			yes
A0A2I0C357	GO:0005515(protein binding);GO:1990225(rhoptry neck)		yes
A0A5J6C6N7	GO:0004123(cystathionine gamma-lyase activity);GO:0005739(mitochondrion);GO:0006534(cysteine metabolic process)	api00730(Thiamine metabolism);api04122(Sulfur relay system)	yes
A0A5K1K933			yes
A0A5P1A0Y9	GO:0020002(host cell plasma membrane);GO:0020013(modulation by symbiont of host erythrocyte aggregation);GO:0020030(infected host cell surface knob);GO:0020033(antigenic variation);GO:0020035(cytoadherence to microvasculature, mediated by symbiont protein);GO:0050839(cell adhesion molecule binding)		yes
C5HE26	GO:0005515(protein binding);GO:0009986(cell surface);GO:0020004(symbiont-containing vacuolar space);GO:0030260(entry into host cell);GO:0045177(apical part of cell);GO:0046658(anchored component of plasma membrane)		yes
C5HEG1	GO:0016020(membrane);GO:0020003(symbiont-containing vacuole)		yes
C6KTE8	GO:0020036(Maurer's cleft)		yes
I0IYV1	GO:0002377(immunoglobulin production);GO:0006508(proteolysis);GO:0008234(cysteine-type peptidase activity);GO:0020003(symbiont-containing vacuole);GO:0050776(regulation of immune response)	pbi04145(Phagosome);pbi04142(Lysosome);pbi04140(Autophagy - animal);pbi04210(Apoptosis)	yes
O96287	GO:0016021(integral component of membrane);GO:0020036(Maurer's cleft);GO:0042000(translocation of peptides or proteins into host)		yes
P14140	GO:0000226(microtubule cytoskeleton organization);GO:0005200(structural constituent of cytoskeleton);GO:0005874(microtubule);GO:0042493(response to drug)	ovi04145(Phagosome)	yes
P86287	GO:0005200(structural constituent of cytoskeleton);GO:0005884(actin filament);GO:0007010(cytoskeleton organization)	crg04145(Phagosome)	yes
Q25856	GO:0004345(glucose-6-phosphate dehydrogenase activity);GO:0006098(pentose-phosphate shunt);GO:0017057(6-phosphogluconolactonase activity);GO:0051156(glucose 6-phosphate metabolic process)	amex00030(Pentose phosphate pathway);amex00480(Glutathione metabolism)	yes
Q27720	GO:0004012(phospholipid-translocating ATPase activity);GO:0015914(phospholipid transport);GO:0016021(integral component of membrane)		yes
Q66PL8	GO:0008201(heparin binding);GO:0020009(microneme);GO:0046789(host cell surface receptor binding)		yes
Q8I1W9	GO:0005488(binding);GO:0046658(anchored component of plasma membrane);GO:1990225(rhoptry neck)		yes
Q8I2C5	GO:0020002(host cell plasma membrane);GO:0020033(antigenic variation)		yes
Q8I566	GO:0004372(glycine hydroxymethyltransferase activity);GO:0005737(cytoplasm);GO:0005739(mitochondrion);GO:0006730(one-carbon metabolic process);GO:0020011(apicoplast);GO:0070178(D-serine metabolic process)	rss00630(Glyoxylate and dicarboxylate metabolism);rss00260(Glycine, serine and threonine metabolism);rss00670(One carbon pool by folate);rss01523(Antifolate resistance)	yes
Q8IB44	GO:0005525(GTP binding);GO:0016020(membrane);GO:0016021(integral component of membrane)		yes
Q8IDR3	GO:0003774(motor activity);GO:0003779(actin binding);GO:0005515(protein binding);GO:0005524(ATP binding);GO:0005886(plasma membrane);GO:0016459(myosin complex);GO:0020039(pellicle);GO:0070258(inner membrane pellicle complex)		yes
Q8IJ28			yes
Q8IKL8			yes
Q8T6A9	GO:0005515(protein binding);GO:0046658(anchored component of plasma membrane)		yes
U6C8F2	GO:0008201(heparin binding);GO:0020008(rhoptry);GO:0030260(entry into host cell);GO:0045177(apical part of cell);GO:0046789(host cell surface receptor binding)		yes
W4I6E0			yes
W4I8Q0			yes
W4IBX3	GO:0020011(apicoplast)		yes
W4IED6			yes
W4IER4	GO:0004197(cysteine-type endopeptidase activity);GO:0005515(protein binding);GO:0006508(proteolysis);GO:0020020(food vacuole)		yes
W4IQ76	GO:0000245(spliceosomal complex assembly);GO:0003729(mRNA binding);GO:0005686(U2 snRNP);GO:0005689(U12-type spliceosomal complex);GO:0071004(U2-type prespliceosome);GO:0071013(catalytic step 2 spliceosome)	epa03040(Spliceosome)	yes
W4IS66	GO:0004831(tyrosine-tRNA ligase activity);GO:0006437(tyrosyl-tRNA aminoacylation);GO:0044164(host cell cytosol);GO:0046789(host cell surface receptor binding)	rss00970(Aminoacyl-tRNA biosynthesis)	yes
W4ITN6			yes
W4IV31	GO:0009306(protein secretion)		yes
W4IVZ8			yes
W4IW65			yes
W4IXV9	GO:0016020(membrane);GO:0020011(apicoplast)		yes
W4J2P7	GO:0005635(nuclear envelope);GO:0006998(nuclear envelope organization)		yes
W4J3I2	GO:0030430(host cell cytoplasm)		yes
W4J6L2			yes
W7F3Z6	GO:0070258(inner membrane pellicle complex);GO:0071944(cell periphery)		yes
W7F638	GO:0044538(host cell periphery)		yes
W7F784			yes
W7F7L4	GO:0004672(protein kinase activity);GO:0006468(protein phosphorylation)		yes
W7FEY9	GO:0005576(extracellular region)		yes
W7FHC2	GO:0005576(extracellular region);GO:0005739(mitochondrion);GO:0006448(regulation of translational elongation);GO:0019887(protein kinase regulator activity);GO:0022626(cytosolic ribosome)		yes
W7FHI5	GO:0000462(maturation of SSU-rRNA from tricistronic rRNA transcript (SSU-rRNA, 5.8S rRNA, LSU-rRNA));GO:0030515(snoRNA binding);GO:0032040(small-subunit processome);GO:0034388(Pwp2p-containing subcomplex of 90S preribosome)	tad03008(Ribosome biogenesis in eukaryotes)	yes
W7FK41	GO:0003674(molecular_function);GO:0005575(cellular_component)		yes
W7FKA5	GO:0003824(catalytic activity);GO:0010564(regulation of cell cycle process);GO:0016020(membrane);GO:0016887(ATPase activity);GO:0020011(apicoplast);GO:0030433(ubiquitin-dependent ERAD pathway)	dpo04122(Sulfur relay system)	yes
W7FNZ2	GO:0004306(ethanolamine-phosphate cytidylyltransferase activity);GO:0005829(cytosol);GO:0008654(phospholipid biosynthetic process)	dme00564(Glycerophospholipid metabolism);dme00440(Phosphonate and phosphinate metabolism)	yes
W7FU89	GO:0046658(anchored component of plasma membrane)		yes
W7FV34			yes
W7FVP2	GO:0020011(apicoplast);GO:0046907(intracellular transport)		yes
W7G688	GO:0006629(lipid metabolic process);GO:0016020(membrane);GO:0016298(lipase activity)		yes
W7G6B6	GO:0005829(cytosol)		yes
W7G9J8	GO:0022625(cytosolic large ribosomal subunit)	aplc03010(Ribosome)	yes
W7J6W2			yes
W7J7V6	GO:0020011(apicoplast)		yes
W7J9I7	GO:0005952(cAMP-dependent protein kinase complex);GO:0008603(cAMP-dependent protein kinase regulator activity)	lcf04910(Insulin signaling pathway)	yes
W7JBS0	GO:0005634(nucleus);GO:0005730(nucleolus)		yes
W7JDY8	GO:0002720(positive regulation of cytokine production involved in immune response);GO:0003677(DNA binding);GO:0005694(chromosome);GO:0005829(cytosol);GO:0006355(regulation of transcription, DNA-templated);GO:0006359(regulation of transcription by RNA polymerase III);GO:0008301(DNA binding, bending)	bmy03410(Base excision repair);bmy04140(Autophagy - animal)	yes
W7JFC7	GO:0020035(cytoadherence to microvasculature, mediated by symbiont protein);GO:0044164(host cell cytosol);GO:0044228(host cell surface)		yes
W7JHN4	GO:0043657(host cell)		yes
W7JJ43			yes
W7JJD0	GO:0020011(apicoplast)		yes
W7JLQ1			yes
W7JM33	GO:0017121(phospholipid scrambling);GO:0017128(phospholipid scramblase activity)		yes
W7JM76	GO:0005200(structural constituent of cytoskeleton);GO:0005884(actin filament);GO:0006887(exocytosis);GO:0006897(endocytosis);GO:0007010(cytoskeleton organization)		yes
W7JMI1	GO:0020011(apicoplast)		yes
W7JP08	GO:0005758(mitochondrial intermembrane space);GO:0006626(protein targeting to mitochondrion);GO:0015450(P-P-bond-hydrolysis-driven protein transmembrane transporter activity)		yes
W7JPL6	GO:0000339(RNA cap binding);GO:0003729(mRNA binding);GO:0003743(translation initiation factor activity);GO:0005737(cytoplasm);GO:0006446(regulation of translational initiation);GO:0008026(ATP-dependent helicase activity);GO:0016281(eukaryotic translation initiation factor 4F complex);GO:0016887(ATPase activity);GO:0033679(3'-5' DNA/RNA helicase activity)	ipu03013(RNA transport)	yes
W7JPP7	GO:0000234(phosphoethanolamine N-methyltransferase activity);GO:0005794(Golgi apparatus);GO:0006656(phosphatidylcholine biosynthetic process)	fcd00564(Glycerophospholipid metabolism)	yes
W7JPV1	GO:0005515(protein binding);GO:0042643(actomyosin, actin portion);GO:0070258(inner membrane pellicle complex)		yes
W7JPX5	GO:0003826(alpha-ketoacid dehydrogenase activity);GO:0005947(mitochondrial alpha-ketoglutarate dehydrogenase complex)	lgi00640(Propanoate metabolism);lgi00280(Valine, leucine and isoleucine degradation)	yes
W7JQ20	GO:0005737(cytoplasm);GO:0020009(microneme);GO:0031244(extrinsic component of cell outer membrane);GO:0046658(anchored component of plasma membrane);GO:0046812(host cell surface binding)		yes
W7JQC5	GO:0005200(structural constituent of cytoskeleton);GO:0005884(actin filament);GO:0007010(cytoskeleton organization)	crg04145(Phagosome)	yes
W7JQK4	GO:0005515(protein binding);GO:0005794(Golgi apparatus);GO:0006886(intracellular protein transport);GO:0016192(vesicle-mediated transport);GO:0020008(rhoptry);GO:0030125(clathrin vesicle coat);GO:0030131(clathrin adaptor complex);GO:0031410(cytoplasmic vesicle)	tru04142(Lysosome)	yes
W7JQY2	GO:0000462(maturation of SSU-rRNA from tricistronic rRNA transcript (SSU-rRNA, 5.8S rRNA, LSU-rRNA));GO:0005730(nucleolus);GO:0019843(rRNA binding);GO:0032040(small-subunit processome);GO:0070037(rRNA (pseudouridine) methyltransferase activity);GO:0070475(rRNA base methylation)		yes
W7JR56			yes
W7JRC0			yes
W7JRC8	GO:0004417(hydroxyethylthiazole kinase activity);GO:0009228(thiamine biosynthetic process)		yes
W7JRW9	GO:0003743(translation initiation factor activity);GO:0006413(translational initiation)		yes
W7JRZ9	GO:0003723(RNA binding);GO:0008150(biological_process)		yes
W7JSR9	GO:0005634(nucleus);GO:0005737(cytoplasm)		yes
W7JT13	GO:0000243(commitment complex);GO:0008187(poly-pyrimidine tract binding);GO:0016607(nuclear speck);GO:0030628(pre-mRNA 3'-splice site binding);GO:0071004(U2-type prespliceosome);GO:0089701(U2AF)	mde03040(Spliceosome)	yes
W7JUC3	GO:0003755(peptidyl-prolyl cis-trans isomerase activity);GO:0005528(FK506 binding);GO:0005634(nucleus);GO:0005737(cytoplasm);GO:0006457(protein folding);GO:0046983(protein dimerization activity)	rss04915(Estrogen signaling pathway)	yes
W7JUH6	GO:0005515(protein binding)		yes
W7JVX4	GO:0004004(ATP-dependent RNA helicase activity);GO:0005681(spliceosomal complex);GO:0008380(RNA splicing);GO:0051726(regulation of cell cycle)		yes
W7JVZ6	GO:0042127(regulation of cell proliferation)		yes
W7JW75	GO:0005525(GTP binding);GO:0007165(signal transduction)		yes
W7JWH4	GO:0000338(protein deneddylation);GO:0006511(ubiquitin-dependent protein catabolic process);GO:0016579(protein deubiquitination)		yes
W7JWI6	GO:0016787(hydrolase activity)	tca00520(Amino sugar and nucleotide sugar metabolism)	yes
W7JWM4	GO:0005385(zinc ion transmembrane transporter activity);GO:0005887(integral component of plasma membrane);GO:0006829(zinc II ion transport)		yes
W7JWM6	GO:0000375(RNA splicing, via transesterification reactions);GO:0005732(small nucleolar ribonucleoprotein complex)	rss03040(Spliceosome)	yes
W7JXX0	GO:0006556(S-adenosylmethionine biosynthetic process);GO:0042301(phosphate ion binding);GO:0042803(protein homodimerization activity);GO:0043531(ADP binding);GO:0046872(metal ion binding)	asn00270(Cysteine and methionine metabolism)	yes
W7JYE1	GO:0004013(adenosylhomocysteinase activity);GO:0006730(one-carbon metabolic process)	rss00270(Cysteine and methionine metabolism)	yes
W7JZR4	GO:0005783(endoplasmic reticulum);GO:0006888(ER to Golgi vesicle-mediated transport);GO:0030127(COPII vesicle coat);GO:0043952(protein transport by the Sec complex)	amex04141(Protein processing in endoplasmic reticulum)	yes
W7JZU6	GO:0005663(DNA replication factor C complex);GO:0006260(DNA replication);GO:0006271(DNA strand elongation involved in DNA replication);GO:0043626(PCNA complex)	hmg03030(DNA replication);hmg03420(Nucleotide excision repair);hmg03430(Mismatch repair)	yes
W7JZW5	GO:0003747(translation release factor activity);GO:0006449(regulation of translational termination)	obi03015(mRNA surveillance pathway)	yes
W7K0R2			yes
W7K0Z2	GO:0000398(mRNA splicing, via spliceosome);GO:0005686(U2 snRNP);GO:0030620(U2 snRNA binding)	srx03040(Spliceosome)	yes
W7K0Z7	GO:0004175(endopeptidase activity);GO:0005838(proteasome regulatory particle);GO:0006511(ubiquitin-dependent protein catabolic process)	sko03050(Proteasome)	yes
W7K1J7	GO:0005515(protein binding);GO:0070258(inner membrane pellicle complex)		yes
W7K2J8			yes
W7K2L5			yes
W7K2V4	GO:0019898(extrinsic component of membrane);GO:0033644(host cell membrane);GO:0070258(inner membrane pellicle complex)		yes
W7K3B4			yes
W7K439	GO:0000245(spliceosomal complex assembly);GO:0000387(spliceosomal snRNP assembly);GO:0000932(P-body);GO:0000956(nuclear-transcribed mRNA catabolic process);GO:0005688(U6 snRNP);GO:0017070(U6 snRNA binding);GO:0033962(cytoplasmic mRNA processing body assembly);GO:0097526(spliceosomal tri-snRNP complex)	nve03040(Spliceosome);nve03018(RNA degradation)	yes
W7K492	GO:0005838(proteasome regulatory particle);GO:0006511(ubiquitin-dependent protein catabolic process)	nvi03050(Proteasome)	yes
W7K4B9	GO:0005783(endoplasmic reticulum);GO:0009408(response to heat);GO:0051082(unfolded protein binding)	dpa04141(Protein processing in endoplasmic reticulum)	yes
W7K4H5	GO:0005737(cytoplasm);GO:0010323(negative regulation of isopentenyl diphosphate biosynthetic process, methylerythritol 4-phosphate pathway);GO:0016311(dephosphorylation);GO:0050308(sugar-phosphatase activity)		yes
W7K4P9	GO:0004175(endopeptidase activity);GO:0005838(proteasome regulatory particle);GO:0006511(ubiquitin-dependent protein catabolic process)	srx03050(Proteasome)	yes
W7K536	GO:0020011(apicoplast)		yes
W7K5G0	GO:0005635(nuclear envelope);GO:0005829(cytosol)		yes
W7K5Y4		tut03018(RNA degradation)	yes
W7K5Z0	GO:0003743(translation initiation factor activity);GO:0005851(eukaryotic translation initiation factor 2B complex);GO:0006413(translational initiation)	adf03013(RNA transport)	yes
W7K6R4			yes
W7K6S4			yes
W7K7A4			yes
W7K7Q0	GO:0000329(fungal-type vacuole membrane);GO:0003674(molecular_function);GO:0008150(biological_process)	lhu00270(Cysteine and methionine metabolism);lhu00480(Glutathione metabolism)	yes
W7K7X3			yes
W7K929	GO:0005737(cytoplasm);GO:0006886(intracellular protein transport);GO:0016887(ATPase activity)	dme04144(Endocytosis)	yes
W7K9W4	GO:0005829(cytosol)		yes
W7KAH2			yes
W7KAJ9	GO:0070258(inner membrane pellicle complex)		yes
W7KAW0	GO:0005832(chaperonin-containing T-complex);GO:0006457(protein folding);GO:0051082(unfolded protein binding)		yes
W7KC01	GO:0005739(mitochondrion)		yes
W7KD17	GO:0020011(apicoplast)		yes
W7KJ30			yes
W7KJS0	GO:0005737(cytoplasm);GO:0031625(ubiquitin protein ligase binding);GO:0061630(ubiquitin protein ligase activity)	smm04141(Protein processing in endoplasmic reticulum);smm04120(Ubiquitin mediated proteolysis)	yes
W7KLL3	GO:0005515(protein binding);GO:0042643(actomyosin, actin portion);GO:0070258(inner membrane pellicle complex)		yes
A0A024UVX3	GO:0004003(ATP-dependent DNA helicase activity);GO:0005515(protein binding);GO:0005634(nucleus);GO:0016887(ATPase activity)		no
A0A024UWI6	GO:0003746(translation elongation factor activity);GO:0005515(protein binding);GO:0006414(translational elongation);GO:0020011(apicoplast)		no
A0A024UX89	GO:0003735(structural constituent of ribosome);GO:0006412(translation);GO:0022625(cytosolic large ribosomal subunit)	adf03010(Ribosome)	no
A0A024UX99	GO:0000502(proteasome complex);GO:0004175(endopeptidase activity);GO:0006508(proteolysis)	cin03050(Proteasome)	no
A0A024UXY9	GO:0005543(phospholipid binding);GO:0012505(endomembrane system);GO:0019898(extrinsic component of membrane)	nle04071(Sphingolipid signaling pathway)	no
A0A024UY38	GO:0006885(regulation of pH);GO:0009678(hydrogen-translocating pyrophosphatase activity);GO:0015078(proton transmembrane transporter activity);GO:0020020(food vacuole)	rss00190(Oxidative phosphorylation)	no
A0A024UY56	GO:0005515(protein binding);GO:0006986(response to unfolded protein);GO:0009408(response to heat);GO:0020003(symbiont-containing vacuole);GO:0020005(symbiont-containing vacuole membrane);GO:0020007(apical complex);GO:0034214(protein hexamerization);GO:0044053(translocation of peptides or proteins into host cell cytoplasm);GO:0097619(PTEX complex)		no
A0A024UY99	GO:0003735(structural constituent of ribosome);GO:0006412(translation);GO:0022625(cytosolic large ribosomal subunit)	aqu03010(Ribosome)	no
A0A024UYB5	GO:0003735(structural constituent of ribosome);GO:0006412(translation);GO:0022625(cytosolic large ribosomal subunit)	tut03010(Ribosome)	no
A0A024UYG1	GO:0020011(apicoplast)		no
A0A024UYW2	GO:0000350(generation of catalytic spliceosome for second transesterification step);GO:0000384(first spliceosomal transesterification activity);GO:0000389(mRNA 3'-splice site recognition);GO:0000974(Prp19 complex);GO:0071012(catalytic step 1 spliceosome);GO:0071013(catalytic step 2 spliceosome);GO:0071014(post-mRNA release spliceosomal complex);GO:0071020(post-spliceosomal complex)	cel03040(Spliceosome)	no
A0A024UYY4	GO:0005634(nucleus)		no
A0A024UZ11			no
A0A024UZ45	GO:0003924(GTPase activity);GO:0005737(cytoplasm);GO:0005886(plasma membrane);GO:0007017(microtubule-based process);GO:0016192(vesicle-mediated transport);GO:0020005(symbiont-containing vacuole membrane);GO:0020020(food vacuole);GO:0030430(host cell cytoplasm);GO:0031965(nuclear membrane)		no
A0A024UZ64	GO:0005886(plasma membrane);GO:0008517(folic acid transmembrane transporter activity)		no
A0A024UZ74	GO:0004197(cysteine-type endopeptidase activity);GO:0006508(proteolysis);GO:0020020(food vacuole);GO:0042540(hemoglobin catabolic process)		no
A0A024UZB8	GO:0016020(membrane);GO:0020020(food vacuole);GO:0044179(hemolysis in other organism)		no
A0A024UZK0	GO:0003674(molecular_function);GO:0005575(cellular_component);GO:0008150(biological_process)	tsp03040(Spliceosome)	no
A0A024UZM7			no
A0A024UZZ2	GO:0003735(structural constituent of ribosome);GO:0006412(translation);GO:0022625(cytosolic large ribosomal subunit)	myi03010(Ribosome)	no
A0A024V007	GO:0003735(structural constituent of ribosome);GO:0006412(translation);GO:0022625(cytosolic large ribosomal subunit)	isc03010(Ribosome)	no
A0A024V013	GO:0004365(glyceraldehyde-3-phosphate dehydrogenase (NAD+) (phosphorylating) activity);GO:0005829(cytosol);GO:0006094(gluconeogenesis);GO:0006096(glycolytic process);GO:0016020(membrane)	pss00010(Glycolysis / Gluconeogenesis)	no
A0A024V030	GO:0005524(ATP binding);GO:0005737(cytoplasm);GO:0005829(cytosol);GO:0005886(plasma membrane);GO:0006457(protein folding);GO:0009408(response to heat);GO:0009506(plasmodesma);GO:0031072(heat shock protein binding);GO:0046872(metal ion binding);GO:0051082(unfolded protein binding)	bta04141(Protein processing in endoplasmic reticulum)	no
A0A024V0H4	GO:0005773(vacuole);GO:0006855(drug transmembrane transport);GO:0042626(ATPase activity, coupled to transmembrane movement of substances);GO:0046872(metal ion binding);GO:0046873(metal ion transmembrane transporter activity)	api02010(ABC transporters)	no
A0A024V0L4			no
A0A024V0X7	GO:0006396(RNA processing);GO:0008143(poly(A) binding)	cbr03013(RNA transport);cbr03015(mRNA surveillance pathway);cbr03018(RNA degradation)	no
A0A024V145	GO:0005634(nucleus);GO:0005737(cytoplasm);GO:0006260(DNA replication);GO:0051726(regulation of cell cycle)	crg03030(DNA replication)	no
A0A024V173	GO:0003676(nucleic acid binding);GO:0004386(helicase activity)		no
A0A024V1A5			no
A0A024V1K1	GO:0044538(host cell periphery)		no
A0A024V1L7	GO:0020011(apicoplast)		no
A0A024V1R9	GO:0020003(symbiont-containing vacuole)		no
A0A024V1S6	GO:0003735(structural constituent of ribosome);GO:0006412(translation);GO:0022627(cytosolic small ribosomal subunit)	ola03010(Ribosome)	no
A0A024V1S9	GO:0003674(molecular_function);GO:0005575(cellular_component)		no
A0A024V1T4	GO:0005515(protein binding);GO:0020005(symbiont-containing vacuole membrane);GO:0020007(apical complex);GO:0044053(translocation of peptides or proteins into host cell cytoplasm);GO:0097619(PTEX complex)		no
A0A024V1Y0	GO:0016020(membrane)		no
A0A024V201	GO:0000027(ribosomal large subunit assembly);GO:0000956(nuclear-transcribed mRNA catabolic process);GO:0002181(cytoplasmic translation);GO:0003735(structural constituent of ribosome);GO:0005730(nucleolus);GO:0006364(rRNA processing);GO:0022625(cytosolic large ribosomal subunit);GO:0030687(preribosome, large subunit precursor);GO:0070180(large ribosomal subunit rRNA binding)		no
A0A024V213			no
A0A024V216	GO:0003674(molecular_function);GO:0005634(nucleus);GO:0005829(cytosol);GO:0005886(plasma membrane);GO:0008150(biological_process)		no
A0A024V227	GO:0000398(mRNA splicing, via spliceosome)	srx03040(Spliceosome)	no
A0A024V252	GO:0005484(SNAP receptor activity);GO:0005783(endoplasmic reticulum);GO:0005801(cis-Golgi network);GO:0006886(intracellular protein transport);GO:0031201(SNARE complex);GO:0031338(regulation of vesicle fusion)	hmg04130(SNARE interactions in vesicular transport)	no
A0A024V269	GO:0020005(symbiont-containing vacuole membrane)		no
A0A024V296	GO:0003746(translation elongation factor activity);GO:0005853(eukaryotic translation elongation factor 1 complex);GO:0006414(translational elongation)	soc03013(RNA transport)	no
A0A024V2D7	GO:0000779(condensed chromosome, centromeric region);GO:0000799(nuclear condensin complex);GO:0003682(chromatin binding);GO:0007076(mitotic chromosome condensation);GO:0010032(meiotic chromosome condensation);GO:0042393(histone binding);GO:0051304(chromosome separation)		no
A0A024V2E9			no
A0A024V2G5	GO:0003735(structural constituent of ribosome);GO:0006412(translation);GO:0022627(cytosolic small ribosomal subunit)	gja03010(Ribosome)	no
A0A024V2I3	GO:0004175(endopeptidase activity);GO:0005839(proteasome core complex);GO:0006511(ubiquitin-dependent protein catabolic process)	rss03050(Proteasome)	no
A0A024V2J1	GO:0000234(phosphoethanolamine N-methyltransferase activity);GO:0005794(Golgi apparatus);GO:0006656(phosphatidylcholine biosynthetic process)	fcd00564(Glycerophospholipid metabolism)	no
A0A024V2Y7	GO:0003906(DNA-(apurinic or apyrimidinic site) lyase activity);GO:0005634(nucleus);GO:0005739(mitochondrion);GO:0006284(base-excision repair);GO:0008081(phosphoric diester hydrolase activity)	nve03410(Base excision repair)	no
A0A024V2Z1	GO:0020011(apicoplast);GO:0051087(chaperone binding)		no
A0A024V356	GO:0005515(protein binding);GO:0005829(cytosol);GO:0007264(small GTPase mediated signal transduction);GO:0016020(membrane);GO:0020008(rhoptry);GO:0055037(recycling endosome);GO:0060627(regulation of vesicle-mediated transport)	tut04144(Endocytosis)	no
A0A024V392	GO:0005739(mitochondrion)	prap00190(Oxidative phosphorylation)	no
A0A024V3B3	GO:0005515(protein binding);GO:0042643(actomyosin, actin portion);GO:0070258(inner membrane pellicle complex)		no
A0A024V3P9	GO:0003729(mRNA binding);GO:0006396(RNA processing);GO:0008143(poly(A) binding)	soc03013(RNA transport);soc03015(mRNA surveillance pathway);soc03018(RNA degradation)	no
A0A024V3U5			no
A0A024V3W1	GO:0003881(CDP-diacylglycerol-inositol 3-phosphatidyltransferase activity);GO:0006661(phosphatidylinositol biosynthetic process)		no
A0A024V3X2			no
A0A024V433			no
A0A024V466	GO:0005515(protein binding);GO:0020003(symbiont-containing vacuole);GO:0020008(rhoptry);GO:0030260(entry into host cell);GO:0046812(host cell surface binding)		no
A0A024V4B4			no
A0A024V4I1	GO:0005768(endosome);GO:0006904(vesicle docking involved in exocytosis);GO:0007032(endosome organization);GO:0007040(lysosome organization);GO:0030674(protein binding, bridging);GO:0030897(HOPS complex);GO:0035542(regulation of SNARE complex assembly)		no
A0A024V4L1	GO:0002028(regulation of sodium ion transport);GO:0016887(ATPase activity);GO:0042493(response to drug)		no
A0A024V4R1	GO:0003723(RNA binding)		no
A0A024V530			no
A0A024V5A7	GO:0006629(lipid metabolic process);GO:0016020(membrane);GO:0016298(lipase activity)		no
A0A024V5A9	GO:0005634(nucleus);GO:0005737(cytoplasm);GO:0006986(response to unfolded protein);GO:0009408(response to heat);GO:0030430(host cell cytoplasm);GO:0030544(Hsp70 protein binding);GO:0051082(unfolded protein binding)		no
A0A024V5D2	GO:0006457(protein folding);GO:0020011(apicoplast);GO:0051082(unfolded protein binding)	fpg03018(RNA degradation)	no
A0A024V5E4			no
A0A024V5F7			no
A0A024V5H3	GO:0004017(adenylate kinase activity);GO:0005829(cytosol);GO:0006091(generation of precursor metabolites and energy)	rss00230(Purine metabolism);rss00730(Thiamine metabolism)	no
A0A024V5J9	GO:0003690(double-stranded DNA binding);GO:0003700(DNA binding transcription factor activity);GO:0005634(nucleus);GO:0006355(regulation of transcription, DNA-templated)		no
A0A024V5K4	GO:0020011(apicoplast)		no
A0A024V5S5	GO:0033643(host cell part)		no
A0A024V5S9	GO:0020011(apicoplast)		no
A0A024V605			no
A0A024V6J5	GO:0001055(RNA polymerase II activity);GO:0005665(DNA-directed RNA polymerase II, core complex)	rss00230(Purine metabolism);rss00240(Pyrimidine metabolism);rss03020(RNA polymerase);rss05016(Huntington disease);rss05169(Epstein-Barr virus infection)	no
A0A024V6R2			no
A0A024V6X0	GO:0003735(structural constituent of ribosome);GO:0006412(translation);GO:0022625(cytosolic large ribosomal subunit)	cbr03010(Ribosome)	no
A0A024V752	GO:0000045(autophagosome assembly);GO:0000422(autophagy of mitochondrion);GO:0005829(cytosol);GO:0006497(protein lipidation);GO:0019898(extrinsic component of membrane);GO:0032266(phosphatidylinositol-3-phosphate binding);GO:0034045(phagophore assembly site membrane);GO:0034497(protein localization to phagophore assembly site);GO:0044804(autophagy of nucleus);GO:0080025(phosphatidylinositol-3,5-b…		no
A0A024V768	GO:0009987(cellular process)		no
A0A024V772	GO:0020011(apicoplast);GO:0020036(Maurer's cleft)		no
A0A024V7P5	GO:0003677(DNA binding);GO:0005634(nucleus);GO:0005737(cytoplasm);GO:0034399(nuclear periphery);GO:0042393(histone binding)		no
A0A024V7Z9	GO:0005739(mitochondrion);GO:0006457(protein folding);GO:0006626(protein targeting to mitochondrion);GO:0006986(response to unfolded protein);GO:0042623(ATPase activity, coupled)	zne03018(RNA degradation)	no
A0A024V804	GO:0006888(ER to Golgi vesicle-mediated transport);GO:0020036(Maurer's cleft)	tca04141(Protein processing in endoplasmic reticulum)	no
A0A024V8E5	GO:0003756(protein disulfide isomerase activity);GO:0005788(endoplasmic reticulum lumen);GO:0006457(protein folding);GO:0020009(microneme)	adf04141(Protein processing in endoplasmic reticulum)	no
A0A024V8H4	GO:0004222(metalloendopeptidase activity);GO:0005750(mitochondrial respiratory chain complex III);GO:0006122(mitochondrial electron transport, ubiquinol to cytochrome c);GO:0008270(zinc ion binding);GO:0009060(aerobic respiration);GO:0016485(protein processing)		no
A0A024V8N9			no
A0A024V941	GO:0004601(peroxidase activity);GO:0005829(cytosol);GO:0006979(response to oxidative stress);GO:0016209(antioxidant activity)		no
A0A024V981	GO:0003743(translation initiation factor activity);GO:0005852(eukaryotic translation initiation factor 3 complex);GO:0006446(regulation of translational initiation)	lcm03013(RNA transport)	no
A0A024V9K5	GO:0016887(ATPase activity);GO:0020011(apicoplast)		no
A0A024V9L3	GO:0008426(protein kinase C inhibitor activity)		no
A0A024V9L9	GO:0004674(protein serine/threonine kinase activity);GO:0006468(protein phosphorylation)		no
A0A024V9Q4	GO:0000786(nucleosome);GO:0003677(DNA binding);GO:0006333(chromatin assembly or disassembly);GO:0051276(chromosome organization)	mcc05202(Transcriptional misregulation in cancers);mcc05322(Systemic lupus erythematosus);mcc05034(Alcoholism)	no
A0A024V9S8	GO:0004467(long-chain fatty acid-CoA ligase activity);GO:0006631(fatty acid metabolic process);GO:0016208(AMP binding)	rss00061(Fatty acid biosynthesis);rss00071(Fatty acid degradation);rss04146(Peroxisome);rss04216(Ferroptosis);rss04920(Adipocytokine signaling pathway);rss03320(PPAR signaling pathway);rss04714(Thermogenesis)	no
A0A024VA43	GO:0005742(mitochondrial outer membrane translocase complex);GO:0030150(protein import into mitochondrial matrix)		no
A0A024VAF5	GO:0005654(nucleoplasm);GO:0031965(nuclear membrane)		no
A0A024VAR4	GO:0005634(nucleus);GO:0005737(cytoplasm)		no
A0A024VAS3	GO:0004396(hexokinase activity);GO:0005829(cytosol);GO:0006096(glycolytic process)	cpic00010(Glycolysis / Gluconeogenesis);cpic00051(Fructose and mannose metabolism);cpic00052(Galactose metabolism);cpic00500(Starch and sucrose metabolism);cpic00520(Amino sugar and nucleotide sugar metabolism);cpic00524(Neomycin, kanamycin and gentamicin biosynthesis);cpic04910(Insulin signaling pathway)	no
A0A024VB10	GO:0008270(zinc ion binding)		no
A0A024VB35	GO:0005198(structural molecule activity);GO:0005874(microtubule);GO:0007018(microtubule-based movement)	rss04145(Phagosome);rss04210(Apoptosis);rss04530(Tight junction);rss04540(Gap junction)	no
A0A024VB53	GO:0044538(host cell periphery)		no
A0A024VBI3	GO:0016021(integral component of membrane);GO:0019368(fatty acid elongation, unsaturated fatty acid)	nfu00062(Fatty acid elongation)	no
A0A024VBP1	GO:0005515(protein binding);GO:0015031(protein transport);GO:0016021(integral component of membrane);GO:0020005(symbiont-containing vacuole membrane);GO:0020036(Maurer's cleft)		no
A0A024VBS3	GO:0006465(signal peptide processing);GO:0008233(peptidase activity)		no
A0A024VBU2			no
A0A024VBY1	GO:0005524(ATP binding);GO:0005737(cytoplasm);GO:0005739(mitochondrion);GO:0008150(biological_process);GO:0016887(ATPase activity)		no
A0A024VC00	GO:0020008(rhoptry)		no
A0A024VC19	GO:0004579(dolichyl-diphosphooligosaccharide-protein glycotransferase activity);GO:0008250(oligosaccharyltransferase complex);GO:0018279(protein N-linked glycosylation via asparagine)		no
A0A024VC77	GO:0005743(mitochondrial inner membrane);GO:0016887(ATPase activity)		no
A0A024VC88	GO:0005215(transporter activity);GO:0005483(soluble NSF attachment protein activity);GO:0005783(endoplasmic reticulum);GO:0005794(Golgi apparatus)		no
A0A024VC90	GO:0005515(protein binding);GO:0020005(symbiont-containing vacuole membrane)		no
A0A024VCH9	GO:0004004(ATP-dependent RNA helicase activity);GO:0005515(protein binding);GO:0005737(cytoplasm)	rss03018(RNA degradation)	no
A0A024VCW7	GO:0016021(integral component of membrane);GO:0046658(anchored component of plasma membrane)		no
A0A024VD19	GO:0005643(nuclear pore);GO:0005783(endoplasmic reticulum);GO:0017056(structural constituent of nuclear pore);GO:0034613(cellular protein localization);GO:0051292(nuclear pore complex assembly);GO:0071786(endoplasmic reticulum tubular network organization)		no
A0A024VD42	GO:0004768(stearoyl-CoA 9-desaturase activity);GO:0005783(endoplasmic reticulum);GO:0006633(fatty acid biosynthetic process)	lhu01040(Biosynthesis of unsaturated fatty acids)	no
A0A024VD83	GO:0004004(ATP-dependent RNA helicase activity);GO:0016070(RNA metabolic process)		no
A0A024VD93	GO:0020036(Maurer's cleft);GO:0044538(host cell periphery)		no
A0A024VD94	GO:0004386(helicase activity)		no
A0A024VDA4	GO:0005737(cytoplasm)		no
A0A024VDA9	GO:0003723(RNA binding);GO:0006412(translation);GO:0022627(cytosolic small ribosomal subunit)	rss03010(Ribosome)	no
A0A024VDC4	GO:0020008(rhoptry)		no
A0A024VDJ9	GO:0016192(vesicle-mediated transport)	fcd04142(Lysosome)	no
A0A024VDP9	GO:0016021(integral component of membrane);GO:0020036(Maurer's cleft);GO:0042000(translocation of peptides or proteins into host)		no
A0A024VDV8	GO:0009408(response to heat);GO:0020011(apicoplast);GO:0051082(unfolded protein binding)		no
A0A024VE24			no
A0A024VE45	GO:0005887(integral component of plasma membrane);GO:0015650(lactate:proton symporter activity);GO:0035873(lactate transmembrane transport)		no
A0A024VE85	GO:0006869(lipid transport);GO:0042626(ATPase activity, coupled to transmembrane movement of substances);GO:0043231(intracellular membrane-bounded organelle)	smm02010(ABC transporters)	no
A0A024VED0	GO:0003690(double-stranded DNA binding);GO:0003700(DNA binding transcription factor activity);GO:0005634(nucleus);GO:0006355(regulation of transcription, DNA-templated)		no
A0A024VEF7			no
A0A024VEJ2	GO:0003723(RNA binding);GO:0004004(ATP-dependent RNA helicase activity);GO:0005634(nucleus);GO:0005737(cytoplasm)		no
A0A024VEK3			no
A0A024VEM3	GO:0005773(vacuole);GO:0006855(drug transmembrane transport);GO:0042626(ATPase activity, coupled to transmembrane movement of substances);GO:0046872(metal ion binding);GO:0046873(metal ion transmembrane transporter activity)	api02010(ABC transporters)	no
A0A024VEP8	GO:0003735(structural constituent of ribosome);GO:0006412(translation);GO:0015934(large ribosomal subunit)	mdo03010(Ribosome)	no
A0A024VER2	GO:0003735(structural constituent of ribosome);GO:0006412(translation)		no
A0A024VEX9	GO:0020011(apicoplast)	dya00240(Pyrimidine metabolism);dya00250(Alanine, aspartate and glutamate metabolism)	no
A0A024VEY4	GO:0005768(endosome);GO:0030139(endocytic vesicle)	acs04144(Endocytosis);acs04145(Phagosome)	no
A0A024VF22	GO:0003676(nucleic acid binding);GO:0003723(RNA binding);GO:0005575(cellular_component);GO:0009409(response to cold)		no
A0A024VF65	GO:0005484(SNAP receptor activity);GO:0005515(protein binding);GO:0006886(intracellular protein transport);GO:0016192(vesicle-mediated transport);GO:0031201(SNARE complex);GO:0031338(regulation of vesicle fusion)		no
A0A024VF80	GO:0006633(fatty acid biosynthetic process);GO:0016491(oxidoreductase activity)	ecb00062(Fatty acid elongation);ecb00140(Steroid hormone biosynthesis);ecb01040(Biosynthesis of unsaturated fatty acids)	no
A0A024VFA8	GO:0009986(cell surface)		no
A0A024VFD2			no
A0A024VFE4	GO:0044538(host cell periphery)		no
A0A024VFG3	GO:0003723(RNA binding)		no
A0A024VFH0			no
A0A024VFS1			no
A0A024VFT1	GO:0000398(mRNA splicing, via spliceosome);GO:0005684(U2-type spliceosomal complex);GO:0005686(U2 snRNP);GO:0005689(U12-type spliceosomal complex);GO:0071011(precatalytic spliceosome);GO:0071013(catalytic step 2 spliceosome)	hro03040(Spliceosome)	no
A0A024VFW2	GO:0000502(proteasome complex);GO:0005737(cytoplasm);GO:0010950(positive regulation of endopeptidase activity);GO:0061133(endopeptidase activator activity);GO:0061136(regulation of proteasomal protein catabolic process);GO:2000045(regulation of G1/S transition of mitotic cell cycle)	xla03050(Proteasome)	no
A0A024VFZ8	GO:0004568(chitinase activity);GO:0005576(extracellular region);GO:0006032(chitin catabolic process);GO:0008061(chitin binding)	nve00790(Folate biosynthesis)	no
A0A024VG12	GO:0020011(apicoplast)		no
A0A024VG24	GO:0000027(ribosomal large subunit assembly);GO:0000956(nuclear-transcribed mRNA catabolic process);GO:0002181(cytoplasmic translation);GO:0003735(structural constituent of ribosome);GO:0005730(nucleolus);GO:0006364(rRNA processing);GO:0022625(cytosolic large ribosomal subunit);GO:0030687(preribosome, large subunit precursor);GO:0070180(large ribosomal subunit rRNA binding)		no
A0A024VG36	GO:0004407(histone deacetylase activity);GO:0005634(nucleus);GO:0016575(histone deacetylation);GO:0035690(cellular response to drug)	dmo04330(notch signaling pathway);dmo04213(Longevity regulating pathway - multiple species)	no
A0A024VG65			no
A0A024VG68			no
A0A024VGE1			no
A0A024VGI2	GO:0020011(apicoplast)		no
A0A024VGJ6	GO:0016021(integral component of membrane);GO:0019368(fatty acid elongation, unsaturated fatty acid)		no
A0A024VGT7	GO:0005198(structural molecule activity);GO:0005874(microtubule);GO:0007018(microtubule-based movement)	rss04145(Phagosome);rss04210(Apoptosis);rss04530(Tight junction);rss04540(Gap junction)	no
A0A024VGU2	GO:0006556(S-adenosylmethionine biosynthetic process);GO:0042301(phosphate ion binding);GO:0042803(protein homodimerization activity);GO:0043531(ADP binding);GO:0046872(metal ion binding)	srx00270(Cysteine and methionine metabolism)	no
A0A024VGV0	GO:0003743(translation initiation factor activity);GO:0006412(translation)	dpx03013(RNA transport)	no
A0A024VGX8	GO:0002377(immunoglobulin production);GO:0006508(proteolysis);GO:0008234(cysteine-type peptidase activity);GO:0020003(symbiont-containing vacuole);GO:0050776(regulation of immune response)	pbi04145(Phagosome);pbi04142(Lysosome);pbi04140(Autophagy - animal);pbi04210(Apoptosis)	no
A0A024VHB2			no
A0A024VHC1	GO:0005319(lipid transporter activity);GO:0005794(Golgi apparatus);GO:0006897(endocytosis)	hro03018(RNA degradation)	no
A0A024VHL7	GO:0000375(RNA splicing, via transesterification reactions);GO:0004004(ATP-dependent RNA helicase activity);GO:0005681(spliceosomal complex)	cjo03040(Spliceosome)	no
A0A024VHM6	GO:0005634(nucleus);GO:0034399(nuclear periphery)	obi03015(mRNA surveillance pathway)	no
A0A024VHT3	GO:0006900(vesicle budding from membrane);GO:0020036(Maurer's cleft)		no
A0A024VHV7	GO:0005575(cellular_component);GO:0008150(biological_process)	fch03015(mRNA surveillance pathway);fch05164(Influenza A)	no
A0A024VI02	GO:0004175(endopeptidase activity);GO:0005838(proteasome regulatory particle);GO:0006511(ubiquitin-dependent protein catabolic process)	myi03050(Proteasome)	no
A0A024VI42	GO:0003924(GTPase activity);GO:0005737(cytoplasm);GO:0005886(plasma membrane);GO:0007017(microtubule-based process);GO:0016192(vesicle-mediated transport);GO:0020005(symbiont-containing vacuole membrane);GO:0020020(food vacuole);GO:0030430(host cell cytoplasm);GO:0031965(nuclear membrane)		no
A0A024VIB0	GO:0000462(maturation of SSU-rRNA from tricistronic rRNA transcript (SSU-rRNA, 5.8S rRNA, LSU-rRNA));GO:0005730(nucleolus);GO:0030686(90S preribosome);GO:0032040(small-subunit processome)		no
A0A024VIG2	GO:0008897(holo-[acyl-carrier-protein] synthase activity);GO:0020011(apicoplast)	cbr00190(Oxidative phosphorylation)	no
A0A024VIY2			no
A0A024VIY8	GO:0016887(ATPase activity)	pgc03008(Ribosome biogenesis in eukaryotes)	no
A0A024VJ60			no
A0A024VJ89	GO:0003677(DNA binding);GO:0003697(single-stranded DNA binding)		no
A0A024VJE2			no
A0A024VJF8	GO:0003674(molecular_function);GO:0005575(cellular_component);GO:0008150(biological_process);GO:0043130(ubiquitin binding);GO:1903003(positive regulation of protein deubiquitination)		no
A0A024VJH0	GO:0000124(SAGA complex);GO:0000775(chromosome, centromeric region);GO:0000790(nuclear chromatin);GO:0005671(Ada2/Gcn5/Ada3 transcription activator complex);GO:0005829(cytosol);GO:0006338(chromatin remodeling);GO:0007131(reciprocal meiotic recombination);GO:0009405(pathogenesis);GO:0009785(blue light signaling pathway);GO:0016584(nucleosome positioning);GO:0031505(fungal-type cell wall organizati…		no
A0A024VJY5	GO:0005783(endoplasmic reticulum);GO:0005887(integral component of plasma membrane);GO:0019829(cation-transporting ATPase activity)	ipu04020(Calcium signaling pathway)	no
A0A024VK55	GO:0005832(chaperonin-containing T-complex);GO:0006457(protein folding);GO:0051082(unfolded protein binding)		no
A0A024VK63	GO:0005634(nucleus)		no
A0A024VKB2			no
A0A024VKB7	GO:0005524(ATP binding);GO:0005832(chaperonin-containing T-complex);GO:0006457(protein folding);GO:0051082(unfolded protein binding)		no
A0A024VKM6	GO:0005829(cytosol);GO:0006457(protein folding);GO:0008233(peptidase activity);GO:0009228(thiamine biosynthetic process)		no
A0A024VKP5	GO:0005732(small nucleolar ribonucleoprotein complex);GO:0008380(RNA splicing)	bmy03040(Spliceosome);bmy03018(RNA degradation)	no
A0A024VL07			no
A0A024VL47	GO:0003756(protein disulfide isomerase activity);GO:0005783(endoplasmic reticulum);GO:0006457(protein folding);GO:0034976(response to endoplasmic reticulum stress)		no
A0A024VL56	GO:0004197(cysteine-type endopeptidase activity);GO:0006508(proteolysis)	rss00270(Cysteine and methionine metabolism);rss00330(Arginine and proline metabolism);rss00410(beta-Alanine metabolism);rss00480(Glutathione metabolism)	no
A0A024VL76	GO:0005484(SNAP receptor activity);GO:0005515(protein binding);GO:0005783(endoplasmic reticulum);GO:0006886(intracellular protein transport);GO:0016192(vesicle-mediated transport);GO:0031201(SNARE complex);GO:0031338(regulation of vesicle fusion)		no
A0A024VL90	GO:0003924(GTPase activity);GO:0006471(protein ADP-ribosylation)		no
A0A024VLC3	GO:0004712(protein serine/threonine/tyrosine kinase activity);GO:0005634(nucleus);GO:0006468(protein phosphorylation);GO:0045595(regulation of cell differentiation)		no
A0A024VLD6	GO:0044312(crystalloid)	npr03008(Ribosome biogenesis in eukaryotes)	no
A0A024VLJ0	GO:0004386(helicase activity)		no
A0A024VLJ4	GO:0005634(nucleus)		no
A0A024VLK7	GO:0004354(glutamate dehydrogenase (NADP+) activity);GO:0006520(cellular amino acid metabolic process);GO:0006537(glutamate biosynthetic process);GO:0020011(apicoplast)	fcd00910(Nitrogen metabolism);fcd00250(Alanine, aspartate and glutamate metabolism);fcd00220(Arginine biosynthesis)	no
A0A024VLP0	GO:0004722(protein serine/threonine phosphatase activity);GO:0005634(nucleus);GO:0005737(cytoplasm);GO:0006468(protein phosphorylation);GO:0008287(protein serine/threonine phosphatase complex)	xla04115(p53 signaling pathway)	no
A0A024VLS8	GO:0004843(thiol-dependent ubiquitin-specific protease activity);GO:0005634(nucleus);GO:0005737(cytoplasm);GO:0070530(K63-linked polyubiquitin modification-dependent protein binding);GO:0071947(protein deubiquitination involved in ubiquitin-dependent protein catabolic process)		no
A0A024VLU9	GO:0003774(motor activity);GO:0003779(actin binding);GO:0005515(protein binding);GO:0005524(ATP binding);GO:0005886(plasma membrane);GO:0016459(myosin complex);GO:0020039(pellicle);GO:0070258(inner membrane pellicle complex)		no
A0A024VM25	GO:0000288(nuclear-transcribed mRNA catabolic process, deadenylation-dependent decay);GO:0000932(P-body);GO:0017148(negative regulation of translation);GO:0030015(CCR4-noT core complex)		no
A0A024VM26			no
A0A024VM76	GO:0000324(fungal-type vacuole);GO:0005739(mitochondrion);GO:0005783(endoplasmic reticulum)		no
A0A024VMB9	GO:0020030(infected host cell surface knob)		no
A0A024VMG2	GO:0003746(translation elongation factor activity);GO:0004364(glutathione transferase activity);GO:0005853(eukaryotic translation elongation factor 1 complex);GO:0006414(translational elongation)	rss05134(Legionellosis)	no
A0A024VMJ4	GO:0016020(membrane)		no
A0A024VMK0	GO:0005829(cytosol);GO:0006979(response to oxidative stress);GO:0008379(thioredoxin peroxidase activity);GO:0009408(response to heat);GO:0016209(antioxidant activity);GO:0042262(DNA protection);GO:0046983(protein dimerization activity)		no
A0A024VMQ0	GO:0003824(catalytic activity);GO:0006633(fatty acid biosynthetic process);GO:0008659((3R)-hydroxymyristoyl-[acyl-carrier-protein] dehydratase activity);GO:0020011(apicoplast)	aga03010(Ribosome)	no
A0A024VMV7	GO:0004354(glutamate dehydrogenase (NADP+) activity);GO:0005829(cytosol);GO:0006536(glutamate metabolic process)	fcd00910(Nitrogen metabolism);fcd00250(Alanine, aspartate and glutamate metabolism);fcd00220(Arginine biosynthesis)	no
A0A024VMY6			no
A0A024VN29			no
A0A024VN30	GO:0003823(antigen binding);GO:0005515(protein binding);GO:0030260(entry into host cell);GO:1990225(rhoptry neck)		no
A0A024VN64	GO:0000398(mRNA splicing, via spliceosome);GO:0046540(U4/U6 x U5 tri-snRNP complex)	loa03040(Spliceosome)	no
A0A024VNE2	GO:0000146(microfilament motor activity);GO:0003774(motor activity);GO:0003779(actin binding);GO:0007010(cytoskeleton organization);GO:0016459(myosin complex);GO:0030048(actin filament-based movement)		no
A0A024VNK4	GO:0005832(chaperonin-containing T-complex);GO:0006457(protein folding);GO:0051082(unfolded protein binding)		no
A0A024VNQ3	GO:0005739(mitochondrion);GO:0005829(cytosol);GO:0008379(thioredoxin peroxidase activity);GO:0020011(apicoplast)	nvi00590(Arachidonic acid metabolism);nvi00480(Glutathione metabolism)	no
A0A024VNQ8	GO:0030176(integral component of endoplasmic reticulum membrane);GO:0043136(glycerol-3-phosphatase activity)		no
A0A024VNT4	GO:0004190(aspartic-type endopeptidase activity);GO:0005783(endoplasmic reticulum);GO:0006508(proteolysis);GO:0016021(integral component of membrane)		no
A0A024VNT6	GO:0003779(actin binding);GO:0005765(lysosomal membrane);GO:0005768(endosome);GO:0016197(endosomal transport);GO:0030897(HOPS complex);GO:0032889(regulation of vacuole fusion, non-autophagic);GO:0035542(regulation of SNARE complex assembly)		no
A0A024VP34	GO:0003677(DNA binding);GO:0005634(nucleus);GO:0008150(biological_process)		no
A0A024VP37	GO:0030507(spectrin binding)	cjo04141(Protein processing in endoplasmic reticulum)	no
A0A024VPA7	GO:0000462(maturation of SSU-rRNA from tricistronic rRNA transcript (SSU-rRNA, 5.8S rRNA, LSU-rRNA));GO:0032040(small-subunit processome);GO:0034388(Pwp2p-containing subcomplex of 90S preribosome)		no
A0A024VPB6			no
A0A024VPC8	GO:0006364(rRNA processing);GO:0042254(ribosome biogenesis)		no
A0A024VPE8			no
A0A024VPI7	GO:0003677(DNA binding);GO:0003684(damaged DNA binding);GO:0004386(helicase activity);GO:0006281(DNA repair);GO:0020011(apicoplast)	hmg03022(Basal transcription factors);hmg03420(Nucleotide excision repair)	no
A0A024VPP7	GO:0003743(translation initiation factor activity);GO:0005852(eukaryotic translation initiation factor 3 complex);GO:0006446(regulation of translational initiation)	crg03013(RNA transport)	no
A0A024VPR4	GO:0008426(protein kinase C inhibitor activity)		no
A0A024VPV3	GO:0005783(endoplasmic reticulum);GO:0008150(biological_process);GO:0016020(membrane)		no
A0A024VQ73	GO:0005634(nucleus)		no
A0A024VQ98	GO:0003677(DNA binding);GO:0005634(nucleus)		no
A0A024VQB2	GO:0000154(rRNA modification);GO:0030515(snoRNA binding);GO:0031428(box C/D snoRNP complex);GO:0032040(small-subunit processome)	api03008(Ribosome biogenesis in eukaryotes)	no
A0A024VQD3	GO:0004176(ATP-dependent peptidase activity);GO:0005743(mitochondrial inner membrane);GO:0008053(mitochondrial fusion);GO:0008237(metallopeptidase activity);GO:0034982(mitochondrial protein processing);GO:0042407(cristae formation);GO:0045041(protein import into mitochondrial intermembrane space)		no
A0A024VQE3	GO:0005634(nucleus);GO:0005643(nuclear pore)		no
A0A024VQE6	GO:0005634(nucleus)	xla04310(Wnt signaling pathway);xla04330(notch signaling pathway);xla04350(TGF-beta signaling pathway);xla04068(FoxO signaling pathway);xla04110(Cell cycle);xla04520(Adherens junction);xla04916(Melanogenesis);xla05168(Herpes simplex infection)	no
A0A024VQE7	GO:0020011(apicoplast)		no
A0A024VQF8	GO:0033643(host cell part)		no
A0A024VQH9			no
A0A024VQI0	GO:0005886(plasma membrane);GO:0009986(cell surface);GO:0020037(heme binding);GO:0030260(entry into host cell)		no
A0A024VQK3			no
A0A024VQM3	GO:0030490(maturation of SSU-rRNA);GO:0032040(small-subunit processome);GO:0034457(Mpp10 complex)	mmu03008(Ribosome biogenesis in eukaryotes)	no
A0A024VQN3			no
A0A024VQP0			no
A0A024VQP4	GO:0020011(apicoplast)		no
A0A024VQU0	GO:0000139(Golgi membrane);GO:0005515(protein binding);GO:0005789(endoplasmic reticulum membrane);GO:0005794(Golgi apparatus);GO:0008150(biological_process);GO:0016020(membrane);GO:0016021(integral component of membrane);GO:0031902(late endosome membrane)		no
A0A024VQW2	GO:0005634(nucleus);GO:0016491(oxidoreductase activity);GO:0030260(entry into host cell)		no
A0A024VQZ4	GO:0004672(protein kinase activity);GO:0005524(ATP binding);GO:0006468(protein phosphorylation)		no
A0A024VR21	GO:0034975(protein folding in endoplasmic reticulum);GO:0072546(ER membrane protein complex)		no
A0A024VR53			no
A0A024VR74	GO:0005634(nucleus);GO:0008270(zinc ion binding);GO:0032436(positive regulation of proteasomal ubiquitin-dependent protein catabolic process)	npr04622(RIG-I-like receptor signaling pathway)	no
A0A024VR79	GO:0000175(3'-5'-exoribonuclease activity);GO:0005634(nucleus);GO:0016441(posttranscriptional gene silencing);GO:0034399(nuclear periphery)		no
A0A024VRG1	GO:0005459(UDP-galactose transmembrane transporter activity);GO:0016020(membrane)		no
A0A024VRI4	GO:0003735(structural constituent of ribosome);GO:0006412(translation);GO:0022625(cytosolic large ribosomal subunit)	rss03010(Ribosome)	no
A0A024VRX9	GO:0020011(apicoplast)		no
A0A024VRZ8	GO:0000724(double-strand break repair via homologous recombination);GO:0003677(DNA binding);GO:0004386(helicase activity);GO:0005524(ATP binding);GO:0005634(nucleus);GO:0005694(chromosome);GO:0005737(cytoplasm);GO:0005829(cytosol);GO:0006281(DNA repair);GO:0006310(DNA recombination);GO:0008150(biological_process);GO:0009378(four-way junction helicase activity);GO:0032508(DNA duplex unwinding);GO:…		no
A0A024VS49	GO:0020011(apicoplast);GO:0020036(Maurer's cleft)		no
A0A024VS53	GO:0008408(3'-5' exonuclease activity)		no
A0A024VS87	GO:0005739(mitochondrion);GO:0006457(protein folding);GO:0006626(protein targeting to mitochondrion);GO:0006986(response to unfolded protein);GO:0042623(ATPase activity, coupled)	zne03018(RNA degradation)	no
A0A024VSD3	GO:0003755(peptidyl-prolyl cis-trans isomerase activity)		no
A0A024VSF2	GO:0020002(host cell plasma membrane);GO:0020033(antigenic variation)		no
A0A024VSG1	GO:0000028(ribosomal small subunit assembly);GO:0000462(maturation of SSU-rRNA from tricistronic rRNA transcript (SSU-rRNA, 5.8S rRNA, LSU-rRNA));GO:0030515(snoRNA binding);GO:0032040(small-subunit processome);GO:0034388(Pwp2p-containing subcomplex of 90S preribosome)	ovi03008(Ribosome biogenesis in eukaryotes)	no
A0A024VSL0	GO:0008028(monocarboxylic acid transmembrane transporter activity);GO:0015718(monocarboxylic acid transport);GO:0016021(integral component of membrane)		no
A0A024VSW2	GO:0003747(translation release factor activity);GO:0006415(translational termination);GO:0020011(apicoplast)		no
A0A024VT20			no
A0A024VT30	GO:0020011(apicoplast)		no
A0A024VT70	GO:0003735(structural constituent of ribosome);GO:0006412(translation);GO:0022625(cytosolic large ribosomal subunit)	aplc03010(Ribosome)	no
A0A024VT73	GO:0005634(nucleus);GO:0006378(mRNA polyadenylation);GO:0006379(mRNA cleavage);GO:0006388(tRNA splicing, via endonucleolytic cleavage and ligation);GO:0051731(polynucleotide 5'-hydroxyl-kinase activity)	myd03015(mRNA surveillance pathway)	no
A0A024VTD3	GO:0044164(host cell cytosol)		no
A0A024VTI2	GO:0046983(protein dimerization activity)		no
A0A024VTL5	GO:0004222(metalloendopeptidase activity);GO:0005739(mitochondrion);GO:0008121(ubiquinol-cytochrome-c reductase activity)		no
A0A024VTM8	GO:0002377(immunoglobulin production);GO:0006508(proteolysis);GO:0008234(cysteine-type peptidase activity);GO:0050776(regulation of immune response)	xla04145(Phagosome);xla04142(Lysosome);xla04210(Apoptosis)	no
A0A024VTS2	GO:0005515(protein binding);GO:0020030(infected host cell surface knob);GO:0020036(Maurer's cleft);GO:0033644(host cell membrane);GO:0044164(host cell cytosol);GO:0044538(host cell periphery)		no
A0A024VTV0	GO:0005662(DNA replication factor A complex);GO:0006260(DNA replication);GO:0006261(DNA-dependent DNA replication);GO:0051052(regulation of DNA metabolic process)	hmg03030(DNA replication);hmg03420(Nucleotide excision repair);hmg03430(Mismatch repair);hmg03440(Homologous recombination);hmg03460(Fanconi anemia pathway)	no
A0A024VTV5	GO:0004476(mannose-6-phosphate isomerase activity);GO:0008270(zinc ion binding);GO:0009298(GDP-mannose biosynthetic process)	aec00051(Fructose and mannose metabolism);aec00520(Amino sugar and nucleotide sugar metabolism)	no
A0A024VTV9	GO:0005515(protein binding);GO:0008270(zinc ion binding)		no
A0A024VTZ1	GO:0003676(nucleic acid binding)		no
A0A024VUB1			no
A0A024VUF4	GO:0009986(cell surface)		no
A0A024VUF8	GO:0003735(structural constituent of ribosome);GO:0005840(ribosome);GO:0006412(translation)	aqu03010(Ribosome)	no
A0A024VUK3	GO:0009986(cell surface);GO:0020002(host cell plasma membrane);GO:0085026(tubovesicular membrane network)	dgr00514(Other types of O-glycan biosynthesis)	no
A0A024VUL8	GO:0020036(Maurer's cleft)		no
A0A024VUU5			no
A0A024VV25	GO:0003746(translation elongation factor activity);GO:0005853(eukaryotic translation elongation factor 1 complex);GO:0006414(translational elongation)		no
A0A024VV35	GO:0005886(plasma membrane);GO:0006810(transport);GO:0022857(transmembrane transporter activity)		no
A0A024VV51	GO:0043952(protein transport by the Sec complex)	cmk04141(Protein processing in endoplasmic reticulum)	no
A0A024VV56	GO:0005643(nuclear pore);GO:0005783(endoplasmic reticulum);GO:0017056(structural constituent of nuclear pore);GO:0034613(cellular protein localization);GO:0051292(nuclear pore complex assembly);GO:0071786(endoplasmic reticulum tubular network organization)		no
A0A024VV68	GO:0003676(nucleic acid binding);GO:0005634(nucleus)		no
A0A024VVC6	GO:0005634(nucleus);GO:0005737(cytoplasm)	phu00062(Fatty acid elongation);phu01040(Biosynthesis of unsaturated fatty acids)	no
A0A024VVG2			no
A0A024VVM7	GO:0005634(nucleus);GO:0005681(spliceosomal complex);GO:0005737(cytoplasm);GO:0006397(mRNA processing);GO:0008380(RNA splicing)	sfm03040(Spliceosome);sfm05168(Herpes simplex infection)	no
A0A024VVQ7	GO:0003756(protein disulfide isomerase activity);GO:0005615(extracellular space);GO:0006457(protein folding);GO:0016971(flavin-linked sulfhydryl oxidase activity);GO:0030173(integral component of Golgi membrane)		no
A0A024VVW5	GO:0005515(protein binding)	pgc04144(Endocytosis)	no
A0A024VVX5			no
A0A024VVZ2	GO:0000154(rRNA modification);GO:0004730(pseudouridylate synthase activity);GO:0020011(apicoplast)		no
A0A024VVZ5			no
A0A024VW15	GO:0004386(helicase activity)		no
A0A024VW18	GO:0006397(mRNA processing)		no
A0A024VW26	GO:0005353(fructose transmembrane transporter activity);GO:0005355(glucose transmembrane transporter activity);GO:0005887(integral component of plasma membrane);GO:0015149(hexose transmembrane transporter activity)		no
A0A024VWB3	GO:1990225(rhoptry neck)		no
A0A024VWD2	GO:0003777(microtubule motor activity);GO:0005524(ATP binding);GO:0007018(microtubule-based movement);GO:0016887(ATPase activity);GO:0030286(dynein complex)		no
A0A024VWD6	GO:0004175(endopeptidase activity);GO:0005838(proteasome regulatory particle);GO:0006511(ubiquitin-dependent protein catabolic process)	lhu03050(Proteasome)	no
A0A024VWD9			no
A0A024VWF1			no
A0A024VWG8	GO:0000245(spliceosomal complex assembly);GO:0003723(RNA binding)	xma03040(Spliceosome)	no
A0A024VWK5	GO:0002377(immunoglobulin production);GO:0006508(proteolysis);GO:0008234(cysteine-type peptidase activity);GO:0050776(regulation of immune response)	xla04145(Phagosome);xla04142(Lysosome);xla04210(Apoptosis)	no
A0A024VWK6	GO:0003824(catalytic activity);GO:0005575(cellular_component);GO:0009116(nucleoside metabolic process)		no
A0A024VWP5	GO:0006888(ER to Golgi vesicle-mediated transport);GO:0020036(Maurer's cleft)	tca04141(Protein processing in endoplasmic reticulum)	no
A0A024VWW2	GO:0000220(vacuolar proton-transporting V-type ATPase, V0 domain)	hcq00190(Oxidative phosphorylation);hcq04150(mTOR signaling pathway);hcq04145(Phagosome)	no
A0A024VXG5			no
A0A024VXQ9	GO:0005739(mitochondrion);GO:0005759(mitochondrial matrix);GO:0030150(protein import into mitochondrial matrix);GO:0051082(unfolded protein binding)		no
A0A024VXT2	GO:0004722(protein serine/threonine phosphatase activity);GO:0005634(nucleus);GO:0005737(cytoplasm);GO:0006470(protein dephosphorylation);GO:0008287(protein serine/threonine phosphatase complex)		no
A0A024VXT9			no
A0A024VY59			no
A0A024VY67			no
A0A024VYA6	GO:0004352(glutamate dehydrogenase (NAD+) activity);GO:0005829(cytosol);GO:0006536(glutamate metabolic process)	mcc00910(Nitrogen metabolism);mcc00250(Alanine, aspartate and glutamate metabolism);mcc00220(Arginine biosynthesis);mcc00430(Taurine and hypotaurine metabolism)	no
A0A024VYC8	GO:0003755(peptidyl-prolyl cis-trans isomerase activity);GO:0005829(cytosol);GO:0006457(protein folding);GO:0016018(cyclosporin A binding)		no
A0A024VYD2			no
A0A024VYE8	GO:0020002(host cell plasma membrane);GO:0020033(antigenic variation)		no
A0A024VYH8			no
A0A024VYV0	GO:0020002(host cell plasma membrane);GO:0020013(modulation by symbiont of host erythrocyte aggregation);GO:0020030(infected host cell surface knob);GO:0020033(antigenic variation);GO:0020035(cytoadherence to microvasculature, mediated by symbiont protein);GO:0050839(cell adhesion molecule binding)		no
A0A024VYY4			no
A0A024VZ93	GO:0008233(peptidase activity);GO:0043231(intracellular membrane-bounded organelle)	acs03060(Protein export)	no
A0A024VZ98			no
A0A024VZQ4	GO:0005829(cytosol);GO:0006508(proteolysis);GO:0020020(food vacuole);GO:0042540(hemoglobin catabolic process);GO:0042803(protein homodimerization activity);GO:0070006(metalloaminopeptidase activity)		no
A0A024VZX9	GO:0003918(DNA topoisomerase type II (ATP-hydrolyzing) activity);GO:0006265(DNA topological change)		no
A0A024VZY6	GO:0005783(endoplasmic reticulum);GO:0010564(regulation of cell cycle process);GO:0016887(ATPase activity);GO:0030433(ubiquitin-dependent ERAD pathway)	rss04141(Protein processing in endoplasmic reticulum);rss05134(Legionellosis)	no
A0A024W033	GO:0020011(apicoplast)		no
A0A024W051	GO:0004807(triose-phosphate isomerase activity);GO:0006094(gluconeogenesis);GO:0006096(glycolytic process);GO:0006098(pentose-phosphate shunt);GO:0006633(fatty acid biosynthetic process)	rss00010(Glycolysis / Gluconeogenesis);rss00051(Fructose and mannose metabolism);rss00562(Inositol phosphate metabolism)	no
A0A024W095	GO:0020011(apicoplast)		no
A0A024W0C2	GO:0004175(endopeptidase activity);GO:0005839(proteasome core complex);GO:0006511(ubiquitin-dependent protein catabolic process)	aag03050(Proteasome)	no
A0A024W0E9			no
A0A024W0H7	GO:0006659(phosphatidylserine biosynthetic process);GO:0016020(membrane);GO:0016780(phosphotransferase activity, for other substituted phosphate groups)	aqu00564(Glycerophospholipid metabolism)	no
A0A024W0P2	GO:0006890(retrograde vesicle-mediated transport, Golgi to ER)		no
A0A024W0Q2	GO:0003677(DNA binding);GO:0006270(DNA replication initiation);GO:0008094(DNA-dependent ATPase activity)	nai03030(DNA replication)	no
A0A024W0Z8	GO:0003677(DNA binding);GO:0003723(RNA binding);GO:0005634(nucleus);GO:0005737(cytoplasm)		no
A0A024W134	GO:0020036(Maurer's cleft)		no
A0A024W1C1			no
A0A024W1H9	GO:0020011(apicoplast)		no
A0A024W1J1	GO:0000463(maturation of LSU-rRNA from tricistronic rRNA transcript (SSU-rRNA, 5.8S rRNA, LSU-rRNA));GO:0002181(cytoplasmic translation);GO:0003735(structural constituent of ribosome);GO:0022625(cytosolic large ribosomal subunit)		no
A0A024W1J7			no
A0A024W2D8	GO:0004175(endopeptidase activity);GO:0005838(proteasome regulatory particle);GO:0006511(ubiquitin-dependent protein catabolic process)	sko03050(Proteasome)	no
A0A024W2P9			no
A0A024W2Z9	GO:0000118(histone deacetylase complex);GO:0003714(transcription corepressor activity);GO:0006357(regulation of transcription by RNA polymerase II);GO:0016575(histone deacetylation)	tut04310(Wnt signaling pathway)	no
A0A024W334	GO:0020011(apicoplast)		no
A0A024W3H0	GO:0005315(inorganic phosphate transmembrane transporter activity);GO:0005887(integral component of plasma membrane);GO:0006817(phosphate ion transport)		no
A0A024W3H9	GO:0004012(phospholipid-translocating ATPase activity);GO:0005524(ATP binding);GO:0015917(aminophospholipid transport);GO:0016021(integral component of membrane)		no
A0A024W3M9			no
A0A024W3P1	GO:0003743(translation initiation factor activity);GO:0005852(eukaryotic translation initiation factor 3 complex);GO:0006446(regulation of translational initiation)	rss03013(RNA transport)	no
A0A024W3P2	GO:0003746(translation elongation factor activity);GO:0006414(translational elongation);GO:0020011(apicoplast)		no
A0A024W3X1	GO:0004117(calmodulin-dependent cyclic-nucleotide phosphodiesterase activity);GO:0007165(signal transduction)	myi00230(Purine metabolism)	no
A0A024W3Z2	GO:0051726(regulation of cell cycle)		no
A0A024W468	GO:0005524(ATP binding);GO:0005832(chaperonin-containing T-complex);GO:0006457(protein folding);GO:0051082(unfolded protein binding)		no
A0A024W4J1	GO:0005634(nucleus);GO:0020033(antigenic variation);GO:0034399(nuclear periphery);GO:0042800(histone methyltransferase activity (H3-K4 specific))		no
A0A024W4V3	GO:0003774(motor activity);GO:0005871(kinesin complex);GO:0007018(microtubule-based movement)		no
A0A024W596	GO:0000375(RNA splicing, via transesterification reactions);GO:0005681(spliceosomal complex);GO:0008380(RNA splicing)	aqu03040(Spliceosome)	no
A0A024W5C3	GO:0000381(regulation of alternative mRNA splicing, via spliceosome);GO:0005634(nucleus);GO:0080009(mRNA methylation)		no
A0A024W5L8	GO:0000338(protein deneddylation);GO:0006511(ubiquitin-dependent protein catabolic process);GO:0016579(protein deubiquitination)		no
A0A024W612	GO:0003924(GTPase activity);GO:0005525(GTP binding);GO:0005634(nucleus);GO:0006405(RNA export from nucleus);GO:0006886(intracellular protein transport);GO:0051726(regulation of cell cycle)	tut03013(RNA transport);tut03008(Ribosome biogenesis in eukaryotes)	no
A0A024W646			no
A0A024W680			no
A0A024W683			no
A0A024W684			no
A0A024W688			no
A0A024W6D8	GO:0005484(SNAP receptor activity);GO:0005886(plasma membrane);GO:0006886(intracellular protein transport);GO:0020020(food vacuole);GO:0031201(SNARE complex);GO:0031338(regulation of vesicle fusion)		no
A0A024W6H4	GO:0020020(food vacuole)	pvt03040(Spliceosome)	no
A0A024W6V7			no
A0A024W758	GO:0000375(RNA splicing, via transesterification reactions);GO:0000398(mRNA splicing, via spliceosome);GO:0003924(GTPase activity)	tca03040(Spliceosome)	no
A0A024W7F8			no
A0A024W7M8			no
A0A024W854	GO:0005732(small nucleolar ribonucleoprotein complex);GO:0006396(RNA processing)	lak03008(Ribosome biogenesis in eukaryotes)	no
A0A024W8G0			no
A0A024W8G7	GO:0004175(endopeptidase activity);GO:0005634(nucleus);GO:0005737(cytoplasm);GO:0005839(proteasome core complex);GO:0006511(ubiquitin-dependent protein catabolic process)	hmg03050(Proteasome)	no
A0A024W8Y0			no
A0A024W908	GO:0003676(nucleic acid binding);GO:0003723(RNA binding)		no
A0A024W909	GO:0020008(rhoptry)		no
A0A024W931	GO:0000375(RNA splicing, via transesterification reactions);GO:0005732(small nucleolar ribonucleoprotein complex)	rss03040(Spliceosome)	no
A0A024W9D3			no
A0A024W9K6			no
A0A024W9M0			no
A0A024W9M8			no
A0A024WA22	GO:0006979(response to oxidative stress);GO:0016209(antioxidant activity);GO:0020011(apicoplast)	nve04146(Peroxisome)	no
A0A024WA58	GO:0005786(signal recognition particle, endoplasmic reticulum targeting)		no
A0A024WA60	GO:0003735(structural constituent of ribosome);GO:0006412(translation);GO:0022627(cytosolic small ribosomal subunit)	aplc03010(Ribosome)	no
A0A024WA96	GO:0000082(G1/S transition of mitotic cell cycle);GO:0051726(regulation of cell cycle)	lak04120(Ubiquitin mediated proteolysis)	no
A0A024WAA1			no
A0A024WAA4			no
A0A024WAC4			no
A0A024WAQ3	GO:0004307(ethanolaminephosphotransferase activity);GO:0005783(endoplasmic reticulum);GO:0006629(lipid metabolic process)	hcq00564(Glycerophospholipid metabolism);hcq00565(Ether lipid metabolism);hcq00440(Phosphonate and phosphinate metabolism)	no
A0A024WB18	GO:0003735(structural constituent of ribosome);GO:0006412(translation);GO:0015934(large ribosomal subunit);GO:0020011(apicoplast)	acs03010(Ribosome)	no
A0A024WBC6	GO:0003688(DNA replication origin binding);GO:0005664(nuclear origin of replication recognition complex);GO:0006270(DNA replication initiation)		no
A0A024WBH4			no
A0A024WBN2	GO:0005783(endoplasmic reticulum);GO:0035598(N6-threonylcarbomyladenosine methylthiotransferase activity);GO:0051539(4 iron, 4 sulfur cluster binding)		no
A0A024WBP2			no
A0A024WBS5	GO:0003987(acetate-CoA ligase activity);GO:0006091(generation of precursor metabolites and energy)	ola00010(Glycolysis / Gluconeogenesis);ola00620(Pyruvate metabolism);ola00630(Glyoxylate and dicarboxylate metabolism);ola00640(Propanoate metabolism)	no
A0A024WC33	GO:0020011(apicoplast)		no
A0A024WC67	GO:0004175(endopeptidase activity);GO:0005839(proteasome core complex);GO:0006511(ubiquitin-dependent protein catabolic process)	rss03050(Proteasome)	no
A0A024WCF3			no
A0A024WCQ1	GO:0020002(host cell plasma membrane);GO:0020013(modulation by symbiont of host erythrocyte aggregation);GO:0020030(infected host cell surface knob);GO:0020033(antigenic variation);GO:0020035(cytoadherence to microvasculature, mediated by symbiont protein);GO:0050839(cell adhesion molecule binding)		no
A0A024WCR1	GO:0044538(host cell periphery)		no
A0A024WCT6	GO:0009670(triose-phosphate:phosphate antiporter activity);GO:0020011(apicoplast);GO:0031353(integral component of plastid inner membrane);GO:0046323(glucose import)		no
A0A024WCW3	GO:0022627(cytosolic small ribosomal subunit)	myi03010(Ribosome)	no
A0A024WCX1	GO:0042493(response to drug)		no
A0A024WD68	GO:0005739(mitochondrion)		no
A0A024WD98	GO:0003674(molecular_function)		no
A0A024WDD4	GO:0020002(host cell plasma membrane);GO:0020013(modulation by symbiont of host erythrocyte aggregation);GO:0020030(infected host cell surface knob);GO:0020033(antigenic variation);GO:0020035(cytoadherence to microvasculature, mediated by symbiont protein);GO:0050839(cell adhesion molecule binding)		no
A0A024WDF1	GO:0005049(nuclear export signal receptor activity);GO:0005635(nuclear envelope);GO:0005643(nuclear pore);GO:0005829(cytosol);GO:0006611(protein export from nucleus);GO:0008536(Ran GTPase binding);GO:0034399(nuclear periphery);GO:0034599(cellular response to oxidative stress)	epa03013(RNA transport);epa03008(Ribosome biogenesis in eukaryotes)	no
A0A024WDJ6	GO:0000502(proteasome complex);GO:0043161(proteasome-mediated ubiquitin-dependent protein catabolic process)	rss03050(Proteasome);rss05169(Epstein-Barr virus infection)	no
A0A024WDK3	GO:0004568(chitinase activity);GO:0005576(extracellular region);GO:0006032(chitin catabolic process);GO:0008061(chitin binding)	nve00790(Folate biosynthesis)	no
A0A024WDY5			no
A0A024WE54			no
A0A024WE80	GO:0005838(proteasome regulatory particle);GO:0006511(ubiquitin-dependent protein catabolic process)	xla03050(Proteasome)	no
A0A024WE91	GO:0000462(maturation of SSU-rRNA from tricistronic rRNA transcript (SSU-rRNA, 5.8S rRNA, LSU-rRNA));GO:0000479(endonucleolytic cleavage of tricistronic rRNA transcript (SSU-rRNA, 5.8S rRNA, LSU-rRNA));GO:0003924(GTPase activity);GO:0005525(GTP binding);GO:0030686(90S preribosome);GO:0034511(U3 snoRNA binding)	cel03008(Ribosome biogenesis in eukaryotes)	no
A0A024WEH5			no
A0A024WEJ5	GO:0004467(long-chain fatty acid-CoA ligase activity);GO:0006631(fatty acid metabolic process);GO:0015909(long-chain fatty acid transport);GO:0020011(apicoplast)		no
A0A024WEW3	GO:0006888(ER to Golgi vesicle-mediated transport);GO:0020036(Maurer's cleft);GO:0030127(COPII vesicle coat);GO:0030134(COPII-coated ER to Golgi transport vesicle);GO:0030430(host cell cytoplasm);GO:0044053(translocation of peptides or proteins into host cell cytoplasm)	xtr04141(Protein processing in endoplasmic reticulum)	no
A0A024WFA5	GO:0020030(infected host cell surface knob)		no
A0A024WFI9	GO:0005783(endoplasmic reticulum)	bfo00563(Glycosylphosphatidylinositol(GPI)-anchor biosynthesis)	no
A0A024WFL1	GO:0005681(spliceosomal complex);GO:0008380(RNA splicing)	dpo03040(Spliceosome)	no
A0A024WFM2	GO:0005576(extracellular region)		no
A0A024WFU9	GO:0020002(host cell plasma membrane);GO:0020013(modulation by symbiont of host erythrocyte aggregation);GO:0020030(infected host cell surface knob);GO:0020033(antigenic variation);GO:0020035(cytoadherence to microvasculature, mediated by symbiont protein);GO:0050839(cell adhesion molecule binding)		no
A0A024WFW4	GO:0004749(ribose phosphate diphosphokinase activity);GO:0006098(pentose-phosphate shunt);GO:0006166(purine ribonucleoside salvage)	tad00030(Pentose phosphate pathway);tad00230(Purine metabolism)	no
A0A024WG87	GO:0000387(spliceosomal snRNP assembly);GO:0000974(Prp19 complex);GO:0003674(molecular_function);GO:0005575(cellular_component);GO:0017070(U6 snRNA binding);GO:0036002(pre-mRNA binding);GO:0071006(U2-type catalytic step 1 spliceosome);GO:0071007(U2-type catalytic step 2 spliceosome)	aga03040(Spliceosome)	no
A0A024WGA1	GO:0016020(membrane);GO:0046961(proton-transporting ATPase activity, rotational mechanism)	nai00190(Oxidative phosphorylation);nai04145(Phagosome);nai04142(Lysosome)	no
A0A024WGY1	GO:0005829(cytosol);GO:0006508(proteolysis);GO:0020020(food vacuole);GO:0042540(hemoglobin catabolic process);GO:0042803(protein homodimerization activity);GO:0070006(metalloaminopeptidase activity)		no
A0A024WH06	GO:0005515(protein binding);GO:0005634(nucleus);GO:0005737(cytoplasm);GO:0006470(protein dephosphorylation);GO:0020036(Maurer's cleft)	tup03015(mRNA surveillance pathway);tup04390(Hippo signaling pathway);tup04024(cAMP signaling pathway);tup04022(cGMP - PKG signaling pathway);tup04114(Oocyte meiosis);tup04218(Cellular senescence);tup04510(Focal adhesion);tup04810(Regulation of actin cytoskeleton);tup04611(Platelet activation);tup04910(Insulin signaling pathway);tup04921(Oxytocin signaling pathway);tup04261(Adrenergic signaling i…	no
A0A024WH14	GO:0008171(O-methyltransferase activity);GO:0016458(gene silencing);GO:0020011(apicoplast)		no
A0A024WH32	GO:0020002(host cell plasma membrane);GO:0020033(antigenic variation)		no
A0A024WHA4	GO:0000166(nucleotide binding);GO:0003924(GTPase activity);GO:0005525(GTP binding);GO:0005575(cellular_component);GO:0016020(membrane);GO:0016021(integral component of membrane)	hai04621(noD-like receptor signaling pathway)	no
A0A024WHB9	GO:0000221(vacuolar proton-transporting V-type ATPase, V1 domain);GO:0007035(vacuolar acidification);GO:0020020(food vacuole)		no
A0A024WHE8	GO:0020011(apicoplast)		no
A0A024WHP3	GO:0047812(D-amino-acid N-acetyltransferase activity)		no
A0A024WI60	GO:0000184(nuclear-transcribed mRNA catabolic process, nonsense-mediated decay);GO:0000381(regulation of alternative mRNA splicing, via spliceosome);GO:0003729(mRNA binding);GO:0035145(exon-exon junction complex)	amex03040(Spliceosome)	no
A0A024WI94	GO:0004190(aspartic-type endopeptidase activity);GO:0020020(food vacuole);GO:0042540(hemoglobin catabolic process)	hst04142(Lysosome);hst04140(Autophagy - animal)	no
A0A024WIA4			no
A0A024WIF0	GO:0005887(integral component of plasma membrane);GO:0008271(secondary active sulfate transmembrane transporter activity);GO:0008272(sulfate transport);GO:0015103(inorganic anion transmembrane transporter activity);GO:0016020(membrane)		no
A0A024WIG0	GO:0004190(aspartic-type endopeptidase activity);GO:0020020(food vacuole);GO:0042540(hemoglobin catabolic process)	xla04142(Lysosome);xla04140(Autophagy - animal);xla04210(Apoptosis)	no
A0A024WIH2			no
A0A024WIN1			no
A0A024WIN5	GO:0000162(tryptophan biosynthetic process);GO:0004425(indole-3-glycerol-phosphate synthase activity);GO:0004640(phosphoribosylanthranilate isomerase activity)		no
A0A024WIR0	GO:0006334(nucleosome assembly);GO:0006338(chromatin remodeling);GO:0031497(chromatin assembly);GO:0042393(histone binding);GO:0051082(unfolded protein binding)	npr04218(Cellular senescence)	no
A0A024WIZ2	GO:0016925(protein sumoylation);GO:0019789(SUMO transferase activity)	tut04120(Ubiquitin mediated proteolysis)	no
A0A024WJ82	GO:0020011(apicoplast)		no
A0A024WJ93	GO:0000398(mRNA splicing, via spliceosome);GO:0005681(spliceosomal complex)	adf03040(Spliceosome)	no
A0A024WJL2	GO:0000785(chromatin);GO:0003697(single-stranded DNA binding);GO:0006268(DNA unwinding involved in DNA replication);GO:0006355(regulation of transcription, DNA-templated)		no
A0A024WJM4	GO:0034975(protein folding in endoplasmic reticulum);GO:0072546(ER membrane protein complex)		no
A0A024WJR1	GO:0020011(apicoplast)	lak00030(Pentose phosphate pathway);lak01051(Biosynthesis of ansamycins)	no
A0A024WJT6	GO:0005622(intracellular);GO:0006623(protein targeting to vacuole);GO:0019898(extrinsic component of membrane);GO:0045053(protein retention in Golgi apparatus)		no
A0A024WJY4	GO:0006890(retrograde vesicle-mediated transport, Golgi to ER)		no
A0A024WK03	GO:0005201(extracellular matrix structural constituent)		no
A0A024WK75			no
A0A024WKB8	GO:0016192(vesicle-mediated transport)	fcd04142(Lysosome)	no
A0A024WKJ4			no
A0A024WKS7			no
A0A024WKT2	GO:0004088(carbamoyl-phosphate synthase (glutamine-hydrolyzing) activity);GO:0006207(de novo' pyrimidine nucleobase biosynthetic process);GO:0006538(glutamate catabolic process)	tad00240(Pyrimidine metabolism);tad00250(Alanine, aspartate and glutamate metabolism)	no
A0A024WKT3	GO:0012505(endomembrane system);GO:0016192(vesicle-mediated transport)		no
A0A024WL26	GO:0005484(SNAP receptor activity);GO:0005515(protein binding);GO:0016192(vesicle-mediated transport);GO:0031201(SNARE complex);GO:0031338(regulation of vesicle fusion)	adf04130(SNARE interactions in vesicular transport)	no
A0A024WL48	GO:0004596(peptide alpha-N-acetyltransferase activity);GO:0005737(cytoplasm);GO:0017196(N-terminal peptidyl-methionine acetylation)		no
A0A024WM38	GO:0000375(RNA splicing, via transesterification reactions);GO:0005681(spliceosomal complex);GO:0008380(RNA splicing)	aqu03040(Spliceosome)	no
A0A024WMA6			no
A0A024WMD9	GO:0020011(apicoplast)		no
A0A024WMS1	GO:0004674(protein serine/threonine kinase activity);GO:0005515(protein binding);GO:0005634(nucleus);GO:0005737(cytoplasm);GO:0006897(endocytosis);GO:0008360(regulation of cell shape);GO:0016055(Wnt signaling pathway);GO:0018105(peptidyl-serine phosphorylation)	dre04340(Hedgehog signaling pathway);dre04540(Gap junction)	no
A0A024WMV7			no
A0A024WMY8	GO:0005634(nucleus);GO:0005737(cytoplasm);GO:0006986(response to unfolded protein);GO:0009408(response to heat);GO:0030430(host cell cytoplasm);GO:0030544(Hsp70 protein binding);GO:0051082(unfolded protein binding)		no
A0A024WN53	GO:0004004(ATP-dependent RNA helicase activity);GO:0016070(RNA metabolic process)		no
A0A024WNI8	GO:0003743(translation initiation factor activity);GO:0006413(translational initiation);GO:0016282(eukaryotic 43S preinitiation complex)	aam03013(RNA transport)	no
A0A024WNM4	GO:0005509(calcium ion binding);GO:0005813(centrosome)		no
A0A024WNP1	GO:0003723(RNA binding);GO:0005575(cellular_component);GO:0007498(mesoderm development)	lak03013(RNA transport)	no
A0A024WNR7			no
A0A024WNW7	GO:0020005(symbiont-containing vacuole membrane);GO:0020036(Maurer's cleft)		no
A0A024WP20			no
A0A024WP35	GO:0005515(protein binding);GO:0005634(nucleus);GO:0005737(cytoplasm)		no
A0A024WP99	GO:0020011(apicoplast)		no
A0A024WPA2			no
A0A024WPC8	GO:0020011(apicoplast)		no
A0A024WPE9	GO:0005524(ATP binding);GO:0006338(chromatin remodeling);GO:0006355(regulation of transcription, DNA-templated);GO:0008026(ATP-dependent helicase activity);GO:0008094(DNA-dependent ATPase activity)		no
A0A024WPG4	GO:0003700(DNA binding transcription factor activity);GO:0005515(protein binding);GO:0006355(regulation of transcription, DNA-templated)		no
A0A024WPL3			no
A0A024WPS0	GO:0003682(chromatin binding);GO:0003700(DNA binding transcription factor activity);GO:0006351(transcription, DNA-templated)		no
A0A024WPZ1	GO:0020020(food vacuole)	gja03040(Spliceosome)	no
A0A024WQC9			no
A0A024WQF9			no
A0A024WQH9	GO:0020011(apicoplast)		no
A0A024WQJ1	GO:0005515(protein binding);GO:0046658(anchored component of plasma membrane)		no
A0A024WQW9	GO:0005789(endoplasmic reticulum membrane);GO:0009966(regulation of signal transduction)		no
A0A024WQZ6			no
A0A024WR04	GO:0020011(apicoplast);GO:0051262(protein tetramerization)		no
A0A024WR73	GO:0003735(structural constituent of ribosome);GO:0006412(translation);GO:0022625(cytosolic large ribosomal subunit)	ipu03010(Ribosome)	no
A0A024WRC9			no
A0A024WRJ9	GO:0006468(protein phosphorylation)	aplc04140(Autophagy - animal)	no
A0A024WRN7	GO:0020036(Maurer's cleft)		no
A0A024WRP6	GO:0000502(proteasome complex);GO:0005737(cytoplasm);GO:0010950(positive regulation of endopeptidase activity);GO:0061133(endopeptidase activator activity);GO:0061136(regulation of proteasomal protein catabolic process);GO:2000045(regulation of G1/S transition of mitotic cell cycle)	tgu03050(Proteasome)	no
A0A024WSN4	GO:0005783(endoplasmic reticulum);GO:0020036(Maurer's cleft)		no
A0A024WSX8	GO:0022625(cytosolic large ribosomal subunit)	prap03010(Ribosome)	no
A0A024WT65	GO:0005634(nucleus);GO:0006298(mismatch repair);GO:0006310(DNA recombination);GO:0008409(5'-3' exonuclease activity)	hmg03030(DNA replication);hmg03410(Base excision repair);hmg03450(non-homologous end-joining)	no
A0A024WTR2	GO:0003723(RNA binding)	loa03040(Spliceosome)	no
A0A024WTR7			no
A0A024WTV2	GO:0003743(translation initiation factor activity);GO:0005852(eukaryotic translation initiation factor 3 complex)		no
A0A024WU97			no
A0A024WUE0	GO:0005515(protein binding);GO:0020036(Maurer's cleft);GO:0030430(host cell cytoplasm);GO:0033644(host cell membrane)		no
A0A024WUF4			no
A0A024WUW5	GO:0004540(ribonuclease activity);GO:0006396(RNA processing)		no
A0A024WV86	GO:0005838(proteasome regulatory particle);GO:0006511(ubiquitin-dependent protein catabolic process);GO:0016887(ATPase activity)	rss03050(Proteasome);rss05169(Epstein-Barr virus infection)	no
A0A024WV90	GO:0005634(nucleus);GO:0005737(cytoplasm);GO:0005813(centrosome);GO:0006468(protein phosphorylation);GO:0007017(microtubule-based process);GO:0007059(chromosome segregation)		no
A0A024WVZ9	GO:0020011(apicoplast)		no
A0A024WW80	GO:0016021(integral component of membrane);GO:0020020(food vacuole);GO:0042493(response to drug);GO:0042626(ATPase activity, coupled to transmembrane movement of substances)	rro02010(ABC transporters);rro04976(Bile secretion);rro05206(MicroRNAs in cancer);rro05226(Gastric cancer)	no
A0A024WWJ2	GO:0005515(protein binding);GO:0020005(symbiont-containing vacuole membrane)		no
A0A024WWY8	GO:0008233(peptidase activity)		no
A0A024WWY9	GO:0016020(membrane)		no
A0A024WXB5			no
A0A024WXK1	GO:0000226(microtubule cytoskeleton organization);GO:0000922(spindle pole);GO:0005815(microtubule organizing center)		no
A0A024WXP9	GO:0008201(heparin binding);GO:0020007(apical complex);GO:0020008(rhoptry);GO:0046789(host cell surface receptor binding)		no
A0A024WXR8	GO:0000398(mRNA splicing, via spliceosome);GO:0000974(Prp19 complex);GO:0005662(DNA replication factor A complex);GO:0071011(precatalytic spliceosome);GO:0071013(catalytic step 2 spliceosome);GO:0080008(Cul4-RING E3 ubiquitin ligase complex)	oaa03040(Spliceosome)	no
A0A024WXW7	GO:0004127(cytidylate kinase activity);GO:0004550(nucleoside diphosphate kinase activity);GO:0005524(ATP binding);GO:0005634(nucleus);GO:0005730(nucleolus);GO:0005737(cytoplasm);GO:0006165(nucleoside diphosphate phosphorylation);GO:0006207(de novo' pyrimidine nucleobase biosynthetic process);GO:0006221(pyrimidine nucleotide biosynthetic process);GO:0006225(UDP biosynthetic process);GO:0006227(dUD…	asn00240(Pyrimidine metabolism);asn00983(Drug metabolism - other enzymes)	no
A0A024WY34	GO:0002181(cytoplasmic translation);GO:0003735(structural constituent of ribosome);GO:0022625(cytosolic large ribosomal subunit);GO:0030687(preribosome, large subunit precursor);GO:0070180(large ribosomal subunit rRNA binding)	srx03010(Ribosome)	no
A0A024WY45	GO:0005887(integral component of plasma membrane);GO:0016021(integral component of membrane);GO:0046658(anchored component of plasma membrane)		no
A0A024WYE6			no
A0A024WYE7	GO:0030507(spectrin binding)		no
A0A024WYM3	GO:0020002(host cell plasma membrane);GO:0020013(modulation by symbiont of host erythrocyte aggregation);GO:0020030(infected host cell surface knob);GO:0020033(antigenic variation);GO:0020035(cytoadherence to microvasculature, mediated by symbiont protein);GO:0050839(cell adhesion molecule binding)		no
A0A024WZ05	GO:0020002(host cell plasma membrane);GO:0020013(modulation by symbiont of host erythrocyte aggregation);GO:0020030(infected host cell surface knob);GO:0020033(antigenic variation);GO:0020035(cytoadherence to microvasculature, mediated by symbiont protein);GO:0050839(cell adhesion molecule binding)		no
A0A024WZ39	GO:0005484(SNAP receptor activity);GO:0006886(intracellular protein transport);GO:0016192(vesicle-mediated transport);GO:0031201(SNARE complex);GO:0031338(regulation of vesicle fusion)		no
A0A024WZ46	GO:0005515(protein binding);GO:0009986(cell surface);GO:0020036(Maurer's cleft);GO:0030430(host cell cytoplasm)		no
A0A024WZ49	GO:0004587(ornithine-oxo-acid transaminase activity);GO:0006591(ornithine metabolic process)	hst00330(Arginine and proline metabolism)	no
A0A024X042	GO:0005783(endoplasmic reticulum);GO:0006465(signal peptide processing);GO:0008233(peptidase activity);GO:0020009(microneme);GO:0042803(protein homodimerization activity)		no
A0A024X0B9	GO:0005783(endoplasmic reticulum);GO:0005886(plasma membrane);GO:0043495(protein membrane anchor);GO:0070258(inner membrane pellicle complex)		no
A0A024X0E0	GO:0016020(membrane);GO:0020020(food vacuole);GO:0044179(hemolysis in other organism)		no
A0A024X0I6	GO:0004842(ubiquitin-protein transferase activity);GO:0005783(endoplasmic reticulum);GO:0005789(endoplasmic reticulum membrane);GO:0010564(regulation of cell cycle process);GO:0016887(ATPase activity);GO:0030433(ubiquitin-dependent ERAD pathway)	phu04141(Protein processing in endoplasmic reticulum);phu04120(Ubiquitin mediated proteolysis)	no
A0A024X0K9	GO:0004143(diacylglycerol kinase activity);GO:0007205(protein kinase C-activating G-protein coupled receptor signaling pathway);GO:0019932(second-messenger-mediated signaling)	cel00561(Glycerolipid metabolism);cel00564(Glycerophospholipid metabolism);cel04070(Phosphatidylinositol signaling system)	no
A0A024X0S7	GO:0004252(serine-type endopeptidase activity);GO:0005524(ATP binding);GO:0020011(apicoplast)		no
A0A024X0Y7	GO:0000054(ribosomal subunit export from nucleus);GO:0005215(transporter activity);GO:0005506(iron ion binding);GO:0005524(ATP binding);GO:0005852(eukaryotic translation initiation factor 3 complex);GO:0006413(translational initiation);GO:0006415(translational termination);GO:0006810(transport);GO:0016020(membrane);GO:0016887(ATPase activity);GO:0043024(ribosomal small subunit binding);GO:0051539…		no
A0A024X1G4			no
A0A024X1H1	GO:0006396(RNA processing);GO:0008143(poly(A) binding)	cbr03013(RNA transport);cbr03015(mRNA surveillance pathway);cbr03018(RNA degradation)	no
A0A024X2L4	GO:0003899(DNA-directed 5'-3' RNA polymerase activity);GO:0006366(transcription by RNA polymerase II);GO:0016591(DNA-directed RNA polymerase II, holoenzyme)	xla00230(Purine metabolism);xla00240(Pyrimidine metabolism);xla03020(RNA polymerase)	no
A0A024X2R3	GO:0004722(protein serine/threonine phosphatase activity);GO:0005634(nucleus);GO:0005737(cytoplasm);GO:0006468(protein phosphorylation);GO:0008287(protein serine/threonine phosphatase complex)		no
A0A024X2R9	GO:0005768(endosome);GO:0006904(vesicle docking involved in exocytosis);GO:0007032(endosome organization);GO:0007040(lysosome organization);GO:0030674(protein binding, bridging);GO:0030897(HOPS complex);GO:0035542(regulation of SNARE complex assembly)		no
A0A024X350			no
A0A024X3K3			no
A0A024X4A0			no
A0A024X4N0	GO:0020011(apicoplast)		no
A0A024X5N9	GO:0005515(protein binding);GO:0005634(nucleus);GO:0005737(cytoplasm);GO:0005789(endoplasmic reticulum membrane)		no
A0A024X5S7	GO:0005783(endoplasmic reticulum)	bfo00563(Glycosylphosphatidylinositol(GPI)-anchor biosynthesis)	no
A0A024X5W8			no
A0A024X6H9	GO:0003677(DNA binding);GO:0005515(protein binding);GO:0006355(regulation of transcription, DNA-templated)	cin03040(Spliceosome)	no
A0A024X6M3	GO:0004722(protein serine/threonine phosphatase activity);GO:0005634(nucleus);GO:0005737(cytoplasm);GO:0006470(protein dephosphorylation)		no
A0A024X6Y4	GO:0005509(calcium ion binding);GO:0005783(endoplasmic reticulum);GO:0006886(intracellular protein transport)	myi04070(Phosphatidylinositol signaling system)	no
A0A024X7F7	GO:0042254(ribosome biogenesis)	dre03008(Ribosome biogenesis in eukaryotes)	no
A0A024X7M7	GO:0003724(RNA helicase activity)		no
A0A024X7R5	GO:0005794(Golgi apparatus);GO:0006886(intracellular protein transport);GO:0006891(intra-Golgi vesicle-mediated transport);GO:0016020(membrane);GO:0060627(regulation of vesicle-mediated transport)		no
A0A024X819	GO:0003676(nucleic acid binding);GO:0003723(RNA binding)		no
A0A024X953	GO:0004568(chitinase activity);GO:0005576(extracellular region);GO:0006032(chitin catabolic process);GO:0008061(chitin binding)	nve00790(Folate biosynthesis)	no
A0A024X9E8	GO:0004175(endopeptidase activity);GO:0005839(proteasome core complex);GO:0006511(ubiquitin-dependent protein catabolic process)	loa03050(Proteasome)	no
A0A024X9L9			no
A0A024X9M2	GO:0005515(protein binding);GO:0046658(anchored component of plasma membrane)		no
A0A024X9X0			no
A0A024XAG5			no
A0A024XAK9			no
A0A024XAQ1	GO:0003743(translation initiation factor activity);GO:0005850(eukaryotic translation initiation factor 2 complex);GO:0006413(translational initiation)	amex03013(RNA transport);amex04141(Protein processing in endoplasmic reticulum);amex04140(Autophagy - animal);amex04210(Apoptosis);amex05168(Herpes simplex infection)	no
A0A024XAS0	GO:0003924(GTPase activity);GO:0005525(GTP binding);GO:0006886(intracellular protein transport);GO:0007264(small GTPase mediated signal transduction);GO:0016020(membrane);GO:0060627(regulation of vesicle-mediated transport)		no
A0A024XAZ3			no
A0A024XBI6			no
A0A024XBZ6			no
A0A024XC17			no
A0A024XCE3	GO:0006351(transcription, DNA-templated)		no
A0A024XCP4	GO:0016020(membrane)		no
A0A024XCW9	GO:0003674(molecular_function)		no
A0A024XDY7	GO:0004520(endodeoxyribonuclease activity);GO:0006259(DNA metabolic process);GO:0048256(flap endonuclease activity)	phu03030(DNA replication);phu03410(Base excision repair);phu03450(non-homologous end-joining)	no
A0A024XEE4	GO:0004222(metalloendopeptidase activity);GO:0005739(mitochondrion);GO:0008121(ubiquinol-cytochrome-c reductase activity)		no
A0A024XF62	GO:0003887(DNA-directed DNA polymerase activity);GO:0006260(DNA replication);GO:0008408(3'-5' exonuclease activity)	hmg00230(Purine metabolism);hmg00240(Pyrimidine metabolism);hmg03030(DNA replication)	no
A0A024XFC8	GO:0000209(protein polyubiquitination);GO:0005622(intracellular);GO:0031624(ubiquitin conjugating enzyme binding);GO:0032436(positive regulation of proteasomal ubiquitin-dependent protein catabolic process);GO:0061630(ubiquitin protein ligase activity)		no
A0A024XFW1			no
A0A076Q470	GO:0005524(ATP binding);GO:0005887(integral component of plasma membrane);GO:0006810(transport);GO:0042493(response to drug);GO:0043190(ATP-binding cassette (ABC) transporter complex);GO:0043492(ATPase activity, coupled to movement of substances)	phu02010(ABC transporters)	no
A0A097GTS8	GO:0005524(ATP binding);GO:0005887(integral component of plasma membrane);GO:0006810(transport);GO:0042493(response to drug);GO:0043190(ATP-binding cassette (ABC) transporter complex);GO:0043492(ATPase activity, coupled to movement of substances)	tca02010(ABC transporters)	no
A0A0A7M7S6	GO:0020002(host cell plasma membrane);GO:0020013(modulation by symbiont of host erythrocyte aggregation);GO:0020030(infected host cell surface knob);GO:0020033(antigenic variation);GO:0020035(cytoadherence to microvasculature, mediated by symbiont protein);GO:0046789(host cell surface receptor binding);GO:0050839(cell adhesion molecule binding)		no
A0A0C5D0X8	GO:0003924(GTPase activity);GO:0005525(GTP binding);GO:0005737(cytoplasm);GO:0005829(cytosol);GO:0019003(GDP binding)		no
A0A0K0YET1	GO:0004156(dihydropteroate synthase activity);GO:0006761(dihydrofolate biosynthetic process)		no
A0A0L0CRV9	GO:0006898(receptor-mediated endocytosis);GO:0030125(clathrin vesicle coat)	phu04144(Endocytosis);phu04142(Lysosome)	no
A0A0L0CS46	GO:0020002(host cell plasma membrane);GO:0020013(modulation by symbiont of host erythrocyte aggregation);GO:0020030(infected host cell surface knob);GO:0020033(antigenic variation);GO:0020035(cytoadherence to microvasculature, mediated by symbiont protein);GO:0050839(cell adhesion molecule binding)		no
A0A0L0CS80			no
A0A0L0CSB7	GO:0020002(host cell plasma membrane);GO:0020008(rhoptry);GO:0020035(cytoadherence to microvasculature, mediated by symbiont protein);GO:0050839(cell adhesion molecule binding)		no
A0A0L0CSB9	GO:0005515(protein binding);GO:0020008(rhoptry);GO:0030260(entry into host cell)		no
A0A0L0CSE8	GO:0004004(ATP-dependent RNA helicase activity)	lak03040(Spliceosome)	no
A0A0L0CSH9	GO:0005886(plasma membrane);GO:0006810(transport);GO:0022857(transmembrane transporter activity)		no
A0A0L0CSM5	GO:0020036(Maurer's cleft);GO:0033644(host cell membrane);GO:0046789(host cell surface receptor binding)		no
A0A0L0CSS7	GO:0004003(ATP-dependent DNA helicase activity);GO:0005524(ATP binding);GO:0005656(nuclear pre-replicative complex);GO:0006270(DNA replication initiation);GO:0006271(DNA strand elongation involved in DNA replication);GO:0008094(DNA-dependent ATPase activity)	phu03030(DNA replication)	no
A0A0L0CST1	GO:0000495(box H/ACA snoRNA 3'-end processing);GO:0009982(pseudouridine synthase activity);GO:0031118(rRNA pseudouridine synthesis);GO:0031120(snRNA pseudouridine synthesis);GO:0031429(box H/ACA snoRNP complex);GO:1990481(mRNA pseudouridine synthesis)	rss03008(Ribosome biogenesis in eukaryotes)	no
A0A0L0CSU9	GO:0003756(protein disulfide isomerase activity);GO:0005788(endoplasmic reticulum lumen);GO:0006457(protein folding);GO:0020009(microneme)	adf04141(Protein processing in endoplasmic reticulum)	no
A0A0L0CSW0	GO:0007035(vacuolar acidification);GO:0046961(proton-transporting ATPase activity, rotational mechanism)	els00190(Oxidative phosphorylation);els04150(mTOR signaling pathway);els04145(Phagosome)	no
A0A0L0CT34	GO:0005524(ATP binding);GO:0005887(integral component of plasma membrane);GO:0006810(transport);GO:0042493(response to drug);GO:0043190(ATP-binding cassette (ABC) transporter complex);GO:0043492(ATPase activity, coupled to movement of substances)	nai02010(ABC transporters)	no
A0A0L0CT46	GO:0004016(adenylate cyclase activity);GO:0005737(cytoplasm);GO:0009268(response to pH)	lak00230(Purine metabolism)	no
A0A0L0CT87	GO:0009240(isopentenyl diphosphate biosynthetic process);GO:0015968(stringent response);GO:0042380(hydroxymethylbutenyl pyrophosphate reductase activity);GO:0046677(response to antibiotic)		no
A0A0L0CTA3	GO:0000375(RNA splicing, via transesterification reactions);GO:0005681(spliceosomal complex);GO:0008380(RNA splicing)	aqu03040(Spliceosome)	no
A0A0L0CTD3			no
A0A0L0CTE9	GO:0000339(RNA cap binding);GO:0005846(nuclear cap binding complex);GO:0006397(mRNA processing)	ovi03040(Spliceosome);ovi03013(RNA transport);ovi03015(mRNA surveillance pathway)	no
A0A0L0CTQ3			no
A0A0L0CTR1	GO:0005923(bicellular tight junction);GO:0008154(actin polymerization or depolymerization);GO:0030036(actin cytoskeleton organization)	phi04310(Wnt signaling pathway)	no
A0A0L0CTR7	GO:0000220(vacuolar proton-transporting V-type ATPase, V0 domain);GO:0007035(vacuolar acidification);GO:0020020(food vacuole)	lgi00190(Oxidative phosphorylation);lgi04145(Phagosome);lgi04142(Lysosome)	no
A0A0L0CTW6			no
A0A0L0CTW7			no
A0A0L0CTY2	GO:0003677(DNA binding);GO:0005634(nucleus);GO:0005737(cytoplasm);GO:0034399(nuclear periphery);GO:0042393(histone binding)		no
A0A0L0CTY6	GO:0005829(cytosol);GO:0016192(vesicle-mediated transport)		no
A0A0L0CU22	GO:0002039(p53 binding);GO:0003682(chromatin binding);GO:0005515(protein binding);GO:0005634(nucleus);GO:0005669(transcription factor TFIID complex);GO:0008134(transcription factor binding);GO:0031208(POZ domain binding);GO:0045893(positive regulation of transcription, DNA-templated);GO:0045944(positive regulation of transcription by RNA polymerase II)	nvl03022(Basal transcription factors)	no
A0A0L0CU85			no
A0A0L0CUB4	GO:0005080(protein kinase C binding);GO:0005829(cytosol)		no
A0A0L0CUG3	GO:0000398(mRNA splicing, via spliceosome);GO:0005681(spliceosomal complex)	adf03040(Spliceosome)	no
A0A0L0CUL6			no
A0A0L0CUP7	GO:0016021(integral component of membrane);GO:0020011(apicoplast)		no
A0A0L0CUU7			no
A0A0L0CUV4	GO:0003899(DNA-directed 5'-3' RNA polymerase activity);GO:0005665(DNA-directed RNA polymerase II, core complex);GO:0006366(transcription by RNA polymerase II)	hmg00230(Purine metabolism);hmg00240(Pyrimidine metabolism);hmg03020(RNA polymerase)	no
A0A0L0CUY9	GO:0005524(ATP binding);GO:0006417(regulation of translation);GO:0006810(transport);GO:0016020(membrane);GO:0042626(ATPase activity, coupled to transmembrane movement of substances)		no
A0A0L0CV14			no
A0A0L0CV29	GO:0005634(nucleus);GO:0005829(cytosol);GO:0008540(proteasome regulatory particle, base subcomplex);GO:0031593(polyubiquitin modification-dependent protein binding);GO:0043161(proteasome-mediated ubiquitin-dependent protein catabolic process);GO:0043248(proteasome assembly)	rss03050(Proteasome);rss05169(Epstein-Barr virus infection)	no
A0A0L0CV34			no
A0A0L0CV62	GO:0004445(inositol-polyphosphate 5-phosphatase activity)	crg00562(Inositol phosphate metabolism);crg04070(Phosphatidylinositol signaling system)	no
A0A0L0CV76			no
A0A0L0CV82	GO:0009678(hydrogen-translocating pyrophosphatase activity);GO:0016020(membrane)	rss00190(Oxidative phosphorylation)	no
A0A0L0CVV0	GO:0009408(response to heat);GO:0020011(apicoplast);GO:0042623(ATPase activity, coupled)	xtr04141(Protein processing in endoplasmic reticulum)	no
A0A0L0CVX4	GO:0000775(chromosome, centromeric region);GO:0003677(DNA binding);GO:0004386(helicase activity);GO:0005524(ATP binding);GO:0005634(nucleus);GO:0006351(transcription, DNA-templated);GO:0006355(regulation of transcription, DNA-templated)		no
A0A0L0CVY4	GO:0003684(damaged DNA binding);GO:0006281(DNA repair)	aam03430(Mismatch repair)	no
A0A0L0CW07	GO:0003676(nucleic acid binding);GO:0003723(RNA binding);GO:0005634(nucleus);GO:0005654(nucleoplasm);GO:0005694(chromosome);GO:0005730(nucleolus);GO:0005737(cytoplasm);GO:0007275(multicellular organism development);GO:0040019(positive regulation of embryonic development)		no
A0A0L0CW13			no
A0A0L0CW52	GO:0006606(protein import into nucleus)		no
A0A0L0CWJ4	GO:0000347(THO complex);GO:0003677(DNA binding);GO:0004386(helicase activity);GO:0005515(protein binding);GO:0005524(ATP binding);GO:0005634(nucleus);GO:0006268(DNA unwinding involved in DNA replication);GO:0006270(DNA replication initiation);GO:0007049(cell cycle);GO:0008094(DNA-dependent ATPase activity);GO:0042555(MCM complex)	dpa03030(DNA replication)	no
A0A0L0CWL4	GO:0005783(endoplasmic reticulum);GO:0006457(protein folding);GO:0016491(oxidoreductase activity)	cin04141(Protein processing in endoplasmic reticulum)	no
A0A0L0CWM1	GO:0005739(mitochondrion);GO:0005754(mitochondrial proton-transporting ATP synthase, catalytic core);GO:0015986(ATP synthesis coupled proton transport)	lav00190(Oxidative phosphorylation);lav04714(Thermogenesis);lav05010(Alzheimer disease);lav05012(Parkinson disease);lav05016(Huntington disease)	no
A0A0L0CWZ8	GO:0005337(nucleoside transmembrane transporter activity);GO:0005783(endoplasmic reticulum);GO:0015858(nucleoside transport);GO:0016020(membrane)		no
A0A0L0CX02	GO:0000228(nuclear chromosome);GO:0005634(nucleus);GO:0007129(synapsis);GO:0009554(megasporogenesis);GO:0009556(microsporogenesis)		no
A0A0L0CX08	GO:0000398(mRNA splicing, via spliceosome);GO:0003723(RNA binding);GO:0005686(U2 snRNP)	nve03040(Spliceosome)	no
A0A0L0CX45	GO:0000175(3'-5'-exoribonuclease activity);GO:0000288(nuclear-transcribed mRNA catabolic process, deadenylation-dependent decay);GO:0030014(CCR4-noT complex)	myi03018(RNA degradation)	no
A0A0L0CX64	GO:0020011(apicoplast)		no
A0A0L0CX68	GO:0000123(histone acetyltransferase complex);GO:0002098(tRNA wobble uridine modification);GO:0004402(histone acetyltransferase activity);GO:0005737(cytoplasm);GO:0006357(regulation of transcription by RNA polymerase II);GO:0006368(transcription elongation from RNA polymerase II promoter);GO:0008023(transcription elongation factor complex);GO:0033588(Elongator holoenzyme complex)		no
A0A0L0CX81			no
A0A0L0CXA0	GO:0006606(protein import into nucleus);GO:0044613(nuclear pore central transport channel)		no
A0A0L0CXB6	GO:0030430(host cell cytoplasm)		no
A0A0L0CXC4			no
A0A0L0CXD9			no
A0A0L0CXE9			no
A0A0L0CXF7	GO:0070258(inner membrane pellicle complex)		no
A0A0L0CXG2	GO:0005783(endoplasmic reticulum);GO:0045454(cell redox homeostasis)		no
A0A0L0CXG8			no
A0A0L0CXK1	GO:0003723(RNA binding);GO:0004819(glutamine-tRNA ligase activity);GO:0005739(mitochondrion);GO:0005829(cytosol);GO:0006425(glutaminyl-tRNA aminoacylation)	shx00970(Aminoacyl-tRNA biosynthesis)	no
A0A0L0CXK8	GO:0042254(ribosome biogenesis)	cin03008(Ribosome biogenesis in eukaryotes)	no
A0A0L0CXL2			no
A0A0L0CXM8	GO:0005524(ATP binding);GO:0005737(cytoplasm);GO:0005829(cytosol);GO:0005886(plasma membrane);GO:0006457(protein folding);GO:0009408(response to heat);GO:0009506(plasmodesma);GO:0031072(heat shock protein binding);GO:0046872(metal ion binding);GO:0051082(unfolded protein binding)	pmac04141(Protein processing in endoplasmic reticulum)	no
A0A0L0CXQ9			no
A0A0L0CXT7	GO:0006812(cation transport);GO:0008324(cation transmembrane transporter activity);GO:0015662(ATPase activity, coupled to transmembrane movement of ions, phosphorylative mechanism);GO:0043231(intracellular membrane-bounded organelle)		no
A0A0L0CY03	GO:0004222(metalloendopeptidase activity);GO:0008270(zinc ion binding);GO:0016485(protein processing)		no
A0A0L0CY04	GO:0043657(host cell)		no
A0A0L0CY11	GO:0005634(nucleus)		no
A0A0L0CY38	GO:0005739(mitochondrion);GO:0006816(calcium ion transport);GO:0008273(calcium, potassium:sodium antiporter activity);GO:0016021(integral component of membrane)		no
A0A0L0CY48	GO:0004177(aminopeptidase activity);GO:0005576(extracellular region);GO:0005737(cytoplasm);GO:0005829(cytosol);GO:0006508(proteolysis);GO:0006518(peptide metabolic process);GO:0008233(peptidase activity);GO:0008237(metallopeptidase activity);GO:0008270(zinc ion binding);GO:0016787(hydrolase activity);GO:0042802(identical protein binding);GO:0046872(metal ion binding);GO:0070006(metalloaminopeptid…		no
A0A0L0CY52	GO:0030507(spectrin binding)		no
A0A0L0CY71			no
A0A0L0CY88	GO:0008419(RNA lariat debranching enzyme activity)		no
A0A0L0CY97			no
A0A0L0CYB5	GO:0008152(metabolic process);GO:0016462(pyrophosphatase activity)	rss00190(Oxidative phosphorylation)	no
A0A0L0CYE0	GO:0020002(host cell plasma membrane);GO:0020033(antigenic variation)		no
A0A0L0CYL2	GO:0004383(guanylate cyclase activity);GO:0005887(integral component of plasma membrane);GO:0006182(cGMP biosynthetic process);GO:0007165(signal transduction)		no
A0A0L0CYL4	GO:0004402(histone acetyltransferase activity);GO:0005634(nucleus);GO:0005737(cytoplasm);GO:0043981(histone H4-K5 acetylation);GO:0043982(histone H4-K8 acetylation);GO:0043983(histone H4-K12 acetylation);GO:0043984(histone H4-K16 acetylation)		no
A0A0L0CYR3			no
A0A0L0CYY0			no
A0A0L0CZ17	GO:0020011(apicoplast)		no
A0A0L0CZ45	GO:0005838(proteasome regulatory particle);GO:0006511(ubiquitin-dependent protein catabolic process);GO:0016887(ATPase activity)	dme03050(Proteasome)	no
A0A0L0CZ48			no
A0A0L0CZ77			no
A0A0L0CZ82	GO:0000421(autophagosome membrane);GO:0005515(protein binding);GO:0005784(Sec61 translocon complex);GO:0005789(endoplasmic reticulum membrane);GO:0005886(plasma membrane);GO:0043952(protein transport by the Sec complex);GO:0060627(regulation of vesicle-mediated transport)	myi04144(Endocytosis);myi04145(Phagosome)	no
A0A0L0CZ83			no
A0A0L0CZC4	GO:0003938(IMP dehydrogenase activity);GO:0005737(cytoplasm);GO:0006164(purine nucleotide biosynthetic process);GO:0006183(GTP biosynthetic process);GO:0006909(phagocytosis);GO:0007411(axon guidance);GO:0048477(oogenesis);GO:0055114(oxidation-reduction process)	phu00230(Purine metabolism);phu00983(Drug metabolism - other enzymes)	no
A0A0L0CZD9	GO:0003684(damaged DNA binding);GO:0006298(mismatch repair)	sko03430(Mismatch repair)	no
A0A0L0CZH4			no
A0A0L0CZW3			no
A0A0L0CZW5			no
A0A0L0CZY0	GO:0006457(protein folding);GO:0016021(integral component of membrane);GO:0020011(apicoplast)		no
A0A0L0CZY3	GO:0006268(DNA unwinding involved in DNA replication)	nvl03440(Homologous recombination);nvl03460(Fanconi anemia pathway)	no
A0A0L0D007	GO:0001055(RNA polymerase II activity);GO:0005665(DNA-directed RNA polymerase II, core complex)	rss00230(Purine metabolism);rss00240(Pyrimidine metabolism);rss03020(RNA polymerase);rss05016(Huntington disease);rss05169(Epstein-Barr virus infection)	no
A0A0L0D009	GO:0005634(nucleus);GO:0005737(cytoplasm)		no
A0A0L0D019			no
A0A0L0D020	GO:0003863(3-methyl-2-oxobutanoate dehydrogenase (2-methylpropanoyl-transferring) activity);GO:0006099(tricarboxylic acid cycle);GO:0030062(mitochondrial tricarboxylic acid cycle enzyme complex)	amex00640(Propanoate metabolism);amex00280(Valine, leucine and isoleucine degradation)	no
A0A0L0D079	GO:0005783(endoplasmic reticulum);GO:0010564(regulation of cell cycle process);GO:0016887(ATPase activity);GO:0030433(ubiquitin-dependent ERAD pathway)		no
A0A0L0D0F2			no
A0A0L0D182			no
A0A0L0D1F3	GO:0004674(protein serine/threonine kinase activity);GO:0005634(nucleus);GO:0005737(cytoplasm);GO:0005956(protein kinase CK2 complex);GO:0006468(protein phosphorylation);GO:0046777(protein autophosphorylation)	ipu03008(Ribosome biogenesis in eukaryotes);ipu04310(Wnt signaling pathway);ipu04137(Mitophagy - animal);ipu04520(Adherens junction);ipu05168(Herpes simplex infection)	no
A0A0L0D1I0	GO:0000154(rRNA modification);GO:0030515(snoRNA binding);GO:0031428(box C/D snoRNP complex);GO:0032040(small-subunit processome)	api03008(Ribosome biogenesis in eukaryotes)	no
A0A0L0D1K9	GO:0006488(dolichol-linked oligosaccharide biosynthetic process)		no
A0A0L0D294	GO:0005198(structural molecule activity);GO:0030125(clathrin vesicle coat);GO:0032050(clathrin heavy chain binding);GO:0072583(clathrin-dependent endocytosis)		no
A0A0L0D2S3			no
A0A0L1I2K0	GO:0003674(molecular_function);GO:0005575(cellular_component);GO:0008150(biological_process)		no
A0A0L1I339			no
A0A0L1I376	GO:0020002(host cell plasma membrane);GO:0020013(modulation by symbiont of host erythrocyte aggregation);GO:0020030(infected host cell surface knob);GO:0020033(antigenic variation);GO:0020035(cytoadherence to microvasculature, mediated by symbiont protein);GO:0046789(host cell surface receptor binding);GO:0050839(cell adhesion molecule binding)		no
A0A0L1I439			no
A0A0L1I463	GO:0006888(ER to Golgi vesicle-mediated transport);GO:0016887(ATPase activity);GO:0020020(food vacuole);GO:0030430(host cell cytoplasm)		no
A0A0L1I4B9	GO:0030014(CCR4-noT complex)	spu03018(RNA degradation)	no
A0A0L1I4I1	GO:0006508(proteolysis);GO:0008234(cysteine-type peptidase activity);GO:0030260(entry into host cell);GO:0042540(hemoglobin catabolic process)	dpa04145(Phagosome);dpa04142(Lysosome);dpa04140(Autophagy - animal)	no
A0A0L1I4P7	GO:0004012(phospholipid-translocating ATPase activity);GO:0015914(phospholipid transport);GO:0016021(integral component of membrane)		no
A0A0L1I4W9	GO:0020036(Maurer's cleft)		no
A0A0L1I4X3			no
A0A0L1I519	GO:0005739(mitochondrion);GO:0005754(mitochondrial proton-transporting ATP synthase, catalytic core);GO:0015986(ATP synthesis coupled proton transport)	tad00190(Oxidative phosphorylation)	no
A0A0L1I542	GO:0005634(nucleus)		no
A0A0L1I547	GO:0004674(protein serine/threonine kinase activity);GO:0005634(nucleus);GO:0005737(cytoplasm);GO:0005956(protein kinase CK2 complex)	spu03008(Ribosome biogenesis in eukaryotes);spu04310(Wnt signaling pathway);spu04137(Mitophagy - animal)	no
A0A0L1I560	GO:0020011(apicoplast)		no
A0A0L1I592	GO:0003904(deoxyribodipyrimidine photo-lyase activity);GO:0006281(DNA repair)		no
A0A0L1I5A7	GO:0004825(methionine-tRNA ligase activity);GO:0005524(ATP binding);GO:0005737(cytoplasm);GO:0006431(methionyl-tRNA aminoacylation)	lgi00450(Selenocompound metabolism);lgi00970(Aminoacyl-tRNA biosynthesis)	no
A0A0L1I5D1			no
A0A0L1I5K1			no
A0A0L1I5P0	GO:0006556(S-adenosylmethionine biosynthetic process);GO:0042301(phosphate ion binding);GO:0042803(protein homodimerization activity);GO:0043531(ADP binding);GO:0046872(metal ion binding)	rss00270(Cysteine and methionine metabolism)	no
A0A0L1I603	GO:0004674(protein serine/threonine kinase activity);GO:0005886(plasma membrane);GO:0006468(protein phosphorylation);GO:0009931(calcium-dependent protein serine/threonine kinase activity);GO:0042493(response to drug)	rss05145(Toxoplasmosis)	no
A0A0L1I654	GO:0003735(structural constituent of ribosome);GO:0006412(translation);GO:0022625(cytosolic large ribosomal subunit)	sasa03010(Ribosome)	no
A0A0L1I6D0	GO:0020011(apicoplast)		no
A0A0L1I6I9	GO:0004439(phosphatidylinositol-4,5-bisphosphate 5-phosphatase activity);GO:0004445(inositol-polyphosphate 5-phosphatase activity);GO:0005575(cellular_component);GO:0016787(hydrolase activity);GO:0042578(phosphoric ester hydrolase activity);GO:0046855(inositol phosphate dephosphorylation);GO:0046856(phosphatidylinositol dephosphorylation)	gga00562(Inositol phosphate metabolism);gga04070(Phosphatidylinositol signaling system)	no
A0A0L1I6P9			no
A0A0L1I6Y0	GO:0006412(translation);GO:0006417(regulation of translation);GO:0006464(cellular protein modification process);GO:0008235(metalloexopeptidase activity)		no
A0A0L1I707			no
A0A0L1I729	GO:0001671(ATPase activator activity);GO:0005515(protein binding);GO:0005654(nucleoplasm);GO:0005737(cytoplasm);GO:0005829(cytosol);GO:0005856(cytoskeleton);GO:0006457(protein folding);GO:0016020(membrane);GO:0031072(heat shock protein binding);GO:0032781(positive regulation of ATPase activity);GO:0070062(extracellular exosome);GO:1900034(regulation of cellular response to heat)		no
A0A0L1I749	GO:0005515(protein binding);GO:1990225(rhoptry neck)		no
A0A0L1I755	GO:0016021(integral component of membrane);GO:0020005(symbiont-containing vacuole membrane)		no
A0A0L1I7X0	GO:0000398(mRNA splicing, via spliceosome);GO:0003723(RNA binding);GO:0005685(U1 snRNP);GO:0071004(U2-type prespliceosome)		no
A0A0L1I7Z3			no
A0A0L1I831			no
A0A0L1I858	GO:0005773(vacuole);GO:0006888(ER to Golgi vesicle-mediated transport);GO:0016020(membrane);GO:0020020(food vacuole);GO:0060627(regulation of vesicle-mediated transport)		no
A0A0L1I861	GO:0005515(protein binding);GO:0020003(symbiont-containing vacuole);GO:0020008(rhoptry);GO:0030260(entry into host cell);GO:0046812(host cell surface binding)		no
A0A0L1I897	GO:0005783(endoplasmic reticulum)	xla03060(Protein export);xla04141(Protein processing in endoplasmic reticulum)	no
A0A0L1I8G9	GO:0003735(structural constituent of ribosome);GO:0006412(translation);GO:0022625(cytosolic large ribosomal subunit)	nai03010(Ribosome)	no
A0A0L1I8K1	GO:0020011(apicoplast);GO:0020036(Maurer's cleft)		no
A0A0L1I8K2	GO:0005783(endoplasmic reticulum);GO:0009408(response to heat);GO:0051082(unfolded protein binding)	dpa04141(Protein processing in endoplasmic reticulum)	no
A0A0L1I8K7	GO:0004004(ATP-dependent RNA helicase activity);GO:0016070(RNA metabolic process)		no
A0A0L1I8Q0	GO:0030507(spectrin binding)		no
A0A0L1I8T8	GO:0005787(signal peptidase complex);GO:0006465(signal peptide processing);GO:0008233(peptidase activity);GO:0016021(integral component of membrane);GO:0045047(protein targeting to ER)	spu03060(Protein export)	no
A0A0L1I915	GO:0005737(cytoplasm)	tad00564(Glycerophospholipid metabolism);tad00440(Phosphonate and phosphinate metabolism)	no
A0A0L1I961			no
A0A0L1I9F4	GO:0006626(protein targeting to mitochondrion);GO:0042719(mitochondrial intermembrane space protein transporter complex);GO:0045039(protein import into mitochondrial inner membrane)		no
A0A0L1I9L3	GO:0004674(protein serine/threonine kinase activity);GO:0018105(peptidyl-serine phosphorylation);GO:0020036(Maurer's cleft)	rss04012(ErbB signaling pathway);rss04310(Wnt signaling pathway);rss04340(Hedgehog signaling pathway);rss04390(Hippo signaling pathway);rss04151(PI3K-Akt signaling pathway);rss04150(mTOR signaling pathway);rss04110(Cell cycle);rss04510(Focal adhesion);rss04550(Signaling pathways regulating pluripotency of stem cells);rss04660(T cell receptor signaling pathway);rss04657(IL-17 signaling pathway);rs…	no
A0A0L1I9Q1	GO:0020011(apicoplast)		no
A0A0L1IA11	GO:0003906(DNA-(apurinic or apyrimidinic site) lyase activity);GO:0006281(DNA repair);GO:0020011(apicoplast)	shx03410(Base excision repair)	no
A0A0L1IA56	GO:0006357(regulation of transcription by RNA polymerase II);GO:0008023(transcription elongation factor complex);GO:0032784(regulation of DNA-templated transcription, elongation)		no
A0A0L1IAL4	GO:0005047(signal recognition particle binding);GO:0005525(GTP binding);GO:0005785(signal recognition particle receptor complex)	bim03060(Protein export)	no
A0A0L1IAQ8	GO:0000149(SNARE binding);GO:0005484(SNAP receptor activity);GO:0006886(intracellular protein transport);GO:0006906(vesicle fusion);GO:0012505(endomembrane system);GO:0016021(integral component of membrane);GO:0031201(SNARE complex);GO:0048278(vesicle docking)		no
A0A0L1IB04	GO:0005524(ATP binding);GO:0005832(chaperonin-containing T-complex);GO:0006457(protein folding);GO:0051082(unfolded protein binding)		no
A0A0L1IB06	GO:0003674(molecular_function);GO:0005575(cellular_component);GO:0005634(nucleus);GO:0005737(cytoplasm);GO:0008150(biological_process)	smm03030(DNA replication);smm03420(Nucleotide excision repair);smm03430(Mismatch repair)	no
A0A0L1IB16	GO:0009055(electron transfer activity);GO:0055114(oxidation-reduction process)	mdo00520(Amino sugar and nucleotide sugar metabolism)	no
A0A0L1IB84	GO:0005739(mitochondrion)	lak00190(Oxidative phosphorylation)	no
A0A0L1IB88	GO:0015078(proton transmembrane transporter activity);GO:0015991(ATP hydrolysis coupled proton transport);GO:0033180(proton-transporting V-type ATPase, V1 domain)	dan00190(Oxidative phosphorylation);dan04150(mTOR signaling pathway);dan04145(Phagosome)	no
A0A0L1IB93	GO:0003723(RNA binding);GO:0005634(nucleus);GO:0005730(nucleolus);GO:0005829(cytosol);GO:0030687(preribosome, large subunit precursor);GO:0042254(ribosome biogenesis);GO:0042255(ribosome assembly);GO:0042273(ribosomal large subunit biogenesis)		no
A0A0L1IBA0	GO:0010564(regulation of cell cycle process);GO:0016887(ATPase activity);GO:0020011(apicoplast);GO:0030433(ubiquitin-dependent ERAD pathway);GO:0043130(ubiquitin binding)	loa04141(Protein processing in endoplasmic reticulum)	no
A0A0L1IBD5			no
A0A0L1IBP2	GO:0020011(apicoplast)	rss00061(Fatty acid biosynthesis);rss00071(Fatty acid degradation);rss04146(Peroxisome);rss04216(Ferroptosis);rss04920(Adipocytokine signaling pathway);rss03320(PPAR signaling pathway);rss04714(Thermogenesis)	no
A0A0L1IBU5	GO:0005829(cytosol);GO:0016192(vesicle-mediated transport)		no
A0A0L1IBY6			no
A0A0L1IBY8	GO:0042254(ribosome biogenesis)		no
A0A0L1IC02	GO:0005737(cytoplasm);GO:0016787(hydrolase activity)		no
A0A0L1IC06	GO:0005509(calcium ion binding);GO:0005544(calcium-dependent phospholipid binding);GO:0005886(plasma membrane)		no
A0A0L1ICC8	GO:0000105(histidine biosynthetic process);GO:0000162(tryptophan biosynthetic process);GO:0004749(ribose phosphate diphosphokinase activity);GO:0009116(nucleoside metabolic process);GO:0020011(apicoplast)	dpl00030(Pentose phosphate pathway);dpl00230(Purine metabolism)	no
A0A0L1ICK9			no
A0A0L1ICL9	GO:0020011(apicoplast)		no
A0A0L1ICM6	GO:0030490(maturation of SSU-rRNA);GO:0032040(small-subunit processome);GO:0034457(Mpp10 complex)	mmu03008(Ribosome biogenesis in eukaryotes)	no
A0A0L1ICP4			no
A0A0L1ICP7	GO:0000243(commitment complex);GO:0000245(spliceosomal complex assembly);GO:0000387(spliceosomal snRNP assembly);GO:0003723(RNA binding);GO:0005682(U5 snRNP);GO:0005685(U1 snRNP);GO:0005686(U2 snRNP);GO:0005687(U4 snRNP);GO:0005689(U12-type spliceosomal complex);GO:0034715(pICln-Sm protein complex);GO:0034719(SMN-Sm protein complex);GO:0071010(prespliceosome);GO:0071011(precatalytic spliceosome);…	ame03040(Spliceosome)	no
A0A0L1ICQ5	GO:0004842(ubiquitin-protein transferase activity);GO:0005515(protein binding);GO:0005737(cytoplasm);GO:0009266(response to temperature stimulus);GO:0009651(response to salt stress);GO:0009737(response to abscisic acid);GO:0016567(protein ubiquitination);GO:0051087(chaperone binding)	aga04141(Protein processing in endoplasmic reticulum);aga04120(Ubiquitin mediated proteolysis)	no
A0A0L1ICU4			no
A0A0L1ID03	GO:0004175(endopeptidase activity);GO:0005838(proteasome regulatory particle);GO:0006508(proteolysis)	rss03050(Proteasome);rss05203(Viral carcinogenesis);rss05169(Epstein-Barr virus infection);rss05165(Human papillomavirus infection)	no
A0A0L1ID42	GO:0004766(spermidine synthase activity);GO:0005829(cytosol);GO:0008295(spermidine biosynthetic process)	rss00270(Cysteine and methionine metabolism);rss00330(Arginine and proline metabolism);rss00410(beta-Alanine metabolism);rss00480(Glutathione metabolism)	no
A0A0L1ID57	GO:0006810(transport);GO:0016887(ATPase activity);GO:0020011(apicoplast)		no
A0A0L1ID89	GO:0046658(anchored component of plasma membrane)		no
A0A0L1ID95	GO:0000256(allantoin catabolic process)	nve00230(Purine metabolism)	no
A0A0L1IDI3			no
A0A0L1IDN2	GO:0004176(ATP-dependent peptidase activity);GO:0006508(proteolysis);GO:0009368(endopeptidase Clp complex);GO:0016787(hydrolase activity);GO:0020011(apicoplast)		no
A0A0L1IDN3	GO:0004004(ATP-dependent RNA helicase activity);GO:0010501(RNA secondary structure unwinding)		no
A0A0L1IDN9	GO:0020011(apicoplast);GO:0020036(Maurer's cleft)		no
A0A0L1IDP6	GO:0016787(hydrolase activity)	hst03018(RNA degradation)	no
A0A0L1IDQ7			no
A0A0L1IDV6	GO:0005515(protein binding);GO:0005768(endosome);GO:0007264(small GTPase mediated signal transduction);GO:0016020(membrane);GO:0032889(regulation of vacuole fusion, non-autophagic);GO:0060627(regulation of vesicle-mediated transport)	srx04144(Endocytosis);srx04145(Phagosome)	no
A0A0L1IE35	GO:0004004(ATP-dependent RNA helicase activity);GO:0005681(spliceosomal complex);GO:0008380(RNA splicing);GO:0051726(regulation of cell cycle)	lcm03040(Spliceosome)	no
A0A0L1IE79	GO:0000146(microfilament motor activity);GO:0005200(structural constituent of cytoskeleton);GO:0005884(actin filament);GO:0007010(cytoskeleton organization)	ovi04145(Phagosome)	no
A0A0L1IE84	GO:0007010(cytoskeleton organization);GO:0008092(cytoskeletal protein binding)		no
A0A0L1IEC5	GO:0005832(chaperonin-containing T-complex);GO:0006457(protein folding);GO:0051082(unfolded protein binding)		no
A0A0L1IEN2	GO:0003713(transcription coactivator activity);GO:0005669(transcription factor TFIID complex);GO:0006357(regulation of transcription by RNA polymerase II);GO:0008134(transcription factor binding);GO:0035035(histone acetyltransferase binding);GO:0044212(transcription regulatory region DNA binding);GO:0051123(RNA polymerase II transcriptional preinitiation complex assembly)		no
A0A0L1IES5	GO:0005829(cytosol);GO:0006508(proteolysis);GO:0020020(food vacuole);GO:0042540(hemoglobin catabolic process);GO:0042803(protein homodimerization activity);GO:0070006(metalloaminopeptidase activity)		no
A0A0L1IEU3			no
A0A0L1IEV3	GO:0005524(ATP binding);GO:0005887(integral component of plasma membrane);GO:0006810(transport);GO:0042493(response to drug);GO:0043190(ATP-binding cassette (ABC) transporter complex);GO:0043492(ATPase activity, coupled to movement of substances)	tca02010(ABC transporters)	no
A0A0L1IEX3	GO:0020002(host cell plasma membrane);GO:0020033(antigenic variation)		no
A0A0L1IF24	GO:0004467(long-chain fatty acid-CoA ligase activity);GO:0006631(fatty acid metabolic process);GO:0030430(host cell cytoplasm)	obi00061(Fatty acid biosynthesis);obi00071(Fatty acid degradation);obi04146(Peroxisome)	no
A0A0L1IF27	GO:0005634(nucleus);GO:0005730(nucleolus)	lcm03040(Spliceosome);lcm03008(Ribosome biogenesis in eukaryotes)	no
A0A0L1IF64	GO:0020008(rhoptry)		no
A0A0L1IFD8	GO:0003682(chromatin binding);GO:0006333(chromatin assembly or disassembly);GO:0031497(chromatin assembly);GO:0042393(histone binding);GO:0051082(unfolded protein binding)		no
A0A0L1IFF4			no
A0A0L1IFH8	GO:0005515(protein binding);GO:0005737(cytoplasm);GO:0020036(Maurer's cleft);GO:0030430(host cell cytoplasm);GO:0033644(host cell membrane)		no
A0A0L1IFI1	GO:0005783(endoplasmic reticulum);GO:0006486(protein glycosylation);GO:0030968(endoplasmic reticulum unfolded protein response)		no
A0A0L1IFP2			no
A0A0L1IFS3	GO:0020011(apicoplast)		no
A0A0L1IFT8			no
A0A0L1IFU3	GO:0003924(GTPase activity);GO:0005047(signal recognition particle binding);GO:0005785(signal recognition particle receptor complex);GO:0006614(SRP-dependent cotranslational protein targeting to membrane)	pbar03060(Protein export)	no
A0A0L1IFU9	GO:0020011(apicoplast)		no
A0A0L1IG02			no
A0A0L1IG41	GO:0005739(mitochondrion);GO:0020003(symbiont-containing vacuole);GO:0097619(PTEX complex)		no
A0A0L1IGA7	GO:0030488(tRNA methylation);GO:0031515(tRNA (m1A) methyltransferase complex)		no
A0A0L1IGC8			no
A0A0L1IGE0	GO:0003743(translation initiation factor activity);GO:0005852(eukaryotic translation initiation factor 3 complex)		no
A0A0L1IGK2	GO:0005096(GTPase activator activity);GO:0005793(endoplasmic reticulum-Golgi intermediate compartment);GO:0006888(ER to Golgi vesicle-mediated transport);GO:0006890(retrograde vesicle-mediated transport, Golgi to ER);GO:0008270(zinc ion binding);GO:0030126(COPI vesicle coat);GO:0030137(COPI-coated vesicle);GO:0048205(COPI coating of Golgi vesicle)	lhu04144(Endocytosis)	no
A0A0L1IGK6	GO:0020011(apicoplast)		no
A0A0L1IGM6	GO:0005515(protein binding);GO:0015031(protein transport);GO:0016021(integral component of membrane);GO:0020005(symbiont-containing vacuole membrane);GO:0020036(Maurer's cleft)		no
A0A0L1IGY2	GO:0005829(cytosol);GO:0008150(biological_process);GO:0016020(membrane);GO:0016021(integral component of membrane);GO:0045454(cell redox homeostasis)		no
A0A0L1IH32	GO:0004842(ubiquitin-protein transferase activity);GO:0008270(zinc ion binding);GO:0020011(apicoplast)		no
A0A0L1IH78			no
A0A0L1IHF4			no
A0A0L1IHJ0	GO:0005634(nucleus)	myb03013(RNA transport);myb03015(mRNA surveillance pathway);myb03018(RNA degradation)	no
A0A0L1IHS8	GO:0003676(nucleic acid binding)		no
A0A0L1II44	GO:0020011(apicoplast)		no
A0A0L1II69	GO:0002181(cytoplasmic translation);GO:0003723(RNA binding);GO:0003729(mRNA binding);GO:0005737(cytoplasm);GO:0005829(cytosol);GO:0005840(ribosome);GO:0042788(polysomal ribosome);GO:0046872(metal ion binding)	nai00640(Propanoate metabolism);nai00280(Valine, leucine and isoleucine degradation)	no
A0A0L7K4Q1	GO:0005737(cytoplasm);GO:0008270(zinc ion binding);GO:0046872(metal ion binding)		no
A0A0L7K5C1			no
A0A0L7K5C3	GO:0043565(sequence-specific DNA binding)		no
A0A0L7K5C5			no
A0A0L7K5C7	GO:0005634(nucleus);GO:0006351(transcription, DNA-templated)	aam04310(Wnt signaling pathway)	no
A0A0L7K5V5			no
A0A0L7K5X9			no
A0A0L7K627			no
A0A0L7K634	GO:0005515(protein binding);GO:0005784(Sec61 translocon complex);GO:0005789(endoplasmic reticulum membrane);GO:0043952(protein transport by the Sec complex)	shx03060(Protein export);shx04141(Protein processing in endoplasmic reticulum)	no
A0A0L7K653	GO:0004743(pyruvate kinase activity);GO:0006096(glycolytic process);GO:0051289(protein homotetramerization)	rss00010(Glycolysis / Gluconeogenesis);rss00620(Pyruvate metabolism);rss00230(Purine metabolism);rss04922(Glucagon signaling pathway);rss05230(Central carbon metabolism in cancer);rss05203(Viral carcinogenesis);rss04930(Type II diabetes mellitus);rss05165(Human papillomavirus infection)	no
A0A0L7K674	GO:0005524(ATP binding);GO:0009376(HslUV protease complex)		no
A0A0L7K6C9	GO:0006508(proteolysis);GO:0008234(cysteine-type peptidase activity);GO:0030260(entry into host cell);GO:0042540(hemoglobin catabolic process)	pvt04145(Phagosome);pvt04142(Lysosome);pvt04140(Autophagy - animal);pvt04210(Apoptosis)	no
A0A0L7K6D7	GO:0004004(ATP-dependent RNA helicase activity)		no
A0A0L7K6K1	GO:0005783(endoplasmic reticulum)		no
A0A0L7K6N7	GO:0005215(transporter activity);GO:0006810(transport)		no
A0A0L7K6S1			no
A0A0L7K6W0	GO:0016192(vesicle-mediated transport);GO:0020011(apicoplast);GO:0030135(coated vesicle)	ccw04142(Lysosome)	no
A0A0L7K705	GO:0020011(apicoplast)		no
A0A0L7K718	GO:0006465(signal peptide processing);GO:0008233(peptidase activity)		no
A0A0L7K767	GO:0005643(nuclear pore);GO:0005654(nucleoplasm);GO:0005829(cytosol);GO:0006607(NLS-bearing protein import into nucleus);GO:0008139(nuclear localization sequence binding)		no
A0A0L7K7N7	GO:0004674(protein serine/threonine kinase activity);GO:0006468(protein phosphorylation)	ccw04010(MAPK signaling pathway);ccw04370(VEGF signaling pathway);ccw04068(FoxO signaling pathway);ccw04218(Cellular senescence);ccw04620(Toll-like receptor signaling pathway);ccw04621(noD-like receptor signaling pathway);ccw04622(RIG-I-like receptor signaling pathway);ccw04625(C-type lectin receptor signaling pathway);ccw04912(GnRH signaling pathway);ccw04914(Progesterone-mediated oocyte maturat…	no
A0A0L7K811			no
A0A0L7K815	GO:0034399(nuclear periphery);GO:0042162(telomeric DNA binding)		no
A0A0L7K8B1			no
A0A0L7K8E3	GO:0005854(nascent polypeptide-associated complex);GO:0051083(de novo' cotranslational protein folding)	nai04120(Ubiquitin mediated proteolysis);nai04144(Endocytosis)	no
A0A0L7K8M4			no
A0A0L7K8R0	GO:0000462(maturation of SSU-rRNA from tricistronic rRNA transcript (SSU-rRNA, 5.8S rRNA, LSU-rRNA));GO:0005730(nucleolus);GO:0030686(90S preribosome);GO:0032040(small-subunit processome)		no
A0A0L7K8R6	GO:0008187(poly-pyrimidine tract binding);GO:0008380(RNA splicing)		no
A0A0L7K8X9	GO:0005634(nucleus);GO:0005737(cytoplasm)		no
A0A0L7K980	GO:0004386(helicase activity)		no
A0A0L7K9E0	GO:0004012(phospholipid-translocating ATPase activity);GO:0005524(ATP binding);GO:0015917(aminophospholipid transport);GO:0016021(integral component of membrane)		no
A0A0L7K9E2	GO:0003743(translation initiation factor activity);GO:0006413(translational initiation);GO:0031369(translation initiation factor binding);GO:0071541(eukaryotic translation initiation factor 3 complex, eIF3m)	sfm03013(RNA transport)	no
A0A0L7K9M2	GO:0004356(glutamate-ammonia ligase activity);GO:0006542(glutamine biosynthetic process)	aqu00630(Glyoxylate and dicarboxylate metabolism);aqu00910(Nitrogen metabolism);aqu00250(Alanine, aspartate and glutamate metabolism);aqu00220(Arginine biosynthesis)	no
A0A0L7K9P3	GO:0004222(metalloendopeptidase activity);GO:0008270(zinc ion binding);GO:0016485(protein processing)		no
A0A0L7K9Q6			no
A0A0L7K9X3	GO:0020003(symbiont-containing vacuole);GO:0030430(host cell cytoplasm)		no
A0A0L7K9Y8	GO:0004175(endopeptidase activity);GO:0005839(proteasome core complex);GO:0006511(ubiquitin-dependent protein catabolic process)	bpec03050(Proteasome)	no
A0A0L7K9Z3			no
A0A0L7KA14	GO:0005524(ATP binding);GO:0005739(mitochondrion);GO:0006986(response to unfolded protein);GO:0009408(response to heat);GO:0016887(ATPase activity)		no
A0A0L7KA62	GO:0044053(translocation of peptides or proteins into host cell cytoplasm);GO:0097619(PTEX complex)		no
A0A0L7KA84	GO:0009408(response to heat);GO:0020011(apicoplast);GO:0042623(ATPase activity, coupled)	xtr04141(Protein processing in endoplasmic reticulum)	no
A0A0L7KAI3	GO:0000407(phagophore assembly site);GO:0005783(endoplasmic reticulum);GO:0006887(exocytosis);GO:0007029(endoplasmic reticulum organization);GO:0007030(Golgi organization);GO:0010506(regulation of autophagy);GO:0016020(membrane)	aqu04140(Autophagy - animal)	no
A0A0L7KAJ6			no
A0A0L7KAX6			no
A0A0L7KAY8	GO:0003743(translation initiation factor activity);GO:0004004(ATP-dependent RNA helicase activity);GO:0006446(regulation of translational initiation);GO:0016281(eukaryotic translation initiation factor 4F complex)	myi03040(Spliceosome);myi03013(RNA transport);myi03015(mRNA surveillance pathway)	no
A0A0L7KB32	GO:0008195(phosphatidate phosphatase activity)	lhu00561(Glycerolipid metabolism);lhu00564(Glycerophospholipid metabolism)	no
A0A0L7KB64	GO:0006986(response to unfolded protein);GO:0009408(response to heat)		no
A0A0L7KB78	GO:0044409(entry into host);GO:1990225(rhoptry neck)		no
A0A0L7KB88	GO:0003735(structural constituent of ribosome);GO:0006412(translation);GO:0022625(cytosolic large ribosomal subunit)	hmg03010(Ribosome)	no
A0A0L7KBB8	GO:0005093(Rab GDP-dissociation inhibitor activity);GO:0005096(GTPase activator activity);GO:0016192(vesicle-mediated transport)		no
A0A0L7KBH1	GO:0015095(magnesium ion transmembrane transporter activity);GO:0015693(magnesium ion transport)		no
A0A0L7KBT5	GO:0030430(host cell cytoplasm)		no
A0A0L7KBW9			no
A0A0L7KBX3	GO:0000234(phosphoethanolamine N-methyltransferase activity);GO:0005794(Golgi apparatus);GO:0006656(phosphatidylcholine biosynthetic process)	fcd00564(Glycerophospholipid metabolism)	no
A0A0L7KBY7			no
A0A0L7KC31	GO:0005739(mitochondrion);GO:0020003(symbiont-containing vacuole);GO:0097619(PTEX complex)		no
A0A0L7KC36	GO:0004674(protein serine/threonine kinase activity);GO:0005886(plasma membrane);GO:0006468(protein phosphorylation);GO:0009931(calcium-dependent protein serine/threonine kinase activity);GO:0042493(response to drug)	rss05145(Toxoplasmosis)	no
A0A0L7KC81			no
A0A0L7KCC7	GO:0005643(nuclear pore);GO:0006607(NLS-bearing protein import into nucleus);GO:0006913(nucleocytoplasmic transport);GO:0019904(protein domain specific binding);GO:0044613(nuclear pore central transport channel);GO:0046982(protein heterodimerization activity)		no
A0A0L7KCL1			no
A0A0L7KCQ6	GO:0003729(mRNA binding);GO:0005634(nucleus);GO:0006379(mRNA cleavage);GO:0031123(RNA 3'-end processing)	cbr03015(mRNA surveillance pathway)	no
A0A0L7KCS0	GO:0015031(protein transport);GO:0016021(integral component of membrane)	rss03060(Protein export);rss04141(Protein processing in endoplasmic reticulum);rss04145(Phagosome)	no
A0A0L7KCZ2			no
A0A0L7KD59			no
A0A0L7KD74	GO:0000166(nucleotide binding);GO:0003676(nucleic acid binding);GO:0006396(RNA processing);GO:0008173(RNA methyltransferase activity)		no
A0A0L7KD79			no
A0A0L7KD84	GO:0006468(protein phosphorylation)		no
A0A0L7KD89	GO:0000151(ubiquitin ligase complex);GO:0005783(endoplasmic reticulum);GO:0006511(ubiquitin-dependent protein catabolic process);GO:0010564(regulation of cell cycle process);GO:0016887(ATPase activity);GO:0030433(ubiquitin-dependent ERAD pathway)	ssc03320(PPAR signaling pathway)	no
A0A0L7KDD1			no
A0A0L7KDG3	GO:0005634(nucleus);GO:0006275(regulation of DNA replication);GO:0030337(DNA polymerase processivity factor activity);GO:0043626(PCNA complex);GO:0051259(protein complex oligomerization)		no
A0A0L7KDG7	GO:0004012(phospholipid-translocating ATPase activity);GO:0005524(ATP binding);GO:0015917(aminophospholipid transport);GO:0016021(integral component of membrane)		no
A0A0L7KDX9	GO:0003677(DNA binding);GO:0003899(DNA-directed 5'-3' RNA polymerase activity);GO:0005736(DNA-directed RNA polymerase I complex);GO:0006360(transcription by RNA polymerase I)	cfr00230(Purine metabolism);cfr00240(Pyrimidine metabolism);cfr03020(RNA polymerase)	no
A0A0L7KDY1	GO:0005085(guanyl-nucleotide exchange factor activity);GO:0005525(GTP binding);GO:0006888(ER to Golgi vesicle-mediated transport);GO:0030176(integral component of endoplasmic reticulum membrane)		no
A0A0L7KE26			no
A0A0L7KE34			no
A0A0L7KE53	GO:0004672(protein kinase activity);GO:0006468(protein phosphorylation)	bacu04140(Autophagy - animal);bacu05200(Pathways in cancer);bacu05219(Bladder cancer)	no
A0A0L7KEA6	GO:0005737(cytoplasm);GO:0006457(protein folding)	bmy04141(Protein processing in endoplasmic reticulum)	no
A0A0L7KEH4			no
A0A0L7KEI3			no
A0A0L7KEK3	GO:0000304(response to singlet oxygen);GO:0004359(glutaminase activity);GO:0005829(cytosol);GO:0042819(vitamin B6 biosynthetic process)	epa00750(Vitamin B6 metabolism)	no
A0A0L7KEM1	GO:0020020(food vacuole)		no
A0A0L7KEP1	GO:0016021(integral component of membrane);GO:0020036(Maurer's cleft);GO:0042000(translocation of peptides or proteins into host)		no
A0A0L7KER6			no
A0A0L7KF09	GO:0020011(apicoplast)		no
A0A0L7KF16	GO:0004842(ubiquitin-protein transferase activity);GO:0005634(nucleus);GO:0005737(cytoplasm)	cqu04120(Ubiquitin mediated proteolysis)	no
A0A0L7KF79	GO:0008152(metabolic process);GO:0016787(hydrolase activity)		no
A0A0L7KFM4	GO:0000045(autophagosome assembly);GO:0000422(autophagy of mitochondrion);GO:0005829(cytosol);GO:0006497(protein lipidation);GO:0019898(extrinsic component of membrane);GO:0032266(phosphatidylinositol-3-phosphate binding);GO:0034045(phagophore assembly site membrane);GO:0034497(protein localization to phagophore assembly site);GO:0044804(autophagy of nucleus);GO:0080025(phosphatidylinositol-3,5-b…		no
A0A0L7KFR3			no
A0A0L7KFR4	GO:0005515(protein binding);GO:0005737(cytoplasm);GO:0020036(Maurer's cleft);GO:0030430(host cell cytoplasm);GO:0033644(host cell membrane)		no
A0A0L7KFT8	GO:0003735(structural constituent of ribosome);GO:0006412(translation);GO:0022627(cytosolic small ribosomal subunit)	pxy03010(Ribosome)	no
A0A0L7KFX1	GO:0020011(apicoplast)		no
A0A0L7KG04			no
[truncated: 1,385 more rows]

## Sheet: 30 h differentially-expressed P
gene_id	GO	KEGG	Differential expression
A0A024UWI6	GO:0003746(translation elongation factor activity);GO:0005515(protein binding);GO:0006414(translational elongation);GO:0020011(apicoplast)		yes
[truncated: 2,557 more rows]

## Sheet: 366 proteins at 12 h 
Protein IDs	Gene Name	Fasta headers	Number of proteins	Peptides	Razor + unique peptides	Unique peptides	Sequence coverage [%]	Mol. weight [kDa]	Sequence length	Sequence lengths	Q-value	Score	LFQ intensity 3D7WT_12h	LFQ intensity3D7C580Y_12h	3D7WT_12h/3D7C580Y_12h	P value (significanceA)
[truncated: 366 more rows]

[truncated: 2 more sheets: 279 proteins at 24 h, 648 proteins at 30 h]
